# Supplementary material for: Differential gene expression analysis of HNSCC tumors deciphered tobacco dependent and independent molecular signatures
Source: Oncotarget. 2019 Oct 22;10(58):6168–83. doi: 10.18632/oncotarget.27249 (PMC6817442; doi:10.18632/oncotarget.27249)
Supplement: Supplementary file 2 [file oncotarget-10-6168-s002.xlsx]

## Sheet: S1_TOB_DEGs
Supplementary Table 1: List of DEGs (padj(FDR)<0.05, Log2Foldchange>2) identified in matched tumors of smokers patients.
Expression	Ensemble ID	Gene ID	log2FoldChange	pvalue	padj
Downregulation	ENSG00000124205	EDN3	-7.98447	1.86588e-23	5.78965e-20
Downregulation	ENSG00000263155	MYZAP	-3.56001	2.30116e-23	6.20258e-20
Downregulation	ENSG00000150672	DLG2	-3.4702	7.97723e-23	1.60164e-19
Downregulation	ENSG00000188338	SLC38A3	-5.05149	4.50474e-22	7.32171e-19
Downregulation	ENSG00000231887	PRH1	-8.01996	4.54322e-21	5.34721e-18
Downregulation	ENSG00000168309	FAM107A	-4.13605	8.02138e-21	8.29654e-18
Downregulation	ENSG00000269985	AL021328	-4.52622	5.99685e-23	1.27928e-19
Downregulation	ENSG00000143536	CRNN	-7.73668	6.01584e-19	4.10665e-16
Downregulation	ENSG00000126549	STATH	-10.2999	9.47231e-19	5.87834e-16
Downregulation	ENSG00000153446	C16orf89	-5.74058	1.81525e-18	1.10639e-15
Downregulation	ENSG00000166819	PLIN1	-6.10962	3.07172e-18	1.83937e-15
Downregulation	ENSG00000105929	ATP6V0A4	-5.07656	4.53603e-18	2.62413e-15
Downregulation	ENSG00000198478	SH3BGRL2	-3.84022	4.85198e-18	2.71488e-15
Downregulation	ENSG00000272549	LINC02538	-5.67149	5.84274e-18	3.16547e-15
Downregulation	ENSG00000162078	ZG16B	-7.90453	3.35073e-17	1.56667e-14
Downregulation	ENSG00000170477	KRT4	-7.10162	3.46745e-17	1.59934e-14
Downregulation	ENSG00000152642	GPD1L	-2.60201	3.87547e-17	1.74049e-14
Downregulation	ENSG00000107864	CPEB3	-2.12613	4.49487e-17	1.94201e-14
Downregulation	ENSG00000204544	MUC21	-7.43155	7.02478e-17	2.96012e-14
Downregulation	ENSG00000187533	PRR27	-12.9451	1.059e-16	4.25244e-14
Downregulation	ENSG00000165269	AQP7	-4.46188	2.70755e-16	1.01554e-13
Downregulation	ENSG00000184811	TUSC5	-6.29767	3.23784e-16	1.18832e-13
Downregulation	ENSG00000096006	CRISP3	-6.94164	3.62656e-16	1.31683e-13
Downregulation	ENSG00000235097	LINC00330	-5.03059	3.89591e-16	1.38516e-13
Downregulation	ENSG00000171201	SMR3B	-13.8858	5.33115e-16	1.83801e-13
Downregulation	ENSG00000184908	CLCNKB	-6.95363	9.37388e-16	3.07644e-13
Downregulation	ENSG00000034971	MYOC	-7.111	2.53199e-15	7.64796e-13
Downregulation	ENSG00000111713	GYS2	-5.41314	2.69145e-15	7.98823e-13
Downregulation	ENSG00000171195	MUC7	-11.0098	3.13632e-15	9.07193e-13
Downregulation	ENSG00000265787	CYP4F35P	-4.61102	3.35065e-15	9.53037e-13
Downregulation	ENSG00000172005	MAL	-6.13319	3.6889e-15	1.04058e-12
Downregulation	ENSG00000094963	FMO2	-4.43622	9.55194e-15	2.34552e-12
Downregulation	ENSG00000062096	ARSF	-5.23044	1.37339e-14	3.1251e-12
Downregulation	ENSG00000281097	LINC01395	-3.14406	1.42281e-14	3.19496e-12
Downregulation	ENSG00000114166	KAT2B	-2.02263	1.56617e-14	3.38332e-12
Downregulation	ENSG00000064886	CHI3L2	-5.27661	1.84153e-14	3.92845e-12
Downregulation	ENSG00000101441	CST4	-9.48889	1.92806e-14	4.03734e-12
Downregulation	ENSG00000151882	CCL28	-5.46533	1.98507e-14	4.13137e-12
Downregulation	ENSG00000102547	CAB39L	-2.23839	2.26373e-14	4.62669e-12
Downregulation	ENSG00000138379	MSTN	-5.81153	2.38702e-14	4.82093e-12
Downregulation	ENSG00000144908	ALDH1L1	-4.43862	2.5255e-14	5.04096e-12
Downregulation	ENSG00000130988	RGN	-3.99678	2.91692e-14	5.68916e-12
Downregulation	ENSG00000112936	C7	-5.15399	4.71738e-14	8.75073e-12
Downregulation	ENSG00000167588	GPD1	-4.80221	5.23316e-14	9.60313e-12
Downregulation	ENSG00000159763	PIP	-8.98461	5.45043e-14	9.84307e-12
Downregulation	ENSG00000160097	FNDC5	-5.03414	5.8521e-14	1.04033e-11
Downregulation	ENSG00000204136	GGTA1P	-3.71439	5.95348e-14	1.05287e-11
Downregulation	ENSG00000163815	CLEC3B	-3.88064	6.09043e-14	1.07154e-11
Downregulation	ENSG00000181092	ADIPOQ	-6.73208	6.89723e-14	1.183e-11
Downregulation	ENSG00000119938	PPP1R3C	-3.35579	7.41329e-14	1.26515e-11
Downregulation	ENSG00000111215	PRR4	-6.72225	8.81508e-14	1.46056e-11
Downregulation	ENSG00000131686	CA6	-7.52842	9.07679e-14	1.49612e-11
Downregulation	ENSG00000205649	HTN3	-13.6751	1.04791e-13	1.70321e-11
Downregulation	ENSG00000126550	HTN1	-13.9088	1.11098e-13	1.79715e-11
Downregulation	ENSG00000141469	SLC14A1	-2.72998	1.29749e-13	2.05981e-11
Downregulation	ENSG00000198643	FAM3D	-4.60839	1.66672e-13	2.58583e-11
Downregulation	ENSG00000161649	CD300LG	-3.99436	1.90978e-13	2.88957e-11
Downregulation	ENSG00000183778	B3GALT5	-3.97934	1.98543e-13	2.97223e-11
Downregulation	ENSG00000203688	LINC02487	-5.36987	2.34049e-13	3.3707e-11
Downregulation	ENSG00000100626	GALNT16	-4.44343	2.84718e-13	4.0661e-11
Downregulation	ENSG00000197870	PRB3	-6.29038	3.41183e-13	4.83206e-11
Downregulation	ENSG00000196616	ADH1B	-5.8504	3.68373e-13	5.1659e-11
Downregulation	ENSG00000126337	KRT36	-7.06507	3.80499e-13	5.27934e-11
Downregulation	ENSG00000077274	CAPN6	-4.48468	5.43442e-13	7.21741e-11
Downregulation	ENSG00000206559	ZCWPW2	-2.29665	6.16964e-13	8.09932e-11
Downregulation	ENSG00000165795	NDRG2	-3.30097	6.15383e-13	8.09932e-11
Downregulation	ENSG00000078596	ITM2A	-2.87344	6.63601e-13	8.55664e-11
Downregulation	ENSG00000132915	PDE6A	-2.9149	6.64335e-13	8.55664e-11
Downregulation	ENSG00000185432	METTL7A	-2.69186	7.50676e-13	9.38537e-11
Downregulation	ENSG00000158458	NRG2	-4.08701	8.26408e-13	1.02199e-10
Downregulation	ENSG00000167419	LPO	-7.25996	8.72975e-13	1.06797e-10
Downregulation	ENSG00000189283	FHIT	-2.17705	8.9751e-13	1.09017e-10
Downregulation	ENSG00000259291	ZNF710-AS1	-2.99378	9.57905e-13	1.1594e-10
Downregulation	ENSG00000154269	ENPP3	-5.2629	1.08494e-12	1.2948e-10
Downregulation	ENSG00000185873	TMPRSS11B	-6.40985	1.11778e-12	1.32934e-10
Downregulation	ENSG00000181234	TMEM132C	-4.70862	1.27434e-12	1.4845e-10
Downregulation	ENSG00000111404	RERGL	-3.79911	1.29522e-12	1.50369e-10
Downregulation	ENSG00000197446	CYP2F1	-6.42744	1.53158e-12	1.75422e-10
Downregulation	ENSG00000223561	AC005165	-6.05388	1.64703e-12	1.86766e-10
Downregulation	ENSG00000176533	GNG7	-3.31707	1.86995e-12	2.09262e-10
Downregulation	ENSG00000143416	SELENBP1	-2.92718	1.97883e-12	2.20724e-10
Downregulation	ENSG00000162998	FRZB	-3.78116	2.02807e-12	2.25479e-10
Downregulation	ENSG00000103184	SEC14L5	-3.01114	2.12502e-12	2.35491e-10
Downregulation	ENSG00000165125	TRPV6	-4.1534	2.62348e-12	2.88854e-10
Downregulation	ENSG00000016602	CLCA4	-5.13882	2.92945e-12	3.17422e-10
Downregulation	ENSG00000170011	MYRIP	-3.58843	3.59311e-12	3.84452e-10
Downregulation	ENSG00000182389	CACNB4	-2.87607	4.08637e-12	4.33156e-10
Downregulation	ENSG00000142224	IL19	-4.76431	4.1238e-12	4.35769e-10
Downregulation	ENSG00000170369	CST2	-9.16443	4.64617e-12	4.82015e-10
Downregulation	ENSG00000181856	SLC2A4	-4.29079	5.32081e-12	5.40506e-10
Downregulation	ENSG00000176194	CIDEA	-4.42489	5.75598e-12	5.82977e-10
Downregulation	ENSG00000214456	PLIN5	-3.32163	7.6542e-12	7.50727e-10
Downregulation	ENSG00000234899	SOX9-AS1	-3.81541	7.84344e-12	7.65709e-10
Downregulation	ENSG00000167701	GPT	-3.03195	9.61818e-12	9.24754e-10
Downregulation	ENSG00000138771	SHROOM3	-2.62494	9.65206e-12	9.25404e-10
Downregulation	ENSG00000167434	CA4	-4.01953	1.23335e-11	1.16289e-09
Downregulation	ENSG00000146469	VIP	-4.87575	1.24765e-11	1.17313e-09
Downregulation	ENSG00000183154	AC138356	-2.76306	1.26226e-11	1.18361e-09
Downregulation	ENSG00000187699	C2orf88	-3.31763	1.29561e-11	1.20495e-09
Downregulation	ENSG00000163145	C1QTNF7	-3.41953	1.52338e-11	1.38287e-09
Downregulation	ENSG00000183844	FAM3B	-4.12295	1.55973e-11	1.40732e-09
Downregulation	ENSG00000157087	ATP2B2	-5.34667	1.56268e-11	1.40732e-09
Downregulation	ENSG00000012223	LTF	-6.68162	1.5937e-11	1.4305e-09
Downregulation	ENSG00000157150	TIMP4	-3.1743	1.68101e-11	1.48548e-09
Downregulation	ENSG00000152463	OLAH	-3.91012	1.83522e-11	1.59796e-09
Downregulation	ENSG00000178690	DYNAP	-6.25746	2.05935e-11	1.76164e-09
Downregulation	ENSG00000108759	KRT32	-3.55378	2.51439e-11	2.09832e-09
Downregulation	ENSG00000196167	COLCA1	-4.54688	2.62827e-11	2.16686e-09
Downregulation	ENSG00000088992	TESC	-3.63712	3.0466e-11	2.46414e-09
Downregulation	ENSG00000168329	CX3CR1	-3.06279	3.08343e-11	2.48803e-09
Downregulation	ENSG00000117834	SLC5A9	-2.27634	3.4814e-11	2.78937e-09
Downregulation	ENSG00000171209	CSN3	-7.96776	3.97857e-11	3.12895e-09
Downregulation	ENSG00000145808	ADAMTS19	-4.4448	4.22536e-11	3.27029e-09
Downregulation	ENSG00000198695	MT-ND6	-2.02465	4.25896e-11	3.28884e-09
Downregulation	ENSG00000198300	PEG3	-3.79107	4.54142e-11	3.45999e-09
Downregulation	ENSG00000157103	SLC6A1	-3.747	4.84959e-11	3.68655e-09
Downregulation	ENSG00000131050	BPIFA2	-9.59101	5.25721e-11	3.98754e-09
Downregulation	ENSG00000185737	NRG3	-4.02514	5.507e-11	4.14934e-09
Downregulation	ENSG00000246022	ALDH1L1-AS2	-4.3216	5.93948e-11	4.40709e-09
Downregulation	ENSG00000143995	MEIS1	-2.05186	5.96589e-11	4.41708e-09
Downregulation	ENSG00000203943	SAMD13	-3.08223	6.34328e-11	4.66614e-09
Downregulation	ENSG00000158571	PFKFB1	-3.77664	6.56655e-11	4.80964e-09
Downregulation	ENSG00000163884	KLF15	-3.4003	7.8955e-11	5.66154e-09
Downregulation	ENSG00000185069	KRT76	-6.00388	8.08411e-11	5.77253e-09
Downregulation	ENSG00000124374	PAIP2B	-2.49972	8.69495e-11	6.17286e-09
Downregulation	ENSG00000134827	TCN1	-4.70358	9.89957e-11	6.88717e-09
Downregulation	ENSG00000125851	PCSK2	-3.6308	1.03056e-10	7.14939e-09
Downregulation	ENSG00000189134	NKAPL	-2.65426	1.04875e-10	7.24614e-09
Downregulation	ENSG00000108381	ASPA	-3.51163	1.05259e-10	7.25799e-09
Downregulation	ENSG00000160862	AZGP1	-6.00072	1.12873e-10	7.70223e-09
Downregulation	ENSG00000168306	ACOX2	-2.32841	1.20735e-10	8.16026e-09
Downregulation	ENSG00000198807	PAX9	-2.56297	1.27464e-10	8.49539e-09
Downregulation	ENSG00000128849	CGNL1	-3.27843	1.29605e-10	8.60637e-09
Downregulation	ENSG00000134551	PRH2	-8.04537	1.32442e-10	8.76071e-09
Downregulation	ENSG00000131771	PPP1R1B	-4.85162	1.35359e-10	8.91906e-09
Downregulation	ENSG00000214128	TMEM213	-8.58403	1.43723e-10	9.41567e-09
Downregulation	ENSG00000070601	FRMPD1	-3.59664	1.53498e-10	9.96043e-09
Downregulation	ENSG00000198099	ADH4	-4.36733	1.59511e-10	1.02725e-08
Downregulation	ENSG00000134020	PEBP4	-4.8979	1.67288e-10	1.07329e-08
Downregulation	ENSG00000184709	LRRC26	-6.45369	1.76138e-10	1.12373e-08
Downregulation	ENSG00000070081	NUCB2	-2.33674	1.84623e-10	1.16696e-08
Downregulation	ENSG00000178821	TMEM52	-3.6383	1.95696e-10	1.22559e-08
Downregulation	ENSG00000189129	PLAC9	-3.02046	2.08854e-10	1.29611e-08
Downregulation	ENSG00000179636	TPPP2	-3.74035	2.68994e-10	1.62331e-08
Downregulation	ENSG00000006128	TAC1	-5.54265	2.77027e-10	1.65885e-08
Downregulation	ENSG00000167916	KRT24	-6.62403	2.84106e-10	1.69827e-08
Downregulation	ENSG00000185267	CDNF	-2.72292	3.02796e-10	1.7974e-08
Downregulation	ENSG00000170367	CST5	-11.0357	3.04408e-10	1.8007e-08
Downregulation	ENSG00000205667	ARSH	-2.80739	3.29679e-10	1.93344e-08
Downregulation	ENSG00000025039	RRAGD	-2.41617	3.97181e-10	2.25755e-08
Downregulation	ENSG00000111666	CHPT1	-2.59522	4.1313e-10	2.33073e-08
Downregulation	ENSG00000183018	SPNS2	-2.67132	4.55259e-10	2.53904e-08
Downregulation	ENSG00000171401	KRT13	-4.91377	4.59189e-10	2.55261e-08
Downregulation	ENSG00000109819	PPARGC1A	-3.77199	4.88084e-10	2.68698e-08
Downregulation	ENSG00000151623	NR3C2	-3.64567	4.93599e-10	2.71297e-08
Downregulation	ENSG00000120907	ADRA1A	-4.92581	5.03324e-10	2.75754e-08
Downregulation	ENSG00000224307	AL161785	-2.96625	5.24624e-10	2.86504e-08
Downregulation	ENSG00000143001	TMEM61	-3.66106	5.29204e-10	2.88543e-08
Downregulation	ENSG00000151729	SLC25A4	-2.99668	5.44724e-10	2.95606e-08
Downregulation	ENSG00000111341	MGP	-3.73382	5.44756e-10	2.95606e-08
Downregulation	ENSG00000104332	SFRP1	-3.66765	5.7229e-10	3.09562e-08
Downregulation	ENSG00000065717	TLE2	-2.68611	5.86456e-10	3.15724e-08
Downregulation	ENSG00000168447	SCNN1B	-2.99193	5.96661e-10	3.19823e-08
Downregulation	ENSG00000253953	PCDHGB4	-2.39972	6.18931e-10	3.29919e-08
Downregulation	ENSG00000109205	ODAM	-6.83131	7.29907e-10	3.81829e-08
Downregulation	ENSG00000188959	C9orf152	-4.11031	7.33778e-10	3.82956e-08
Downregulation	ENSG00000162951	LRRTM1	-5.4197	7.93859e-10	4.13049e-08
Downregulation	ENSG00000174611	KY	-4.60645	8.45354e-10	4.37176e-08
Downregulation	ENSG00000135063	FAM189A2	-2.78454	9.01504e-10	4.60631e-08
Downregulation	ENSG00000125965	GDF5	-4.43055	9.09316e-10	4.63928e-08
Downregulation	ENSG00000184530	C6orf58	-6.35087	9.71917e-10	4.90854e-08
Downregulation	ENSG00000204071	TCEAL6	-5.42232	1.1321e-09	5.60823e-08
Downregulation	ENSG00000215187	FAM166B	-3.59808	1.32085e-09	6.44968e-08
Downregulation	ENSG00000180875	GREM2	-3.7552	1.33553e-09	6.49348e-08
Downregulation	ENSG00000076555	ACACB	-2.2845	1.49223e-09	7.17365e-08
Downregulation	ENSG00000205038	PKHD1L1	-3.51449	1.573e-09	7.53012e-08
Downregulation	ENSG00000161798	AQP5	-5.29445	1.59143e-09	7.60767e-08
Downregulation	ENSG00000107537	PHYH	-2.8064	1.67032e-09	7.92926e-08
Downregulation	ENSG00000007237	GAS7	-2.24932	1.67901e-09	7.95362e-08
Downregulation	ENSG00000116039	ATP6V1B1	-4.97435	1.70482e-09	8.03713e-08
Downregulation	ENSG00000115648	MLPH	-3.62278	1.79719e-09	8.4145e-08
Downregulation	ENSG00000141750	STAC2	-4.00895	1.79673e-09	8.4145e-08
Downregulation	ENSG00000196666	FAM180B	-3.89767	1.83806e-09	8.59406e-08
Downregulation	ENSG00000136457	CHAD	-3.97913	1.88315e-09	8.74501e-08
Downregulation	ENSG00000214097	SMCO1	-5.52788	1.91124e-09	8.85136e-08
Downregulation	ENSG00000102383	ZDHHC15	-2.99844	1.93442e-09	8.91034e-08
Downregulation	ENSG00000176402	GJC3	-3.64892	1.93775e-09	8.91365e-08
Downregulation	ENSG00000230657	PRB4	-6.27505	2.01005e-09	9.18436e-08
Downregulation	ENSG00000005187	ACSM3	-2.09962	2.09117e-09	9.54222e-08
Downregulation	ENSG00000181617	FDCSP	-6.07912	2.15598e-09	9.8248e-08
Downregulation	ENSG00000237515	SHISA9	-3.85177	2.17645e-09	9.90486e-08
Downregulation	ENSG00000002587	HS3ST1	-2.40302	2.20253e-09	9.99689e-08
Downregulation	ENSG00000158887	MPZ	-2.5617	2.2338e-09	1.01119e-07
Downregulation	ENSG00000257743	MGAM2	-6.00253	2.84036e-09	1.25579e-07
Downregulation	ENSG00000164626	KCNK5	-2.69245	2.87248e-09	1.26671e-07
Downregulation	ENSG00000236780	LINC01829	-5.46519	2.88383e-09	1.27008e-07
Downregulation	ENSG00000223392	CLDN10-AS1	-6.54758	2.97677e-09	1.30595e-07
Downregulation	ENSG00000135373	EHF	-2.41569	3.1087e-09	1.35167e-07
Downregulation	ENSG00000163050	COQ8A	-2.86361	3.10625e-09	1.35167e-07
Downregulation	ENSG00000151365	THRSP	-4.34585	3.16251e-09	1.36636e-07
Downregulation	ENSG00000228789	HCG22	-4.69453	3.47044e-09	1.47881e-07
Downregulation	ENSG00000130653	PNPLA7	-2.01569	3.53758e-09	1.5018e-07
Downregulation	ENSG00000143882	ATP6V1C2	-2.95373	3.56025e-09	1.50955e-07
Downregulation	ENSG00000166405	RIC3	-3.18126	3.67602e-09	1.55477e-07
Downregulation	ENSG00000163072	NOSTRIN	-2.55554	3.7036e-09	1.56256e-07
Downregulation	ENSG00000000005	TNMD	-4.0372	4.07176e-09	1.68253e-07
Downregulation	ENSG00000119411	BSPRY	-2.27472	4.08731e-09	1.68692e-07
Downregulation	ENSG00000157404	KIT	-3.10557	4.10259e-09	1.68914e-07
Downregulation	ENSG00000130957	FBP2	-5.42325	4.31265e-09	1.76076e-07
Downregulation	ENSG00000082014	SMARCD3	-2.08772	4.34697e-09	1.77202e-07
Downregulation	ENSG00000186198	SLC51B	-2.41607	4.81089e-09	1.93638e-07
Downregulation	ENSG00000147576	ADHFE1	-2.94596	4.84912e-09	1.94718e-07
Downregulation	ENSG00000143365	RORC	-3.17385	4.86488e-09	1.95121e-07
Downregulation	ENSG00000135469	COQ10A	-2.42261	4.89337e-09	1.96033e-07
Downregulation	ENSG00000134531	EMP1	-2.71605	5.25039e-09	2.08622e-07
Downregulation	ENSG00000184601	C14orf180	-5.22068	5.32333e-09	2.10784e-07
Downregulation	ENSG00000007216	SLC13A2	-5.41878	5.47306e-09	2.13982e-07
Downregulation	ENSG00000197766	CFD	-2.46828	5.57593e-09	2.17506e-07
Downregulation	ENSG00000112530	PACRG	-2.23498	5.7998e-09	2.24189e-07
Downregulation	ENSG00000149575	SCN2B	-3.18331	5.92224e-09	2.28317e-07
Downregulation	ENSG00000106351	AGFG2	-2.48848	6.25098e-09	2.39998e-07
Downregulation	ENSG00000133710	SPINK5	-3.71864	6.5704e-09	2.51418e-07
Downregulation	ENSG00000143412	ANXA9	-2.60205	6.60531e-09	2.52466e-07
Downregulation	ENSG00000204323	SMIM5	-2.77617	6.6431e-09	2.53627e-07
Downregulation	ENSG00000214711	CAPN14	-4.66568	6.80751e-09	2.59324e-07
Downregulation	ENSG00000161281	COX7A1	-3.30667	7.05214e-09	2.67746e-07
Downregulation	ENSG00000106258	CYP3A5	-3.23416	7.35183e-09	2.7758e-07
Downregulation	ENSG00000255071	SAA2-SAA4	-4.3849	7.8282e-09	2.93941e-07
Downregulation	ENSG00000100373	UPK3A	-3.26382	8.14952e-09	3.04332e-07
Downregulation	ENSG00000134962	KLB	-2.49608	8.47499e-09	3.14483e-07
Downregulation	ENSG00000179639	FCER1A	-2.93062	8.54719e-09	3.16756e-07
Downregulation	ENSG00000119147	C2orf40	-3.38568	8.69983e-09	3.21366e-07
Downregulation	ENSG00000156049	GNA14	-2.82231	9.05825e-09	3.33e-07
Downregulation	ENSG00000158445	KCNB1	-3.52411	9.2613e-09	3.3917e-07
Downregulation	ENSG00000166816	LDHD	-2.43786	9.64998e-09	3.52271e-07
Downregulation	ENSG00000250878	METTL21EP	-5.04139	9.79179e-09	3.56304e-07
Downregulation	ENSG00000169562	GJB1	-5.1922	9.94767e-09	3.61206e-07
Downregulation	ENSG00000188906	LRRK2	-2.0982	1.00358e-08	3.63631e-07
Downregulation	ENSG00000169282	KCNAB1	-2.2588	1.03449e-08	3.73643e-07
Downregulation	ENSG00000001626	CFTR	-4.67429	1.1573e-08	4.1066e-07
Downregulation	ENSG00000177685	CRACR2B	-3.44216	1.18269e-08	4.18875e-07
Downregulation	ENSG00000188549	CCDC9B	-2.20647	1.18476e-08	4.19049e-07
Downregulation	ENSG00000126218	F10	-2.81079	1.2247e-08	4.32282e-07
Downregulation	ENSG00000186868	MAPT	-3.06399	1.25385e-08	4.41656e-07
Downregulation	ENSG00000172731	LRRC20	-2.36881	1.28633e-08	4.51749e-07
Downregulation	ENSG00000134873	CLDN10	-5.03197	1.28648e-08	4.51749e-07
Downregulation	ENSG00000158008	EXTL1	-4.51405	1.30569e-08	4.57555e-07
Downregulation	ENSG00000124664	SPDEF	-4.58888	1.45137e-08	5.04463e-07
Downregulation	ENSG00000206579	XKR4	-2.94289	1.49538e-08	5.19232e-07
Downregulation	ENSG00000213424	KRT222	-3.23999	1.59151e-08	5.48147e-07
Downregulation	ENSG00000149260	CAPN5	-2.47607	1.6302e-08	5.59216e-07
Downregulation	ENSG00000184454	NCMAP	-4.24299	1.62711e-08	5.59216e-07
Downregulation	ENSG00000186628	FSD2	-4.7034	1.66076e-08	5.67985e-07
Downregulation	ENSG00000161849	KRT84	-5.25912	1.82377e-08	6.13291e-07
Downregulation	ENSG00000175946	KLHL38	-4.69541	1.83084e-08	6.15063e-07
Downregulation	ENSG00000077157	PPP1R12B	-2.21605	1.86722e-08	6.23828e-07
Downregulation	ENSG00000135447	PPP1R1A	-4.47194	1.86566e-08	6.23828e-07
Downregulation	ENSG00000185345	PRKN	-2.33774	2.01117e-08	6.61321e-07
Downregulation	ENSG00000144771	LRTM1	-6.056	2.09826e-08	6.85339e-07
Downregulation	ENSG00000167748	KLK1	-4.36431	2.13108e-08	6.94727e-07
Downregulation	ENSG00000216921	AC131097	-4.17952	2.17091e-08	7.05018e-07
Downregulation	ENSG00000103056	SMPD3	-2.31018	2.18745e-08	7.08765e-07
Downregulation	ENSG00000178538	CA8	-3.62579	2.23092e-08	7.21077e-07
Downregulation	ENSG00000138356	AOX1	-2.56228	2.29214e-08	7.37374e-07
Downregulation	ENSG00000134548	SPX	-3.88498	2.29655e-08	7.38095e-07
Downregulation	ENSG00000111058	ACSS3	-2.86469	2.36314e-08	7.56647e-07
Downregulation	ENSG00000203952	CCDC160	-4.42364	2.38328e-08	7.62383e-07
Downregulation	ENSG00000140795	MYLK3	-4.79973	2.39012e-08	7.63138e-07
Downregulation	ENSG00000074370	ATP2A3	-2.67343	2.39236e-08	7.6314e-07
Downregulation	ENSG00000188277	C15orf62	-2.78096	2.41733e-08	7.69666e-07
Downregulation	ENSG00000118094	TREH	-3.00736	2.45757e-08	7.78846e-07
Downregulation	ENSG00000091128	LAMB4	-3.47583	2.53991e-08	8.02706e-07
Downregulation	ENSG00000172602	RND1	-2.32781	2.64426e-08	8.31832e-07
Downregulation	ENSG00000170954	ZNF415	-2.25773	2.68458e-08	8.42964e-07
Downregulation	ENSG00000124939	SCGB2A1	-4.67982	2.6929e-08	8.44799e-07
Downregulation	ENSG00000198932	GPRASP1	-2.21433	2.84082e-08	8.87991e-07
Downregulation	ENSG00000016391	CHDH	-3.1971	2.89004e-08	9.00849e-07
Downregulation	ENSG00000132975	GPR12	-5.64091	2.91808e-08	9.07102e-07
Downregulation	ENSG00000229891	LINC01315	-2.25467	2.9234e-08	9.07931e-07
Downregulation	ENSG00000116194	ANGPTL1	-3.32059	3.10341e-08	9.57737e-07
Downregulation	ENSG00000125780	TGM3	-5.01458	3.15528e-08	9.71109e-07
Downregulation	ENSG00000019102	VSIG2	-3.41581	3.17912e-08	9.77565e-07
Downregulation	ENSG00000134508	CABLES1	-2.0434	3.25648e-08	1.00045e-06
Downregulation	ENSG00000274956	AC120042	-3.93798	3.27811e-08	1.00497e-06
Downregulation	ENSG00000172478	C2orf54	-3.27032	3.28894e-08	1.0068e-06
Downregulation	ENSG00000149809	TM7SF2	-2.02191	3.32895e-08	1.01813e-06
Downregulation	ENSG00000169116	PARM1	-2.29826	3.35041e-08	1.02378e-06
Downregulation	ENSG00000182557	SPNS3	-2.24422	3.50221e-08	1.0635e-06
Downregulation	ENSG00000164825	DEFB1	-2.93959	3.52914e-08	1.07073e-06
Downregulation	ENSG00000137878	GCOM1	-2.72497	3.53675e-08	1.07113e-06
Downregulation	ENSG00000236155	AL355877	-2.67782	3.55343e-08	1.07427e-06
Downregulation	ENSG00000141655	TNFRSF11A	-2.4215	3.64099e-08	1.09686e-06
Downregulation	ENSG00000276409	CCL14	-3.14164	3.71085e-08	1.11594e-06
Downregulation	ENSG00000142973	CYP4B1	-3.98334	4.01216e-08	1.19392e-06
Downregulation	ENSG00000177182	CLVS1	-2.5724	4.12317e-08	1.22163e-06
Downregulation	ENSG00000100321	SYNGR1	-2.18611	4.13303e-08	1.22349e-06
Downregulation	ENSG00000112116	IL17F	-5.5742	4.39519e-08	1.2888e-06
Downregulation	ENSG00000251076	AC104126	-3.96844	4.76637e-08	1.38221e-06
Downregulation	ENSG00000001561	ENPP4	-2.79685	4.88687e-08	1.41355e-06
Downregulation	ENSG00000155792	DEPTOR	-2.73783	5.51893e-08	1.56455e-06
Downregulation	ENSG00000137727	ARHGAP20	-2.02848	5.55283e-08	1.57025e-06
Downregulation	ENSG00000172159	FRMD3	-2.24148	5.6891e-08	1.60381e-06
Downregulation	ENSG00000068976	PYGM	-5.30371	5.91456e-08	1.6629e-06
Downregulation	ENSG00000205362	MT1A	-3.45303	6.09387e-08	1.70909e-06
Downregulation	ENSG00000108244	KRT23	-3.11859	6.14611e-08	1.72091e-06
Downregulation	ENSG00000187288	CIDEC	-4.34464	6.17482e-08	1.72753e-06
Downregulation	ENSG00000271858	Z84492	-2.41134	6.23481e-08	1.74289e-06
Downregulation	ENSG00000136110	CNMD	-5.20374	6.3873e-08	1.77095e-06
Downregulation	ENSG00000188761	BCL2L15	-3.29852	6.59768e-08	1.82104e-06
Downregulation	ENSG00000087250	MT3	-3.52182	7.08982e-08	1.93902e-06
Downregulation	ENSG00000196482	ESRRG	-3.66511	7.18512e-08	1.96351e-06
Downregulation	ENSG00000143994	ABHD1	-2.98497	7.50664e-08	2.0367e-06
Downregulation	ENSG00000148082	SHC3	-2.11544	7.74254e-08	2.09404e-06
Downregulation	ENSG00000127324	TSPAN8	-4.07409	7.85797e-08	2.11855e-06
Downregulation	ENSG00000065371	ROPN1	-5.1977	7.86497e-08	2.11876e-06
Downregulation	ENSG00000204219	TCEA3	-2.0209	8.36137e-08	2.23135e-06
Downregulation	ENSG00000013297	CLDN11	-3.19953	8.66118e-08	2.30416e-06
Downregulation	ENSG00000236311	TLX1NB	-5.56513	9.15768e-08	2.42302e-06
Downregulation	ENSG00000179564	LSMEM2	-4.19309	9.45516e-08	2.49786e-06
Downregulation	ENSG00000240038	AMY2B	-2.57289	9.53258e-08	2.51442e-06
Downregulation	ENSG00000103316	CRYM	-3.13052	9.87264e-08	2.58812e-06
Downregulation	ENSG00000238099	LINC01625	-3.54973	1.04787e-07	2.73022e-06
Downregulation	ENSG00000213171	LINGO4	-3.43397	1.06087e-07	2.76198e-06
Downregulation	ENSG00000140538	NTRK3	-3.57138	1.12891e-07	2.90807e-06
Downregulation	ENSG00000277494	GPIHBP1	-2.92738	1.13164e-07	2.91004e-06
Downregulation	ENSG00000244383	FAM3D-AS1	-3.14402	1.13081e-07	2.91004e-06
Downregulation	ENSG00000135898	GPR55	-2.32174	1.16168e-07	2.97677e-06
Downregulation	ENSG00000178568	ERBB4	-3.90478	1.20046e-07	3.06463e-06
Downregulation	ENSG00000111405	ENDOU	-3.88545	1.26604e-07	3.2224e-06
Downregulation	ENSG00000077279	DCX	-3.56482	1.26875e-07	3.2245e-06
Downregulation	ENSG00000006071	ABCC8	-3.04861	1.27898e-07	3.24609e-06
Downregulation	ENSG00000185437	SH3BGR	-3.36888	1.27915e-07	3.24609e-06
Downregulation	ENSG00000169218	RSPO1	-2.74255	1.28554e-07	3.25988e-06
Downregulation	ENSG00000137634	NXPE4	-6.23995	1.42247e-07	3.55691e-06
Downregulation	ENSG00000154556	SORBS2	-2.90035	1.46088e-07	3.62903e-06
Downregulation	ENSG00000107807	TLX1	-5.30863	1.45995e-07	3.62903e-06
Downregulation	ENSG00000072954	TMEM38A	-3.10164	1.47187e-07	3.65367e-06
Downregulation	ENSG00000185046	ANKS1B	-2.33605	1.50905e-07	3.74051e-06
Downregulation	ENSG00000257151	PWAR6	-2.54414	1.54713e-07	3.8155e-06
Downregulation	ENSG00000136546	SCN7A	-3.75812	1.57323e-07	3.87708e-06
Downregulation	ENSG00000255794	RMST	-4.88559	1.6369e-07	4.00794e-06
Downregulation	ENSG00000172164	SNTB1	-2.07317	1.84951e-07	4.44873e-06
Downregulation	ENSG00000163431	LMOD1	-2.5223	1.87669e-07	4.50302e-06
Downregulation	ENSG00000134533	RERG	-2.52494	1.91999e-07	4.60204e-06
Downregulation	ENSG00000170423	KRT78	-4.19884	1.97756e-07	4.73339e-06
Downregulation	ENSG00000160868	CYP3A4	-3.0061	2.02139e-07	4.82138e-06
Downregulation	ENSG00000177363	LRRN4CL	-2.76942	2.06129e-07	4.89603e-06
Downregulation	ENSG00000162399	BSND	-5.11729	2.17696e-07	5.14926e-06
Downregulation	ENSG00000170153	RNF150	-3.01638	2.18574e-07	5.16289e-06
Downregulation	ENSG00000267454	ZNF582-AS1	-2.06097	2.28934e-07	5.38152e-06
Downregulation	ENSG00000144366	GULP1	-2.20432	2.28847e-07	5.38152e-06
Downregulation	ENSG00000160808	MYL3	-4.96787	2.37379e-07	5.5609e-06
Downregulation	ENSG00000113396	SLC27A6	-3.40796	2.37917e-07	5.56968e-06
Downregulation	ENSG00000188729	OSTN	-4.60874	2.39253e-07	5.59711e-06
Downregulation	ENSG00000167676	PLIN4	-3.23547	2.41137e-07	5.62577e-06
Downregulation	ENSG00000166292	TMEM100	-2.63638	2.49989e-07	5.80845e-06
Downregulation	ENSG00000115353	TACR1	-2.50302	2.51014e-07	5.82831e-06
Downregulation	ENSG00000181016	LSMEM1	-3.05352	2.57257e-07	5.95302e-06
Downregulation	ENSG00000079101	CLUL1	-3.12853	2.58047e-07	5.9632e-06
Downregulation	ENSG00000159495	TGM7	-4.35774	2.59534e-07	5.98137e-06
Downregulation	ENSG00000152931	PART1	-2.90334	2.63989e-07	6.07175e-06
Downregulation	ENSG00000198944	SOWAHA	-3.64115	2.70125e-07	6.19308e-06
Downregulation	ENSG00000129749	CHRNA10	-2.86291	2.86103e-07	6.51018e-06
Downregulation	ENSG00000215475	SIAH3	-3.81774	2.9572e-07	6.69776e-06
Downregulation	ENSG00000088543	C3orf18	-2.02112	3.04985e-07	6.87113e-06
Downregulation	ENSG00000115828	QPCT	-2.12664	3.05299e-07	6.87367e-06
Downregulation	ENSG00000021300	PLEKHB1	-3.19279	3.13215e-07	7.0426e-06
Downregulation	ENSG00000154493	C10orf90	-3.69484	3.1781e-07	7.14081e-06
Downregulation	ENSG00000184905	TCEAL2	-3.54981	3.22292e-07	7.21816e-06
Downregulation	ENSG00000140986	RPL3L	-4.12985	3.33174e-07	7.43748e-06
Downregulation	ENSG00000120885	CLU	-2.519	3.40945e-07	7.60101e-06
Downregulation	ENSG00000105289	TJP3	-2.96981	3.5268e-07	7.82034e-06
Downregulation	ENSG00000227028	SLC8A1-AS1	-3.34353	3.52846e-07	7.82034e-06
Downregulation	ENSG00000142623	PADI1	-3.92662	3.60651e-07	7.98815e-06
Downregulation	ENSG00000187758	ADH1A	-3.41342	3.62205e-07	8.01736e-06
Downregulation	ENSG00000145949	MYLK4	-2.77277	3.79528e-07	8.34669e-06
Downregulation	ENSG00000135298	ADGRB3	-2.71471	3.92163e-07	8.56431e-06
Downregulation	ENSG00000228484	AL137025	-4.24234	3.97185e-07	8.65138e-06
Downregulation	ENSG00000162461	SLC25A34	-2.97227	4.03922e-07	8.76456e-06
Downregulation	ENSG00000133169	BEX1	-2.50422	4.05961e-07	8.79763e-06
Downregulation	ENSG00000166743	ACSM1	-2.21323	4.08228e-07	8.83554e-06
Downregulation	ENSG00000145703	IQGAP2	-2.83516	4.26217e-07	9.16674e-06
Downregulation	ENSG00000140459	CYP11A1	-3.06276	4.27825e-07	9.18975e-06
Downregulation	ENSG00000112425	EPM2A	-2.03475	4.35539e-07	9.32027e-06
Downregulation	ENSG00000168490	PHYHIP	-2.37133	4.35468e-07	9.32027e-06
Downregulation	ENSG00000165028	NIPSNAP3B	-2.5824	4.36491e-07	9.33479e-06
Downregulation	ENSG00000170271	FAXDC2	-2.4693	4.37227e-07	9.3443e-06
Downregulation	ENSG00000204967	PCDHA4	-2.42709	4.50728e-07	9.57327e-06
Downregulation	ENSG00000183888	SRARP	-4.54802	4.58812e-07	9.71475e-06
Downregulation	ENSG00000166920	C15orf48	-2.27695	4.64432e-07	9.82156e-06
Downregulation	ENSG00000182575	NXPH3	-2.06685	4.71882e-07	9.95444e-06
Downregulation	ENSG00000164089	ETNPPL	-3.77764	4.73111e-07	9.9742e-06
Downregulation	ENSG00000100142	POLR2F	-3.19762	4.8746e-07	1.02388e-05
Downregulation	ENSG00000134339	SAA2	-3.58468	4.90593e-07	1.02982e-05
Downregulation	ENSG00000213088	ACKR1	-2.86569	5.03773e-07	1.05425e-05
Downregulation	ENSG00000187957	DNER	-3.50317	5.36317e-07	1.11078e-05
Downregulation	ENSG00000130005	GAMT	-2.07112	5.43741e-07	1.1241e-05
Downregulation	ENSG00000232977	LINC00327	-2.58626	5.72803e-07	1.17777e-05
Downregulation	ENSG00000197769	MAP1LC3C	-2.40265	5.99161e-07	1.22605e-05
Downregulation	ENSG00000120049	KCNIP2	-2.9615	6.17019e-07	1.25883e-05
Downregulation	ENSG00000260439	LMF1-AS1	-2.9221	6.35375e-07	1.29164e-05
Downregulation	ENSG00000248050	AC079061	-3.63446	6.51025e-07	1.31836e-05
Downregulation	ENSG00000185559	DLK1	-4.6354	6.51933e-07	1.31902e-05
Downregulation	ENSG00000153292	ADGRF1	-3.18138	6.70483e-07	1.35014e-05
Downregulation	ENSG00000239388	ASB14	-2.34338	6.87642e-07	1.38062e-05
Downregulation	ENSG00000109906	ZBTB16	-3.14578	6.99397e-07	1.39765e-05
Downregulation	ENSG00000119457	SLC46A2	-3.08327	7.04409e-07	1.40684e-05
Downregulation	ENSG00000164385	LINC01600	-2.67924	7.2608e-07	1.44505e-05
Downregulation	ENSG00000185303	SFTPA2	-3.48455	7.37454e-07	1.46257e-05
Downregulation	ENSG00000108231	LGI1	-3.36141	7.47188e-07	1.47416e-05
Downregulation	ENSG00000168079	SCARA5	-2.92978	7.49627e-07	1.47781e-05
Downregulation	ENSG00000171885	AQP4	-4.30987	7.51486e-07	1.48008e-05
Downregulation	ENSG00000095637	SORBS1	-2.37006	7.55496e-07	1.48712e-05
Downregulation	ENSG00000137033	IL33	-2.49279	7.62192e-07	1.49857e-05
Downregulation	ENSG00000030419	IKZF2	-2.0964	7.77969e-07	1.52519e-05
Downregulation	ENSG00000104490	NCALD	-2.68446	7.79211e-07	1.52588e-05
Downregulation	ENSG00000150201	FXYD4	-3.83912	7.84732e-07	1.53581e-05
Downregulation	ENSG00000163606	CD200R1	-2.76217	7.90227e-07	1.5439e-05
Downregulation	ENSG00000111262	KCNA1	-3.33612	8.08727e-07	1.57285e-05
Downregulation	ENSG00000099960	SLC7A4	-2.62348	8.10939e-07	1.57625e-05
Downregulation	ENSG00000198523	PLN	-3.71002	8.42744e-07	1.6288e-05
Downregulation	ENSG00000179178	TMEM125	-2.10578	8.54636e-07	1.64712e-05
Downregulation	ENSG00000176387	HSD11B2	-2.52364	8.5658e-07	1.64993e-05
Downregulation	ENSG00000160678	S100A1	-3.39669	9.15166e-07	1.74896e-05
Downregulation	ENSG00000118898	PPL	-2.10543	9.24989e-07	1.76477e-05
Downregulation	ENSG00000145936	KCNMB1	-2.34496	9.41548e-07	1.79036e-05
Downregulation	ENSG00000140465	CYP1A1	-4.2245	9.89049e-07	1.87337e-05
Downregulation	ENSG00000078814	MYH7B	-3.12202	9.92782e-07	1.8794e-05
Downregulation	ENSG00000236699	ARHGEF38	-3.06438	9.99484e-07	1.8879e-05
Downregulation	ENSG00000106025	TSPAN12	-2.42449	1.01896e-06	1.92043e-05
Downregulation	ENSG00000186806	VSIG10L	-2.67995	1.04319e-06	1.95638e-05
Downregulation	ENSG00000167614	TTYH1	-2.49934	1.0508e-06	1.96957e-05
Downregulation	ENSG00000180432	CYP8B1	-2.49245	1.05957e-06	1.98384e-05
Downregulation	ENSG00000168631	DPCR1	-4.4865	1.07611e-06	2.01039e-05
Downregulation	ENSG00000173698	ADGRG2	-2.71982	1.1463e-06	2.11778e-05
Downregulation	ENSG00000108515	ENO3	-4.33917	1.14725e-06	2.11778e-05
Downregulation	ENSG00000050628	PTGER3	-2.33172	1.15656e-06	2.13383e-05
Downregulation	ENSG00000163873	GRIK3	-3.2023	1.16788e-06	2.1489e-05
Downregulation	ENSG00000162896	PIGR	-5.15013	1.16744e-06	2.1489e-05
Downregulation	ENSG00000141338	ABCA8	-2.90235	1.17642e-06	2.15666e-05
Downregulation	ENSG00000171476	HOPX	-2.69412	1.17873e-06	2.15723e-05
Downregulation	ENSG00000177301	KCNA2	-2.47924	1.20705e-06	2.20184e-05
Downregulation	ENSG00000204065	TCEAL5	-3.19065	1.22944e-06	2.23684e-05
Downregulation	ENSG00000235295	LINC01634	-3.95443	1.24123e-06	2.25229e-05
Downregulation	ENSG00000127903	ZNF835	-2.3448	1.2604e-06	2.28464e-05
Downregulation	ENSG00000005381	MPO	-2.85617	1.29881e-06	2.34803e-05
Downregulation	ENSG00000196296	ATP2A1	-4.83696	1.30661e-06	2.359e-05
Downregulation	ENSG00000237560	LINC01497	-4.51583	1.30966e-06	2.36139e-05
Downregulation	ENSG00000211445	GPX3	-2.1368	1.3161e-06	2.37176e-05
Downregulation	ENSG00000224957	LINC01266	-3.15325	1.32427e-06	2.38522e-05
Downregulation	ENSG00000173208	ABCD2	-2.4025	1.33271e-06	2.39789e-05
Downregulation	ENSG00000135222	CSN2	-5.68249	1.34355e-06	2.41486e-05
Downregulation	ENSG00000163394	CCKAR	-2.79087	1.365e-06	2.44695e-05
Downregulation	ENSG00000145362	ANK2	-2.4452	1.38817e-06	2.47893e-05
Downregulation	ENSG00000170262	MRAP	-3.85442	1.45758e-06	2.58845e-05
Downregulation	ENSG00000241644	INMT	-2.41679	1.46248e-06	2.59177e-05
Downregulation	ENSG00000153822	KCNJ16	-3.92552	1.47846e-06	2.61736e-05
Downregulation	ENSG00000214872	SMTNL1	-4.06468	1.48754e-06	2.63071e-05
Downregulation	ENSG00000112782	CLIC5	-3.2581	1.48955e-06	2.6329e-05
Downregulation	ENSG00000172458	IL17D	-2.79678	1.49436e-06	2.63731e-05
Downregulation	ENSG00000267206	LCN6	-2.52275	1.53983e-06	2.70635e-05
Downregulation	ENSG00000146151	HMGCLL1	-3.38329	1.59746e-06	2.799e-05
Downregulation	ENSG00000152785	BMP3	-4.17319	1.62516e-06	2.84461e-05
Downregulation	ENSG00000117425	PTCH2	-2.25747	1.63769e-06	2.86068e-05
Downregulation	ENSG00000099860	GADD45B	-2.06208	1.66041e-06	2.89888e-05
Downregulation	ENSG00000137675	MMP27	-2.90619	1.66728e-06	2.90642e-05
Downregulation	ENSG00000162817	C1orf115	-2.2753	1.67385e-06	2.91638e-05
Downregulation	ENSG00000141576	RNF157	-2.2796	1.71609e-06	2.9763e-05
Downregulation	ENSG00000131781	FMO5	-2.09186	1.80444e-06	3.11528e-05
Downregulation	ENSG00000166840	GLYATL1	-3.11262	1.82308e-06	3.1427e-05
Downregulation	ENSG00000184809	B3GALT5-AS1	-3.17619	1.87379e-06	3.21549e-05
Downregulation	ENSG00000186766	FOXI2	-3.17363	1.9053e-06	3.26301e-05
Downregulation	ENSG00000109794	FAM149A	-2.2612	1.92981e-06	3.29836e-05
Downregulation	ENSG00000163833	FBXO40	-5.08639	2.02121e-06	3.43052e-05
Downregulation	ENSG00000008196	TFAP2B	-4.59012	2.02297e-06	3.43181e-05
Downregulation	ENSG00000164120	HPGD	-2.90391	2.04685e-06	3.46542e-05
Downregulation	ENSG00000144730	IL17RD	-2.27602	2.08513e-06	3.51803e-05
Downregulation	ENSG00000251655	PRB1	-6.62633	2.09782e-06	3.5342e-05
Downregulation	ENSG00000140519	RHCG	-3.04877	2.15783e-06	3.62277e-05
Downregulation	ENSG00000101333	PLCB4	-3.02831	2.22983e-06	3.73263e-05
Downregulation	ENSG00000198483	ANKRD35	-2.18638	2.23276e-06	3.73572e-05
Downregulation	ENSG00000152578	GRIA4	-3.91964	2.2728e-06	3.79342e-05
Downregulation	ENSG00000090382	LYZ	-2.82189	2.29976e-06	3.82905e-05
Downregulation	ENSG00000205678	TECRL	-5.80812	2.30665e-06	3.83521e-05
Downregulation	ENSG00000214708	AC116407	-2.09956	2.31439e-06	3.84327e-05
Downregulation	ENSG00000111536	IL26	-3.43774	2.31368e-06	3.84327e-05
Downregulation	ENSG00000102886	GDPD3	-2.45845	2.31915e-06	3.84632e-05
Downregulation	ENSG00000124490	CRISP2	-5.5461	2.32567e-06	3.85526e-05
Downregulation	ENSG00000118322	ATP10B	-2.51338	2.33081e-06	3.86038e-05
Downregulation	ENSG00000106078	COBL	-2.30001	2.36221e-06	3.89864e-05
Downregulation	ENSG00000185133	INPP5J	-2.43172	2.35872e-06	3.89864e-05
Downregulation	ENSG00000163491	NEK10	-2.54338	2.38777e-06	3.93146e-05
Downregulation	ENSG00000255727	LINC01489	-4.12787	2.38673e-06	3.93146e-05
Downregulation	ENSG00000125813	PAX1	-3.92519	2.43478e-06	3.99731e-05
Downregulation	ENSG00000154358	OBSCN	-2.65441	2.44486e-06	4.00999e-05
Downregulation	ENSG00000224958	PGM5-AS1	-3.39847	2.45389e-06	4.02094e-05
Downregulation	ENSG00000007062	PROM1	-4.62813	2.52522e-06	4.12397e-05
Downregulation	ENSG00000186204	CYP4F12	-2.63865	2.53741e-06	4.13991e-05
Downregulation	ENSG00000196376	SLC35F1	-2.37885	2.59972e-06	4.21738e-05
Downregulation	ENSG00000123570	RAB9B	-2.36837	2.62116e-06	4.24023e-05
Downregulation	ENSG00000009950	MLXIPL	-2.55857	2.62126e-06	4.24023e-05
Downregulation	ENSG00000079385	CEACAM1	-2.34032	2.63254e-06	4.25605e-05
Downregulation	ENSG00000251664	PCDHA12	-4.88482	2.67054e-06	4.30566e-05
Downregulation	ENSG00000181322	NME9	-2.13314	2.70584e-06	4.3523e-05
Downregulation	ENSG00000206432	TMEM200C	-3.30646	2.70917e-06	4.35561e-05
Downregulation	ENSG00000092529	CAPN3	-3.43896	2.76165e-06	4.43163e-05
Downregulation	ENSG00000126016	AMOT	-2.60452	2.79772e-06	4.47897e-05
Downregulation	ENSG00000091513	TF	-3.21859	2.80476e-06	4.48814e-05
Downregulation	ENSG00000204711	C9orf135	-3.71877	2.82773e-06	4.51854e-05
Downregulation	ENSG00000005249	PRKAR2B	-2.05951	2.83765e-06	4.53015e-05
Downregulation	ENSG00000218416	AC110619	-2.96921	2.83705e-06	4.53015e-05
Downregulation	ENSG00000156959	LHFPL4	-2.64501	2.84099e-06	4.53336e-05
Downregulation	ENSG00000244040	IL12A-AS1	-3.25909	2.9921e-06	4.72808e-05
Downregulation	ENSG00000174876	AMY1B	-8.20585	3.01425e-06	4.75646e-05
Downregulation	ENSG00000248746	ACTN3	-3.57161	3.0225e-06	4.76508e-05
Downregulation	ENSG00000164129	NPY5R	-3.77596	3.11707e-06	4.89608e-05
Downregulation	ENSG00000112164	GLP1R	-3.32848	3.13093e-06	4.91559e-05
Downregulation	ENSG00000130222	GADD45G	-2.35654	3.13426e-06	4.91648e-05
Downregulation	ENSG00000173432	SAA1	-2.94749	3.21932e-06	5.03583e-05
Downregulation	ENSG00000158014	SLC30A2	-3.08357	3.27412e-06	5.11686e-05
Downregulation	ENSG00000197561	ELANE	-2.2609	3.37107e-06	5.23959e-05
Downregulation	ENSG00000259663	AC010478	-2.93073	3.39413e-06	5.26824e-05
Downregulation	ENSG00000226944	AL031847	-2.32487	3.43614e-06	5.32618e-05
Downregulation	ENSG00000185863	TMEM210	-4.56056	3.5083e-06	5.41834e-05
Downregulation	ENSG00000043591	ADRB1	-2.47972	3.61948e-06	5.57742e-05
Downregulation	ENSG00000103994	ZNF106	-2.02182	3.70469e-06	5.68674e-05
Downregulation	ENSG00000171811	CFAP46	-2.05463	3.70708e-06	5.68674e-05
Downregulation	ENSG00000109158	GABRA4	-3.39907	3.72851e-06	5.71705e-05
Downregulation	ENSG00000073464	CLCN4	-2.45593	3.79041e-06	5.80415e-05
Downregulation	ENSG00000171130	ATP6V0E2	-2.03592	3.81037e-06	5.82947e-05
Downregulation	ENSG00000168269	FOXI1	-5.11796	3.97354e-06	6.04037e-05
Downregulation	ENSG00000266524	GDF10	-3.18407	4.09308e-06	6.21187e-05
Downregulation	ENSG00000124839	RAB17	-2.48305	4.14695e-06	6.28803e-05
Downregulation	ENSG00000119919	NKX2-3	-3.03242	4.22959e-06	6.40196e-05
Downregulation	ENSG00000189157	FAM47E	-2.42919	4.25835e-06	6.43469e-05
Downregulation	ENSG00000180871	CXCR2	-2.81112	4.32473e-06	6.51707e-05
Downregulation	ENSG00000185271	KLHL33	-4.34217	4.50083e-06	6.74374e-05
Downregulation	ENSG00000004776	HSPB6	-3.47764	4.55011e-06	6.80861e-05
Downregulation	ENSG00000124159	MATN4	-2.51146	4.63703e-06	6.92956e-05
Downregulation	ENSG00000079689	SCGN	-4.06858	4.74616e-06	7.0648e-05
Downregulation	ENSG00000139914	FITM1	-3.47265	4.80389e-06	7.13517e-05
Downregulation	ENSG00000163661	PTX3	-2.62225	4.82271e-06	7.15421e-05
Downregulation	ENSG00000184221	OLIG1	-2.86839	4.8217e-06	7.15421e-05
Downregulation	ENSG00000244968	LIFR-AS1	-2.32573	4.83239e-06	7.16192e-05
Downregulation	ENSG00000189058	APOD	-2.526	5.05849e-06	7.46737e-05
Downregulation	ENSG00000233198	RNF224	-2.61992	5.11286e-06	7.53832e-05
Downregulation	ENSG00000166959	MS4A8	-4.58491	5.17263e-06	7.61328e-05
Downregulation	ENSG00000226496	LINC00323	-2.06811	5.44138e-06	7.93697e-05
Downregulation	ENSG00000278224	PRICKLE4	-2.24882	5.44109e-06	7.93697e-05
Downregulation	ENSG00000164776	PHKG1	-3.14304	5.45906e-06	7.95936e-05
Downregulation	ENSG00000137731	FXYD2	-3.12897	5.53958e-06	8.05955e-05
Downregulation	ENSG00000134201	GSTM5	-2.17868	5.58764e-06	8.126e-05
Downregulation	ENSG00000175161	CADM2	-2.71104	5.6301e-06	8.16687e-05
Downregulation	ENSG00000160307	S100B	-2.01538	5.72301e-06	8.27352e-05
Downregulation	ENSG00000170373	CST1	-5.27788	5.82848e-06	8.41175e-05
Downregulation	ENSG00000279192	PWAR5	-2.22705	5.84646e-06	8.427e-05
Downregulation	ENSG00000154975	CA10	-3.37506	5.99645e-06	8.60685e-05
Downregulation	ENSG00000080493	SLC4A4	-2.71683	6.06589e-06	8.68096e-05
Downregulation	ENSG00000130037	KCNA5	-2.15496	6.11142e-06	8.73148e-05
Downregulation	ENSG00000118308	LRMP	-2.45197	6.15321e-06	8.78016e-05
Downregulation	ENSG00000228314	CYP4F29P	-4.168	6.21106e-06	8.85529e-05
Downregulation	ENSG00000101443	WFDC2	-4.29947	6.21377e-06	8.85546e-05
Downregulation	ENSG00000135917	SLC19A3	-2.56211	6.24818e-06	8.89708e-05
Downregulation	ENSG00000233070	ZFY-AS1	-3.89945	6.29141e-06	8.94371e-05
Downregulation	ENSG00000064655	EYA2	-2.29531	6.32701e-06	8.98683e-05
Downregulation	ENSG00000272414	FAM47E-STBD1	-2.82788	6.33701e-06	8.99035e-05
Downregulation	ENSG00000135374	ELF5	-3.66738	6.49393e-06	9.18189e-05
Downregulation	ENSG00000234224	TMEM229A	-3.94241	6.67284e-06	9.39981e-05
Downregulation	ENSG00000198467	TPM2	-2.76971	6.71698e-06	9.45418e-05
Downregulation	ENSG00000182253	SYNM	-2.44268	6.87527e-06	9.63218e-05
Downregulation	ENSG00000166391	MOGAT2	-3.11811	6.88768e-06	9.64275e-05
Downregulation	ENSG00000105499	PLA2G4C	-2.0665	6.93555e-06	9.68593e-05
Downregulation	ENSG00000198838	RYR3	-2.86518	7.26701e-06	0.00010091
Downregulation	ENSG00000174514	MFSD4A	-2.833	7.30646e-06	0.000101281
Downregulation	ENSG00000174502	SLC26A9	-3.06412	7.33303e-06	0.000101538
Downregulation	ENSG00000205502	C2CD4B	-2.19323	7.581e-06	0.000104379
Downregulation	ENSG00000205002	AARD	-4.0401	7.61385e-06	0.000104789
Downregulation	ENSG00000100628	ASB2	-2.75066	7.70716e-06	0.00010586
Downregulation	ENSG00000184544	DHRS7C	-5.25889	8.10272e-06	0.000110536
Downregulation	ENSG00000154330	PGM5	-2.36259	8.31726e-06	0.000113102
Downregulation	ENSG00000148935	GAS2	-2.47631	8.37161e-06	0.00011375
Downregulation	ENSG00000118271	TTR	-3.87394	8.56222e-06	0.000116109
Downregulation	ENSG00000166343	MSS51	-2.55966	8.77183e-06	0.000118621
Downregulation	ENSG00000243232	PCDHAC2	-2.80298	8.79068e-06	0.000118829
Downregulation	ENSG00000078579	FGF20	-3.7315	8.94989e-06	0.000120694
Downregulation	ENSG00000188582	PAQR9	-3.80007	9.00996e-06	0.000121409
Downregulation	ENSG00000185960	SHOX	-4.19772	9.07116e-06	0.000122089
Downregulation	ENSG00000126233	SLURP1	-3.84132	9.17158e-06	0.000123246
Downregulation	ENSG00000164879	CA3	-4.11924	9.2888e-06	0.000124625
Downregulation	ENSG00000157388	CACNA1D	-2.05807	9.31307e-06	0.000124852
Downregulation	ENSG00000131730	CKMT2	-3.51079	9.51631e-06	0.000127257
Downregulation	ENSG00000204099	NEU4	-3.02856	9.53676e-06	0.000127451
Downregulation	ENSG00000173947	PIFO	-2.11765	9.68386e-06	0.000129163
Downregulation	ENSG00000206069	TMEM211	-4.08173	9.70946e-06	0.000129454
Downregulation	ENSG00000082929	LINC01587	-2.27298	9.72964e-06	0.000129673
Downregulation	ENSG00000013293	SLC7A14	-2.77369	9.83456e-06	0.000130816
Downregulation	ENSG00000134240	HMGCS2	-3.93889	1.00038e-05	0.000132912
Downregulation	ENSG00000092009	CMA1	-2.78684	1.02025e-05	0.00013513
Downregulation	ENSG00000101180	HRH3	-2.76675	1.03581e-05	0.000136979
Downregulation	ENSG00000232560	LINC01549	-3.77475	1.03673e-05	0.000137047
Downregulation	ENSG00000136155	SCEL	-2.69337	1.0762e-05	0.000141498
Downregulation	ENSG00000173212	MAB21L3	-2.50954	1.08162e-05	0.000141982
Downregulation	ENSG00000233760	AC004947	-2.99338	1.08643e-05	0.000142458
Downregulation	ENSG00000166960	CCDC178	-2.25816	1.09351e-05	0.000143222
Downregulation	ENSG00000114248	LRRC31	-4.13342	1.09475e-05	0.000143329
Downregulation	ENSG00000146352	CLVS2	-3.43233	1.11406e-05	0.000145411
Downregulation	ENSG00000115896	PLCL1	-2.10367	1.16871e-05	0.000150872
Downregulation	ENSG00000109738	GLRB	-2.72362	1.18069e-05	0.000152302
Downregulation	ENSG00000143839	REN	-2.60868	1.19971e-05	0.000154581
Downregulation	ENSG00000164265	SCGB3A2	-3.93477	1.20102e-05	0.000154691
Downregulation	ENSG00000153531	ADPRHL1	-2.54506	1.21014e-05	0.000155572
Downregulation	ENSG00000182508	LHFPL1	-2.60543	1.21361e-05	0.000155959
Downregulation	ENSG00000231852	CYP21A2	-2.62783	1.21653e-05	0.000156276
Downregulation	ENSG00000177791	MYOZ1	-4.10908	1.25215e-05	0.000160249
Downregulation	ENSG00000144644	GADL1	-3.58421	1.2588e-05	0.000160919
Downregulation	ENSG00000048540	LMO3	-2.6925	1.26331e-05	0.000161253
Downregulation	ENSG00000102245	CD40LG	-2.07643	1.26901e-05	0.000161739
Downregulation	ENSG00000241186	TDGF1	-3.49609	1.27201e-05	0.00016194
Downregulation	ENSG00000156222	SLC28A1	-2.60854	1.35781e-05	0.000171521
Downregulation	ENSG00000118307	CASC1	-2.05517	1.37023e-05	0.000172769
Downregulation	ENSG00000154080	CHST9	-3.8838	1.44023e-05	0.000180794
Downregulation	ENSG00000176009	ASCL3	-5.47605	1.46225e-05	0.000182953
Downregulation	ENSG00000122367	LDB3	-4.02468	1.48338e-05	0.000185121
Downregulation	ENSG00000255408	PCDHA3	-2.79782	1.48559e-05	0.00018533
Downregulation	ENSG00000259916	AL845331	-3.02571	1.50919e-05	0.000187931
Downregulation	ENSG00000215559	ANKRD20A11P	-3.34938	1.5101e-05	0.000187975
Downregulation	ENSG00000105650	PDE4C	-2.1739	1.52588e-05	0.000189731
Downregulation	ENSG00000228126	FALEC	-2.88189	1.55314e-05	0.00019256
Downregulation	ENSG00000101605	MYOM1	-3.73139	1.5563e-05	0.000192741
Downregulation	ENSG00000152092	ASTN1	-2.90409	1.55744e-05	0.000192813
Downregulation	ENSG00000168491	CCDC110	-2.10275	1.58711e-05	0.000195985
Downregulation	ENSG00000005981	ASB4	-3.10363	1.59401e-05	0.000196698
Downregulation	ENSG00000156219	ART3	-3.31098	1.59689e-05	0.000196982
Downregulation	ENSG00000171199	OPRPN	-7.28871	1.6152e-05	0.000198595
Downregulation	ENSG00000163827	LRRC2	-3.36151	1.71528e-05	0.000208744
Downregulation	ENSG00000115112	TFCP2L1	-2.26689	1.72106e-05	0.000209199
Downregulation	ENSG00000103310	ZP2	-3.89404	1.72902e-05	0.00020981
Downregulation	ENSG00000261272	MUC22	-4.22629	1.73413e-05	0.000210318
Downregulation	ENSG00000133800	LYVE1	-2.26308	1.74444e-05	0.000211364
Downregulation	ENSG00000082175	PGR	-2.57657	1.75311e-05	0.000212257
Downregulation	ENSG00000172915	NBEA	-2.40606	1.79949e-05	0.000217186
Downregulation	ENSG00000171033	PKIA	-2.93934	1.81633e-05	0.000218832
Downregulation	ENSG00000184350	MRGPRE	-3.75427	1.81949e-05	0.000219058
Downregulation	ENSG00000175564	UCP3	-2.85829	1.83465e-05	0.000220727
Downregulation	ENSG00000101542	CDH20	-2.45106	1.86198e-05	0.000223622
Downregulation	ENSG00000166634	SERPINB12	-3.12561	1.90659e-05	0.000228627
Downregulation	ENSG00000149021	SCGB1A1	-3.88339	1.91947e-05	0.000229959
Downregulation	ENSG00000143196	DPT	-2.45857	1.95676e-05	0.000233934
Downregulation	ENSG00000160180	TFF3	-3.13487	1.95653e-05	0.000233934
Downregulation	ENSG00000187642	PERM1	-2.20046	1.96094e-05	0.000234339
Downregulation	ENSG00000143318	CASQ1	-4.41388	1.96961e-05	0.000235059
Downregulation	ENSG00000265142	MIR133A1HG	-4.9185	1.97992e-05	0.000235876
Downregulation	ENSG00000255240	AP001636	-2.71957	1.99665e-05	0.000237538
Downregulation	ENSG00000152078	TMEM56	-2.03062	2.00939e-05	0.000238887
Downregulation	ENSG00000248801	C8orf34-AS1	-3.61527	2.04615e-05	0.000242665
Downregulation	ENSG00000149970	CNKSR2	-2.07292	2.06413e-05	0.000244459
Downregulation	ENSG00000232656	IDI2-AS1	-3.02416	2.08407e-05	0.000246734
Downregulation	ENSG00000180347	CCDC129	-4.4704	2.11785e-05	0.000249954
Downregulation	ENSG00000184012	TMPRSS2	-2.84773	2.18018e-05	0.00025607
Downregulation	ENSG00000187151	ANGPTL5	-3.05137	2.18547e-05	0.000256514
Downregulation	ENSG00000198892	SHISA4	-2.06627	2.23723e-05	0.00026169
Downregulation	ENSG00000188175	HEPACAM2	-3.9301	2.27247e-05	0.00026506
Downregulation	ENSG00000165995	CACNB2	-2.29612	2.32133e-05	0.000269863
Downregulation	ENSG00000254333	NDST1-AS1	-2.49005	2.3505e-05	0.000272789
Downregulation	ENSG00000185156	MFSD6L	-2.87953	2.45743e-05	0.000283943
Downregulation	ENSG00000115361	ACADL	-2.67179	2.49308e-05	0.00028748
Downregulation	ENSG00000231943	PGM5P4-AS1	-3.17677	2.54588e-05	0.000292776
Downregulation	ENSG00000197079	KRT35	-3.55784	2.5471e-05	0.000292818
Downregulation	ENSG00000116981	NT5C1A	-4.74524	2.55739e-05	0.000293803
Downregulation	ENSG00000066032	CTNNA2	-2.19787	2.55855e-05	0.000293837
Downregulation	ENSG00000181778	TMEM252	-2.69442	2.6181e-05	0.000299869
Downregulation	ENSG00000166823	MESP1	-2.46815	2.70259e-05	0.000308099
Downregulation	ENSG00000070193	FGF10	-2.6795	2.71989e-05	0.000309451
Downregulation	ENSG00000182077	PTCHD3	-2.37678	2.73218e-05	0.000310229
Downregulation	ENSG00000280350	LINC01726	-4.54566	2.74894e-05	0.000311546
Downregulation	ENSG00000266964	FXYD1	-2.80852	2.76437e-05	0.00031305
Downregulation	ENSG00000258766	DIO2-AS1	-3.13522	2.79038e-05	0.000315578
Downregulation	ENSG00000166682	TMPRSS5	-2.30565	2.81921e-05	0.000318635
Downregulation	ENSG00000128918	ALDH1A2	-2.00573	2.8618e-05	0.000322905
Downregulation	ENSG00000007306	CEACAM7	-3.92166	2.92731e-05	0.000328884
Downregulation	ENSG00000188037	CLCN1	-2.34885	2.95404e-05	0.000331669
Downregulation	ENSG00000121769	FABP3	-2.64077	2.97466e-05	0.000333107
Downregulation	ENSG00000188488	SERPINA5	-3.3378	3.0002e-05	0.000335527
Downregulation	ENSG00000229380	AC147651	-3.6975	3.00831e-05	0.000336214
Downregulation	ENSG00000185818	NAT8L	-2.18475	3.03207e-05	0.000337874
Downregulation	ENSG00000173612	GPRC6A	-5.10326	3.04434e-05	0.00033902
Downregulation	ENSG00000187889	FYB2	-2.96566	3.0942e-05	0.000343563
Downregulation	ENSG00000255774	AP000439	-2.99555	3.10201e-05	0.000344318
Downregulation	ENSG00000166482	MFAP4	-2.17701	3.12556e-05	0.000346369
Downregulation	ENSG00000183807	FAM162B	-2.20283	3.17569e-05	0.000351354
Downregulation	ENSG00000253368	TRNP1	-2.17725	3.23101e-05	0.000356319
Downregulation	ENSG00000064787	BCAS1	-2.44216	3.24554e-05	0.00035769
Downregulation	ENSG00000230978	LINC00160	-2.35722	3.288e-05	0.000362019
Downregulation	ENSG00000205517	RGL3	-2.24228	3.32671e-05	0.000365029
Downregulation	ENSG00000250120	PCDHA10	-2.77024	3.36329e-05	0.000368528
Downregulation	ENSG00000066185	ZMYND12	-2.30083	3.42914e-05	0.000375139
Downregulation	ENSG00000144712	CAND2	-2.4759	3.44317e-05	0.000376554
Downregulation	ENSG00000149295	DRD2	-2.82212	3.46102e-05	0.000378263
Downregulation	ENSG00000036473	OTC	-3.16525	3.4726e-05	0.000379225
Downregulation	ENSG00000109846	CRYAB	-2.37741	3.47791e-05	0.000379623
Downregulation	ENSG00000164434	FABP7	-3.20743	3.49755e-05	0.000381645
Downregulation	ENSG00000186160	CYP4Z1	-2.11416	3.52299e-05	0.000384052
Downregulation	ENSG00000164591	MYOZ3	-3.86901	3.54417e-05	0.000386238
Downregulation	ENSG00000123689	G0S2	-2.07285	3.56797e-05	0.000388335
Downregulation	ENSG00000154274	C4orf19	-3.00973	3.57249e-05	0.000388579
Downregulation	ENSG00000122477	LRRC39	-3.3294	3.65181e-05	0.000396323
Downregulation	ENSG00000169550	MUC15	-2.41226	3.65532e-05	0.000396539
Downregulation	ENSG00000169347	GP2	-4.95085	3.67636e-05	0.000398228
Downregulation	ENSG00000175262	C1orf127	-2.45205	3.80637e-05	0.000409581
Downregulation	ENSG00000022267	FHL1	-3.08361	3.85506e-05	0.000413777
Downregulation	ENSG00000148377	IDI2	-4.56016	3.96906e-05	0.000423086
Downregulation	ENSG00000148346	LCN2	-2.34466	3.99592e-05	0.00042555
Downregulation	ENSG00000183785	TUBA8	-2.20231	4.0849e-05	0.000433943
Downregulation	ENSG00000166006	KCNC2	-3.60047	4.11334e-05	0.000436557
Downregulation	ENSG00000153132	CLGN	-2.27811	4.12147e-05	0.000437284
Downregulation	ENSG00000148965	SAA4	-3.39305	4.13117e-05	0.00043804
Downregulation	ENSG00000117115	PADI2	-2.84696	4.17477e-05	0.000441703
Downregulation	ENSG00000187922	LCN10	-2.32548	4.19899e-05	0.00044399
Downregulation	ENSG00000167183	PRR15L	-2.77674	4.2209e-05	0.000445892
Downregulation	ENSG00000112186	CAP2	-2.15909	4.29086e-05	0.000452302
Downregulation	ENSG00000091137	SLC26A4	-2.66585	4.3139e-05	0.00045403
Downregulation	ENSG00000197705	KLHL14	-2.29184	4.33483e-05	0.000456093
Downregulation	ENSG00000151322	NPAS3	-2.11989	4.35062e-05	0.000457471
Downregulation	ENSG00000144649	FAM198A	-2.1745	4.36758e-05	0.00045869
Downregulation	ENSG00000124743	KLHL31	-2.75596	4.41878e-05	0.000462959
Downregulation	ENSG00000106541	AGR2	-2.93517	4.45826e-05	0.000466348
Downregulation	ENSG00000165410	CFL2	-2.11933	4.50272e-05	0.000469559
Downregulation	ENSG00000174226	SNX31	-3.08255	4.55187e-05	0.000474106
Downregulation	ENSG00000183036	PCP4	-2.92636	4.55684e-05	0.000474478
Downregulation	ENSG00000135480	KRT7	-2.95115	4.6274e-05	0.000479922
Downregulation	ENSG00000155897	ADCY8	-3.41067	4.68913e-05	0.000484411
Downregulation	ENSG00000187908	DMBT1	-4.31013	4.7009e-05	0.000485333
Downregulation	ENSG00000170500	LONRF2	-2.39295	4.72391e-05	0.00048712
Downregulation	ENSG00000081842	PCDHA6	-3.31586	4.78806e-05	0.000492989
Downregulation	ENSG00000230910	AL391807	-2.38968	4.792e-05	0.000493247
Downregulation	ENSG00000165807	PPP1R36	-2.18645	5.00528e-05	0.000512418
Downregulation	ENSG00000231419	LINC00689	-2.5633	5.03603e-05	0.000514941
Downregulation	ENSG00000261701	HPR	-3.19408	5.07375e-05	0.00051803
Downregulation	ENSG00000256612	CYP2B7P	-2.71104	5.28355e-05	0.000536401
Downregulation	ENSG00000248485	PCP4L1	-2.63197	5.40328e-05	0.000546929
Downregulation	ENSG00000160539	PLPP7	-2.57227	5.41219e-05	0.00054739
Downregulation	ENSG00000160182	TFF1	-4.02677	5.50397e-05	0.000555475
Downregulation	ENSG00000187783	TMEM72	-5.15869	5.59298e-05	0.000562462
Downregulation	ENSG00000198881	ASB12	-3.11482	5.6439e-05	0.000566248
Downregulation	ENSG00000104371	DKK4	-2.49593	5.74407e-05	0.000575115
Downregulation	ENSG00000142515	KLK3	-4.02152	5.75942e-05	0.000576422
Downregulation	ENSG00000092054	MYH7	-4.52931	5.79488e-05	0.000579353
Downregulation	ENSG00000185681	MORN5	-2.99331	5.80524e-05	0.000580218
Downregulation	ENSG00000005513	SOX8	-2.21008	5.89284e-05	0.000588284
Downregulation	ENSG00000106809	OGN	-2.79355	5.90352e-05	0.000588834
Downregulation	ENSG00000182916	TCEAL7	-2.03278	5.9099e-05	0.000589126
Downregulation	ENSG00000110195	FOLR1	-3.68391	6.08977e-05	0.00060337
Downregulation	ENSG00000157765	SLC34A2	-4.22342	6.20121e-05	0.000612796
Downregulation	ENSG00000185942	NKAIN3	-3.24157	6.28898e-05	0.000619854
Downregulation	ENSG00000237928	NFIA-AS2	-2.4206	6.39161e-05	0.00062888
Downregulation	ENSG00000177108	ZDHHC22	-3.65252	6.41672e-05	0.000630623
Downregulation	ENSG00000150628	SPATA4	-2.29826	6.43632e-05	0.000632185
Downregulation	ENSG00000166828	SCNN1G	-2.09033	6.61815e-05	0.000647623
Downregulation	ENSG00000183347	GBP6	-2.55623	6.62526e-05	0.000648132
Downregulation	ENSG00000207279	SNORD116-24	-2.87682	6.67484e-05	0.000652422
Downregulation	ENSG00000104112	SCG3	-2.33138	6.78928e-05	0.000661325
Downregulation	ENSG00000133317	LGALS12	-2.69987	6.85995e-05	0.000667838
Downregulation	ENSG00000198947	DMD	-2.04141	6.87817e-05	0.000669039
Downregulation	ENSG00000179915	NRXN1	-2.49798	6.8778e-05	0.000669039
Downregulation	ENSG00000140279	DUOX2	-2.43156	7.2083e-05	0.000697421
Downregulation	ENSG00000138798	EGF	-2.2915	7.21989e-05	0.000698298
Downregulation	ENSG00000234438	KBTBD13	-4.66118	7.26979e-05	0.000702328
Downregulation	ENSG00000140835	CHST4	-2.97171	7.31401e-05	0.000706001
Downregulation	ENSG00000179796	LRRC3B	-3.73526	7.32628e-05	0.000706785
Downregulation	ENSG00000204832	ST8SIA6-AS1	-3.03976	7.39956e-05	0.000712445
Downregulation	ENSG00000168004	HRASLS5	-2.09705	7.45612e-05	0.000716476
Downregulation	ENSG00000179023	KLHDC7A	-3.01752	7.51066e-05	0.000720703
Downregulation	ENSG00000165072	MAMDC2	-2.20172	7.59275e-05	0.000728171
Downregulation	ENSG00000130649	CYP2E1	-2.64424	7.70102e-05	0.000736278
Downregulation	ENSG00000075290	WNT8B	-3.29405	7.7714e-05	0.000741968
Downregulation	ENSG00000198125	MB	-3.83404	7.82969e-05	0.000746666
Downregulation	ENSG00000148826	NKX6-2	-2.68605	8.10535e-05	0.000767317
Downregulation	ENSG00000101938	CHRDL1	-2.69976	8.12197e-05	0.000768346
Downregulation	ENSG00000101210	EEF1A2	-2.99112	8.16975e-05	0.000771583
Downregulation	ENSG00000258231	AC020637	-3.75127	8.18244e-05	0.000772353
Downregulation	ENSG00000168350	DEGS2	-2.08023	8.23998e-05	0.000776951
Downregulation	ENSG00000163017	ACTG2	-2.34781	8.29106e-05	0.000780448
Downregulation	ENSG00000178104	PDE4DIP	-2.19751	8.31834e-05	0.000782369
Downregulation	ENSG00000109832	DDX25	-2.0043	8.43641e-05	0.000791946
Downregulation	ENSG00000205683	DPF3	-2.32831	8.56739e-05	0.000802916
Downregulation	ENSG00000006059	KRT33A	-2.71542	8.66228e-05	0.000809811
Downregulation	ENSG00000103460	TOX3	-3.31768	8.82882e-05	0.000821552
Downregulation	ENSG00000257588	AC025154	-4.08745	8.88969e-05	0.000825641
Downregulation	ENSG00000004799	PDK4	-2.59689	8.9441e-05	0.000829281
Downregulation	ENSG00000138722	MMRN1	-2.3517	8.97183e-05	0.000831234
Downregulation	ENSG00000179399	GPC5	-2.17607	8.993e-05	0.000832969
Downregulation	ENSG00000138207	RBP4	-2.68658	9.02659e-05	0.0008354
Downregulation	ENSG00000122756	CNTFR	-2.42637	9.10128e-05	0.000840035
Downregulation	ENSG00000114547	ROPN1B	-2.82363	9.15429e-05	0.000844243
Downregulation	ENSG00000115468	EFHD1	-2.02387	9.23927e-05	0.00085116
Downregulation	ENSG00000165192	ASB11	-4.10266	9.2762e-05	0.00085364
Downregulation	ENSG00000167311	ART5	-2.33756	9.382e-05	0.000861286
Downregulation	ENSG00000072657	TRHDE	-2.37056	9.50567e-05	0.000870689
Downregulation	ENSG00000135413	LACRT	-9.48557	9.59991e-05	0.00087728
Downregulation	ENSG00000058404	CAMK2B	-2.79463	9.67638e-05	0.000883795
Downregulation	ENSG00000018625	ATP1A2	-3.48	9.84646e-05	0.000897648
Downregulation	ENSG00000163121	NEURL3	-3.04487	9.91e-05	0.000902236
Downregulation	ENSG00000146809	ASB15	-4.10321	0.000101593	0.00092272
Downregulation	ENSG00000167580	AQP2	-2.60987	0.000103275	0.000935502
Downregulation	ENSG00000162873	KLHDC8A	-2.52875	0.000106295	0.000957524
Downregulation	ENSG00000156413	FUT6	-2.75939	0.000107294	0.000965503
Downregulation	ENSG00000183549	ACSM5	-2.11456	0.000107532	0.00096739
Downregulation	ENSG00000188536	HBA2	-2.38038	0.000109642	0.000983003
Downregulation	ENSG00000170509	HSD17B13	-2.39027	0.000109617	0.000983003
Downregulation	ENSG00000121577	POPDC2	-2.443	0.00011005	0.000985631
Downregulation	ENSG00000169083	AR	-2.04956	0.000111153	0.000994206
Downregulation	ENSG00000183346	CABCOCO1	-2.5327	0.000111717	0.000997942
Downregulation	ENSG00000131095	GFAP	-2.19653	0.000115998	0.00103106
Downregulation	ENSG00000263812	LINC00908	-2.30751	0.00011739	0.0010422
Downregulation	ENSG00000146005	PSD2	-2.33726	0.000119452	0.00105762
Downregulation	ENSG00000137976	DNASE2B	-3.45922	0.00012068	0.00106612
Downregulation	ENSG00000112214	FHL5	-2.02591	0.000121003	0.00106748
Downregulation	ENSG00000140505	CYP1A2	-3.29045	0.000121136	0.00106837
Downregulation	ENSG00000164128	NPY1R	-2.6073	0.000121809	0.00107348
Downregulation	ENSG00000186510	CLCNKA	-2.81436	0.000122717	0.0010812
Downregulation	ENSG00000172508	CARNS1	-2.58834	0.000122989	0.00108276
Downregulation	ENSG00000167037	SGSM1	-2.10983	0.000123281	0.00108394
Downregulation	ENSG00000258545	RHOXF1-AS1	-2.47809	0.000123697	0.00108675
Downregulation	ENSG00000163817	SLC6A20	-2.7577	0.000124531	0.00109183
Downregulation	ENSG00000151892	GFRA1	-2.26057	0.000125073	0.00109602
Downregulation	ENSG00000265369	PCAT18	-4.51011	0.00012524	0.0010972
Downregulation	ENSG00000124935	SCGB1D2	-3.51964	0.000127011	0.00111129
Downregulation	ENSG00000185028	LRRC14B	-3.44756	0.000129309	0.00112764
Downregulation	ENSG00000086548	CEACAM6	-2.20442	0.00013134	0.00114214
Downregulation	ENSG00000101470	TNNC2	-3.63461	0.000132358	0.00114953
Downregulation	ENSG00000249082	C5orf66-AS1	-2.09391	0.000133858	0.0011602
Downregulation	ENSG00000233670	PIRT	-2.81129	0.000140176	0.0012079
Downregulation	ENSG00000141639	MAPK4	-2.195	0.00014337	0.00122983
Downregulation	ENSG00000130413	STK33	-2.46433	0.000144748	0.00123979
Downregulation	ENSG00000186675	MAGEE2	-2.44359	0.000146093	0.00124879
Downregulation	ENSG00000244734	HBB	-2.56367	0.000146316	0.00125008
Downregulation	ENSG00000257017	HP	-3.14187	0.000146363	0.00125017
Downregulation	ENSG00000233725	LINC00284	-4.33592	0.00014813	0.00126273
Downregulation	ENSG00000185518	SV2B	-2.19845	0.000150754	0.00127967
Downregulation	ENSG00000248464	FGF10-AS1	-2.78916	0.000151849	0.00128774
Downregulation	ENSG00000183230	CTNNA3	-3.15093	0.000151868	0.00128774
Downregulation	ENSG00000112981	NME5	-2.76693	0.00015369	0.00130103
Downregulation	ENSG00000229453	SPINK8	-3.05377	0.000153842	0.00130144
Downregulation	ENSG00000198739	LRRTM3	-3.49302	0.000153818	0.00130144
Downregulation	ENSG00000261253	AC137932	-2.18273	0.000156863	0.00132297
Downregulation	ENSG00000140297	GCNT3	-2.35908	0.000159177	0.0013395
Downregulation	ENSG00000100170	SLC5A1	-2.13905	0.00016747	0.00139929
Downregulation	ENSG00000161664	ASB16	-2.14325	0.000168199	0.00140469
Downregulation	ENSG00000131910	NR0B2	-2.98348	0.00017188	0.00143054
Downregulation	ENSG00000135218	CD36	-2.05661	0.000172249	0.00143257
Downregulation	ENSG00000101292	PROKR2	-5.01324	0.000178101	0.0014744
Downregulation	ENSG00000143434	SEMA6C	-2.18959	0.000178434	0.00147497
Downregulation	ENSG00000108018	SORCS1	-2.12844	0.000180854	0.00149032
Downregulation	ENSG00000148735	PLEKHS1	-3.54012	0.00018217	0.00149899
Downregulation	ENSG00000149305	HTR3B	-3.54718	0.00018851	0.00154298
Downregulation	ENSG00000175445	LPL	-2.22969	0.000190705	0.00155907
Downregulation	ENSG00000185105	MYADML2	-3.2258	0.000195114	0.00159017
Downregulation	ENSG00000039537	C6	-3.11502	0.000199474	0.00162106
Downregulation	ENSG00000251620	STPG2-AS1	-3.90847	0.000202509	0.00164354
Downregulation	ENSG00000258689	LINC01269	-2.06929	0.000203131	0.00164725
Downregulation	ENSG00000249494	AC008629	-2.26831	0.000203451	0.00164945
Downregulation	ENSG00000226101	LINC02097	-3.05977	0.000204654	0.00165674
Downregulation	ENSG00000111110	PPM1H	-2.21724	0.000207235	0.00167377
Downregulation	ENSG00000169862	CTNND2	-2.17685	0.000207578	0.00167614
Downregulation	ENSG00000103534	TMC5	-2.728	0.000207693	0.00167668
Downregulation	ENSG00000214313	AZGP1P1	-4.10271	0.000208963	0.00168613
Downregulation	ENSG00000108839	ALOX12	-2.37009	0.00021614	0.0017342
Downregulation	ENSG00000162949	CAPN13	-2.46952	0.000217694	0.00174462
Downregulation	ENSG00000234949	AC104667	-2.47566	0.000217886	0.00174574
Downregulation	ENSG00000268654	MIMT1	-3.07465	0.000224188	0.00178785
Downregulation	ENSG00000144339	TMEFF2	-2.42141	0.000225458	0.00179672
Downregulation	ENSG00000158816	VWA5B1	-3.36584	0.000229631	0.00182486
Downregulation	ENSG00000152467	ZSCAN1	-2.54975	0.000239514	0.00189019
Downregulation	ENSG00000155629	PIK3AP1	-2.0227	0.0002448	0.0019279
Downregulation	ENSG00000178796	RIIAD1	-2.99518	0.000255128	0.00199417
Downregulation	ENSG00000122859	NEUROG3	-2.88759	0.000255935	0.00199945
Downregulation	ENSG00000163710	PCOLCE2	-2.26251	0.000257003	0.00200549
Downregulation	ENSG00000163687	DNASE1L3	-2.14574	0.00026405	0.00205187
Downregulation	ENSG00000164309	CMYA5	-3.13717	0.000265588	0.0020607
Downregulation	ENSG00000165272	AQP3	-2.03269	0.000266283	0.00206375
Downregulation	ENSG00000127249	ATP13A4	-2.3194	0.000269066	0.00207932
Downregulation	ENSG00000254872	AC139749	-2.86696	0.00027802	0.00213918
Downregulation	ENSG00000163126	ANKRD23	-2.60493	0.000278163	0.00213931
Downregulation	ENSG00000174429	ABRA	-4.26156	0.000279965	0.0021511
Downregulation	ENSG00000267709	AC024592	-2.53556	0.000282228	0.00216569
Downregulation	ENSG00000122585	NPY	-3.14256	0.00028331	0.0021735
Downregulation	ENSG00000146038	DCDC2	-2.1885	0.000286032	0.00219144
Downregulation	ENSG00000279685	MAPT-IT1	-2.98786	0.000293468	0.00224036
Downregulation	ENSG00000165197	VEGFD	-2.25053	0.00029659	0.00226116
Downregulation	ENSG00000262686	GLIS2-AS1	-2.33014	0.00029724	0.0022651
Downregulation	ENSG00000162409	PRKAA2	-2.37924	0.000297556	0.00226694
Downregulation	ENSG00000132872	SYT4	-2.11924	0.00030556	0.00232022
Downregulation	ENSG00000254101	LINC02055	-2.78454	0.000307709	0.00233445
Downregulation	ENSG00000169313	P2RY12	-2.11847	0.000310297	0.00235096
Downregulation	ENSG00000101746	NOL4	-2.68017	0.000314241	0.00237346
Downregulation	ENSG00000231621	AC013264	-2.06957	0.000315956	0.00238378
Downregulation	ENSG00000186335	SLC36A2	-3.52301	0.000324952	0.0024371
Downregulation	ENSG00000167861	HID1	-2.059	0.000330694	0.00247126
Downregulation	ENSG00000136842	TMOD1	-2.48117	0.000333183	0.00248845
Downregulation	ENSG00000248383	PCDHAC1	-2.58214	0.000337218	0.00251363
Downregulation	ENSG00000006747	SCIN	-2.09533	0.000342817	0.00254813
Downregulation	ENSG00000112232	KHDRBS2	-2.83772	0.000345456	0.00256328
Downregulation	ENSG00000116748	AMPD1	-3.26263	0.000347213	0.00257241
Downregulation	ENSG00000168539	CHRM1	-3.6843	0.000347198	0.00257241
Downregulation	ENSG00000103355	PRSS33	-3.172	0.000347758	0.00257588
Downregulation	ENSG00000231013	AC013275	-3.22314	0.000363347	0.00267452
Downregulation	ENSG00000197177	ADGRA1	-2.67246	0.000365658	0.00268877
Downregulation	ENSG00000169885	CALML6	-3.03421	0.000368833	0.00270615
Downregulation	ENSG00000089250	NOS1	-2.04508	0.000369524	0.00271006
Downregulation	ENSG00000172382	PRSS27	-2.47325	0.000372753	0.00273021
Downregulation	ENSG00000079393	DUSP13	-3.03174	0.000376384	0.00275223
Downregulation	ENSG00000270332	SMC2-AS1	-2.46034	0.00037739	0.00275826
Downregulation	ENSG00000123560	PLP1	-2.3699	0.000380191	0.00277457
Downregulation	ENSG00000226808	LINC00840	-2.00175	0.000383895	0.00279921
Downregulation	ENSG00000204767	FAM196B	-2.95635	0.000386444	0.00281539
Downregulation	ENSG00000173702	MUC13	-3.55888	0.000388154	0.00282454
Downregulation	ENSG00000230102	LINC02028	-2.02118	0.000393506	0.00285474
Downregulation	ENSG00000188505	NCCRP1	-2.34784	0.000396052	0.0028719
Downregulation	ENSG00000179008	C14orf39	-2.4831	0.00039903	0.00289105
Downregulation	ENSG00000114771	AADAC	-2.64324	0.000405206	0.00292771
Downregulation	ENSG00000237009	GLIS3-AS1	-2.31	0.000407327	0.00294116
Downregulation	ENSG00000250426	FTLP10	-3.14708	0.000409745	0.00295487
Downregulation	ENSG00000165300	SLITRK5	-2.52985	0.000414941	0.00298312
Downregulation	ENSG00000180251	SLC9A4	-2.73881	0.000414973	0.00298312
Downregulation	ENSG00000233705	SLC26A4-AS1	-2.89338	0.000416257	0.00299046
Downregulation	ENSG00000078898	BPIFB2	-4.53805	0.000425606	0.00304414
Downregulation	ENSG00000132681	ATP1A4	-2.02908	0.00043235	0.00308272
Downregulation	ENSG00000225742	LINC02036	-2.05076	0.000434377	0.00309459
Downregulation	ENSG00000224389	C4B	-2.38686	0.00045817	0.00324042
Downregulation	ENSG00000149926	FAM57B	-2.69098	0.00046287	0.00326554
Downregulation	ENSG00000240045	DWORF	-4.5997	0.000470509	0.00330645
Downregulation	ENSG00000164106	SCRG1	-2.33289	0.000471103	0.00330721
Downregulation	ENSG00000134612	FOLH1B	-2.91884	0.000472027	0.00331227
Downregulation	ENSG00000170893	TRH	-2.33969	0.000494743	0.00344202
Downregulation	ENSG00000149124	GLYAT	-2.78205	0.000495616	0.0034474
Downregulation	ENSG00000278530	CHMP1B2P	-2.33236	0.000499568	0.00347205
Downregulation	ENSG00000196218	RYR1	-2.40583	0.000503215	0.00349384
Downregulation	ENSG00000165186	PTCHD1	-2.16124	0.000505092	0.00350403
Downregulation	ENSG00000105711	SCN1B	-2.07121	0.000513696	0.00355634
Downregulation	ENSG00000143028	SYPL2	-2.94052	0.000522613	0.00360797
Downregulation	ENSG00000104879	CKM	-3.66935	0.000528017	0.00363426
Downregulation	ENSG00000010438	PRSS3	-2.79274	0.000546903	0.00374311
Downregulation	ENSG00000160339	FCN2	-3.09063	0.000556633	0.00379741
Downregulation	ENSG00000249464	LINC01091	-2.02454	0.000561614	0.00382318
Downregulation	ENSG00000214043	LINC02347	-3.21293	0.00057614	0.00389788
Downregulation	ENSG00000118432	CNR1	-2.10224	0.000578574	0.00391124
Downregulation	ENSG00000152580	IGSF10	-2.18263	0.000593907	0.00399433
Downregulation	ENSG00000111339	ART4	-2.05994	0.000617416	0.00412804
Downregulation	ENSG00000101306	MYLK2	-3.16053	0.000620312	0.00414578
Downregulation	ENSG00000146147	MLIP	-2.11246	0.000624086	0.00416612
Downregulation	ENSG00000178776	C5orf46	-2.68274	0.000624088	0.00416612
Downregulation	ENSG00000204361	NXPE2	-3.02981	0.000625899	0.00417739
Downregulation	ENSG00000029534	ANK1	-2.49229	0.000627866	0.00418725
Downregulation	ENSG00000271952	LINC01954	-2.63606	0.000645065	0.0042852
Downregulation	ENSG00000136694	IL36A	-3.29579	0.000646961	0.00429414
Downregulation	ENSG00000215182	MUC5AC	-3.7503	0.000648732	0.00430246
Downregulation	ENSG00000171234	UGT2B7	-2.19256	0.000651479	0.00431747
Downregulation	ENSG00000105048	TNNT1	-2.95564	0.000671819	0.00443274
Downregulation	ENSG00000176204	LRRTM4	-3.10314	0.000673746	0.00444201
Downregulation	ENSG00000253404	AC034243	-2.1119	0.000687736	0.0045116
Downregulation	ENSG00000196091	MYBPC1	-3.65678	0.000700085	0.00458203
Downregulation	ENSG00000240654	C1QTNF9	-2.09128	0.000709895	0.00463912
Downregulation	ENSG00000188086	PRSS45	-2.31172	0.000734535	0.0047691
Downregulation	ENSG00000261857	MIA	-2.93453	0.000734826	0.00476951
Downregulation	ENSG00000185610	DBX2	-2.07079	0.000740724	0.00480106
Downregulation	ENSG00000204983	PRSS1	-2.76317	0.000741105	0.00480262
Downregulation	ENSG00000147166	ITGB1BP2	-2.33339	0.000741677	0.00480541
Downregulation	ENSG00000175497	DPP10	-2.93249	0.000749509	0.00484602
Downregulation	ENSG00000114854	TNNC1	-3.35148	0.000752879	0.0048627
Downregulation	ENSG00000145113	MUC4	-2.64798	0.000753873	0.00486523
Downregulation	ENSG00000241479	AC074033	-2.66044	0.000761224	0.00490321
Downregulation	ENSG00000078328	RBFOX1	-2.93047	0.000762049	0.0049076
Downregulation	ENSG00000262884	AC015921	-2.0168	0.000776342	0.00498459
Downregulation	ENSG00000181195	PENK	-2.31323	0.000776777	0.00498645
Downregulation	ENSG00000166069	TMCO5A	-3.18577	0.000795722	0.00509083
Downregulation	ENSG00000197444	OGDHL	-2.31708	0.000810091	0.0051692
Downregulation	ENSG00000262061	AC129507	-2.12129	0.000817442	0.00520831
Downregulation	ENSG00000124215	CDH26	-2.24295	0.00084915	0.00537721
Downregulation	ENSG00000152154	TMEM178A	-2.05449	0.000853696	0.00539547
Downregulation	ENSG00000132677	RHBG	-2.19221	0.000857793	0.00541587
Downregulation	ENSG00000145626	UGT3A1	-3.62495	0.000873626	0.00549956
Downregulation	ENSG00000183067	IGSF5	-2.36774	0.000886436	0.00556583
Downregulation	ENSG00000157703	SVOPL	-2.03248	0.000898791	0.00562787
Downregulation	ENSG00000120729	MYOT	-3.08296	0.000899892	0.0056327
Downregulation	ENSG00000130598	TNNI2	-3.02841	0.000911261	0.00569029
Downregulation	ENSG00000164530	PI16	-2.47404	0.00091365	0.0057
Downregulation	ENSG00000156885	COX6A2	-3.79825	0.000918694	0.00572206
Downregulation	ENSG00000143632	ACTA1	-3.66986	0.000920716	0.00573175
Downregulation	ENSG00000224982	TMEM233	-2.12022	0.000929356	0.00577476
Downregulation	ENSG00000127318	IL22	-3.08569	0.000930903	0.00578227
Downregulation	ENSG00000162989	KCNJ3	-2.47315	0.000940097	0.00582877
Downregulation	ENSG00000154198	CYP4Z2P	-2.41668	0.000947032	0.00586219
Downregulation	ENSG00000112379	ARFGEF3	-2.19133	0.000975498	0.00601548
Downregulation	ENSG00000230156	LINC00443	-2.42284	0.000989748	0.00609125
Downregulation	ENSG00000185739	SRL	-2.83959	0.000997628	0.00612977
Downregulation	ENSG00000132465	JCHAIN	-2.58683	0.000999505	0.00613581
Downregulation	ENSG00000070808	CAMK2A	-2.73419	0.00101349	0.00620603
Downregulation	ENSG00000173991	TCAP	-3.32006	0.00101773	0.00622866
Downregulation	ENSG00000183783	KCTD8	-2.21757	0.00104111	0.00634556
Downregulation	ENSG00000099957	P2RX6	-2.0546	0.00104953	0.00638551
Downregulation	ENSG00000189367	KIAA0408	-2.51392	0.00106388	0.006459
Downregulation	ENSG00000036448	MYOM2	-2.54723	0.00108042	0.00654192
Downregulation	ENSG00000095110	NXPE1	-2.73874	0.00110588	0.00666535
Downregulation	ENSG00000167476	JSRP1	-2.20513	0.00111	0.00668309
Downregulation	ENSG00000174562	KLK15	-3.2238	0.00112181	0.00674589
Downregulation	ENSG00000250230	AP002754	-2.64303	0.00112211	0.00674647
Downregulation	ENSG00000188176	SMTNL2	-2.8493	0.00113249	0.00679332
Downregulation	ENSG00000256870	SLC5A8	-3.58297	0.0011321	0.00679332
Downregulation	ENSG00000280165	PCDH20	-2.14547	0.00116196	0.00693841
Downregulation	ENSG00000182793	GSTA5	-3.27275	0.00116221	0.00693868
Downregulation	ENSG00000171714	ANO5	-2.53026	0.00116333	0.00694294
Downregulation	ENSG00000251226	AP001999	-2.64178	0.00118437	0.00704389
Downregulation	ENSG00000248738	AC037441	-2.895	0.00118731	0.00705521
Downregulation	ENSG00000267690	LDLRAD4-AS1	-2.28048	0.00121602	0.00719704
Downregulation	ENSG00000148604	RGR	-2.94541	0.00124132	0.00732642
Downregulation	ENSG00000172318	B3GALT1	-2.3086	0.00125784	0.0074047
Downregulation	ENSG00000234690	AC106869	-2.30906	0.00126118	0.00741672
Downregulation	ENSG00000204179	PTPN20	-2.1663	0.00126877	0.00745107
Downregulation	ENSG00000152430	BOLL	-2.34526	0.00126915	0.00745204
Downregulation	ENSG00000161905	ALOX15	-2.29552	0.00127778	0.00748979
Downregulation	ENSG00000116299	KIAA1324	-2.57656	0.00129268	0.00755898
Downregulation	ENSG00000167759	KLK13	-2.39362	0.00129518	0.00757231
Downregulation	ENSG00000178826	TMEM139	-2.25295	0.00131697	0.00767867
Downregulation	ENSG00000184343	SRPK3	-2.13021	0.00131793	0.00768295
Downregulation	ENSG00000206150	RNASE13	-3.217	0.00132698	0.00772384
Downregulation	ENSG00000180209	MYLPF	-3.30185	0.00133536	0.00776335
Downregulation	ENSG00000105668	UPK1A	-3.08997	0.00134347	0.00779598
Downregulation	ENSG00000226306	NPY6R	-3.23475	0.00134885	0.00781911
Downregulation	ENSG00000094755	GABRP	-2.84351	0.00138019	0.00797226
Downregulation	ENSG00000204889	KRT40	-2.53298	0.00138191	0.0079796
Downregulation	ENSG00000128313	APOL5	-2.74657	0.00138424	0.00798901
Downregulation	ENSG00000257501	AC007424	-2.66506	0.00138845	0.00800653
Downregulation	ENSG00000154478	GPR26	-2.44988	0.0014016	0.00806466
Downregulation	ENSG00000138615	CILP	-2.3135	0.00140601	0.00808725
Downregulation	ENSG00000137571	SLCO5A1	-2.16007	0.00142085	0.00815613
Downregulation	ENSG00000146926	ASB10	-3.69007	0.00143117	0.00819883
Downregulation	ENSG00000173557	C2orf70	-2.32381	0.00148008	0.00843234
Downregulation	ENSG00000180332	KCTD4	-2.27904	0.00149478	0.00850191
Downregulation	ENSG00000183908	LRRC55	-2.01379	0.00149667	0.00850978
Downregulation	ENSG00000231861	OR5K2	-2.44806	0.00149854	0.00851901
Downregulation	ENSG00000248713	AC083902	-3.00771	0.00151562	0.00859412
Downregulation	ENSG00000016082	ISL1	-2.23777	0.00154628	0.00873076
Downregulation	ENSG00000277288	C10orf142	-2.4439	0.00162301	0.00909483
Downregulation	ENSG00000164440	TXLNB	-2.49981	0.00163503	0.00914564
Downregulation	ENSG00000242767	ZBTB20-AS4	-2.3545	0.00163908	0.00916533
Downregulation	ENSG00000089101	CFAP61	-2.07295	0.0016461	0.00919401
Downregulation	ENSG00000175229	GAL3ST3	-2.55984	0.00168216	0.0093404
Downregulation	ENSG00000230873	STMND1	-2.27112	0.00168679	0.00936154
Downregulation	ENSG00000111245	MYL2	-3.57853	0.00168755	0.00936271
Downregulation	ENSG00000162897	FCAMR	-2.31724	0.00169487	0.00939262
Downregulation	ENSG00000230442	AC006333	-3.54865	0.00171365	0.00948132
Downregulation	ENSG00000167769	ACER1	-2.51162	0.00172551	0.00953613
Downregulation	ENSG00000129744	ART1	-3.48013	0.00172955	0.00955535
Downregulation	ENSG00000204091	TDRG1	-2.16507	0.00175833	0.00969237
Downregulation	ENSG00000226026	AC092802	-2.09563	0.00177842	0.00978894
Downregulation	ENSG00000112494	UNC93A	-2.0437	0.00178568	0.00981919
Downregulation	ENSG00000267603	LINC01028	-3.27587	0.00181167	0.0099223
Downregulation	ENSG00000214100	PLAC9P1	-2.52696	0.00184546	0.010075
Downregulation	ENSG00000129159	KCNC1	-2.06283	0.00186651	0.0101607
Downregulation	ENSG00000182836	PLCXD3	-2.29922	0.00186627	0.0101607
Downregulation	ENSG00000158528	PPP1R9A	-2.1321	0.00188143	0.0102273
Downregulation	ENSG00000163209	SPRR3	-2.71921	0.00189028	0.0102656
Downregulation	ENSG00000147256	ARHGAP36	-2.37919	0.00189321	0.010275
Downregulation	ENSG00000205592	MUC19	-2.46697	0.00190199	0.0103078
Downregulation	ENSG00000177994	C2orf73	-2.19158	0.00192269	0.0104018
Downregulation	ENSG00000182601	HS3ST4	-2.20949	0.00194963	0.0105226
Downregulation	ENSG00000180772	AGTR2	-3.87733	0.00195112	0.010529
Downregulation	ENSG00000105388	CEACAM5	-2.55309	0.00198159	0.0106681
Downregulation	ENSG00000145287	PLAC8	-2.31065	0.00198333	0.0106758
Downregulation	ENSG00000249158	PCDHA11	-3.17598	0.00203926	0.0109286
Downregulation	ENSG00000172014	ANKRD20A4	-2.75516	0.00207358	0.0110673
Downregulation	ENSG00000188257	PLA2G2A	-2.23813	0.00209589	0.0111707
Downregulation	ENSG00000223502	AL731537	-2.42118	0.00212165	0.0112722
Downregulation	ENSG00000239389	PCDHA13	-3.20367	0.00212176	0.0112722
Downregulation	ENSG00000206072	SERPINB11	-2.78596	0.00215968	0.0114392
Downregulation	ENSG00000198488	B3GNT6	-2.6069	0.00221988	0.0116964
Downregulation	ENSG00000250103	PANCR	-3.00342	0.00225101	0.0118402
Downregulation	ENSG00000147588	PMP2	-2.07669	0.00227071	0.0119182
Downregulation	ENSG00000175985	PLEKHD1	-2.06624	0.00230871	0.0120804
Downregulation	ENSG00000185482	STAC3	-2.56298	0.00234208	0.0122157
Downregulation	ENSG00000133878	DUSP26	-2.70738	0.00239401	0.012441
Downregulation	ENSG00000169618	PROKR1	-2.21129	0.00240633	0.0124898
Downregulation	ENSG00000186231	KLHL32	-2.08025	0.00244975	0.0126555
Downregulation	ENSG00000156689	GLYATL2	-2.67495	0.00247282	0.0127438
Downregulation	ENSG00000165478	HEPACAM	-2.60293	0.00253661	0.0130215
Downregulation	ENSG00000257542	OR7E47P	-2.24771	0.00254597	0.0130597
Downregulation	ENSG00000255428	AP002008	-3.04551	0.00258088	0.0131971
Downregulation	ENSG00000174697	LEP	-2.00023	0.00259925	0.0132721
Downregulation	ENSG00000181143	MUC16	-2.35573	0.00260823	0.0133094
Downregulation	ENSG00000135577	NMBR	-2.35457	0.0026099	0.0133116
Downregulation	ENSG00000178343	SHISA3	-2.42715	0.00261399	0.0133245
Downregulation	ENSG00000122852	SFTPA1	-2.27301	0.00262019	0.0133501
Downregulation	ENSG00000145358	DDIT4L	-2.47636	0.00264336	0.013442
Downregulation	ENSG00000196109	ZNF676	-2.23722	0.00264779	0.0134626
Downregulation	ENSG00000256884	AC084880	-2.26951	0.00271542	0.0137369
Downregulation	ENSG00000115474	KCNJ13	-2.49737	0.00275754	0.0139087
Downregulation	ENSG00000145879	SPINK7	-2.85442	0.00278922	0.0140354
Downregulation	ENSG00000239715	AC093627	-2.85129	0.00279762	0.0140673
Downregulation	ENSG00000176136	MC5R	-2.83891	0.00280123	0.0140814
Downregulation	ENSG00000154415	PPP1R3A	-3.95156	0.00284591	0.0142701
Downregulation	ENSG00000265215	MIR4269	-2.74727	0.00294369	0.0146421
Downregulation	ENSG00000168772	CXXC4	-2.00419	0.00295854	0.0147031
Downregulation	ENSG00000251443	LINC02160	-3.04431	0.00298493	0.0148041
Downregulation	ENSG00000196228	SULT1C3	-3.9079	0.00303334	0.0149919
Downregulation	ENSG00000167653	PSCA	-2.39205	0.00304821	0.0150545
Downregulation	ENSG00000244067	GSTA2	-3.27019	0.00306121	0.0151072
Downregulation	ENSG00000125999	BPIFB1	-3.34174	0.00308228	0.015192
Downregulation	ENSG00000273540	AGBL1	-3.24929	0.00310145	0.0152725
Downregulation	ENSG00000274978	RNU11	-2.20007	0.00310719	0.0152927
Downregulation	ENSG00000184650	ODF4	-2.47119	0.00321766	0.0157298
Downregulation	ENSG00000170807	LMOD2	-3.45591	0.00327778	0.0159733
Downregulation	ENSG00000187510	PLEKHG7	-2.14599	0.00328573	0.0160029
Downregulation	ENSG00000130876	SLC7A10	-2.22665	0.00333752	0.0161974
Downregulation	ENSG00000204385	SLC44A4	-2.50677	0.00334735	0.016229
Downregulation	ENSG00000092607	TBX15	-2.11847	0.00342236	0.0165152
Downregulation	ENSG00000152208	GRID2	-2.2896	0.00342293	0.0165156
Downregulation	ENSG00000250392	LINC02502	-2.071	0.00352255	0.0169031
Downregulation	ENSG00000196090	PTPRT	-2.55661	0.00352991	0.0169289
Downregulation	ENSG00000124003	MOGAT1	-2.37843	0.00356391	0.017056
Downregulation	ENSG00000142661	MYOM3	-2.25753	0.00356962	0.0170761
Downregulation	ENSG00000107147	KCNT1	-2.11793	0.00360405	0.0172095
Downregulation	ENSG00000155657	TTN	-2.75252	0.00365856	0.0174356
Downregulation	ENSG00000104848	KCNA7	-2.57147	0.00368267	0.0175285
Downregulation	ENSG00000183631	PRR32	-3.30479	0.00368849	0.0175464
Downregulation	ENSG00000183091	NEB	-2.78549	0.00369595	0.017577
Downregulation	ENSG00000117507	FMO6P	-3.3797	0.00373856	0.0177278
Downregulation	ENSG00000079841	RIMS1	-2.23478	0.00376398	0.0178062
Downregulation	ENSG00000135773	CAPN9	-2.22672	0.0038435	0.0181144
Downregulation	ENSG00000206422	LRRC30	-3.24898	0.00387649	0.0182349
Downregulation	ENSG00000236714	LINC01844	-2.24551	0.00388654	0.0182771
Downregulation	ENSG00000257582	LINC01475	-2.38989	0.0038896	0.0182865
Downregulation	ENSG00000255986	MT1JP	-2.06456	0.00394542	0.0185056
Downregulation	ENSG00000237412	PRSS56	-2.51094	0.00394845	0.0185147
Downregulation	ENSG00000159173	TNNI1	-2.50106	0.00395697	0.0185443
Downregulation	ENSG00000186439	TRDN	-3.15592	0.00396497	0.0185666
Downregulation	ENSG00000181378	CFAP65	-2.13109	0.00397683	0.018612
Downregulation	ENSG00000144119	C1QL2	-2.1978	0.0040545	0.0189055
Downregulation	ENSG00000185847	LINC01405	-2.88339	0.00405542	0.0189072
Downregulation	ENSG00000139988	RDH12	-2.19064	0.00409068	0.0190482
Downregulation	ENSG00000239474	KLHL41	-3.14068	0.00416374	0.0193172
Downregulation	ENSG00000187054	TMPRSS11A	-2.38531	0.00422269	0.0195323
Downregulation	ENSG00000266729	DSG1-AS1	-2.01896	0.00423074	0.0195616
Downregulation	ENSG00000206172	HBA1	-2.58282	0.00424568	0.01962
Downregulation	ENSG00000248771	SMIM31	-3.19009	0.00430276	0.0198381
Downregulation	ENSG00000170162	VGLL2	-2.96537	0.00436563	0.0200819
Downregulation	ENSG00000244623	OR2AE1	-3.10512	0.00436988	0.0200933
Downregulation	ENSG00000115593	SMYD1	-3.37699	0.00438767	0.0201588
Downregulation	ENSG00000162494	LRRC38	-2.26113	0.00439756	0.0201907
Downregulation	ENSG00000177984	LCN15	-2.34112	0.00445598	0.0204166
Downregulation	ENSG00000108823	SGCA	-2.40569	0.0045218	0.0206527
Downregulation	ENSG00000197893	NRAP	-3.18536	0.00454287	0.0207157
Downregulation	ENSG00000237763	AMY1A	-4.15733	0.0046471	0.0210912
Downregulation	ENSG00000224613	AC095032	-2.82661	0.00470862	0.0213087
Downregulation	ENSG00000156282	CLDN17	-2.86864	0.00471961	0.0213372
Downregulation	ENSG00000071991	CDH19	-2.12496	0.00479261	0.0215863
Downregulation	ENSG00000169704	GP9	-2.09992	0.00483796	0.0217457
Downregulation	ENSG00000264589	MAPT-AS1	-2.75025	0.00494255	0.0221158
Downregulation	ENSG00000100565	LRRC74A	-2.18614	0.00495471	0.0221528
Downregulation	ENSG00000225833	AC097625	-2.8672	0.0052227	0.0231058
Downregulation	ENSG00000185915	KLHL34	-2.27031	0.00526747	0.0232566
Downregulation	ENSG00000196136	SERPINA3	-2.12557	0.00526895	0.0232592
Downregulation	ENSG00000170419	VSTM2A	-2.17025	0.00538043	0.0236503
Downregulation	ENSG00000179673	RPRML	-2.22887	0.00543748	0.0238458
Downregulation	ENSG00000251027	LINC01950	-3.28272	0.0054676	0.0239533
Downregulation	ENSG00000241570	PAQR9-AS1	-2.47806	0.00549192	0.0240406
Downregulation	ENSG00000007314	SCN4A	-2.69043	0.00549381	0.0240406
Downregulation	ENSG00000135226	UGT2B28	-3.09547	0.00575369	0.0249262
Downregulation	ENSG00000124233	SEMG1	-2.96512	0.00578138	0.025026
Downregulation	ENSG00000110484	SCGB2A2	-3.06651	0.00581538	0.0251413
Downregulation	ENSG00000158022	TRIM63	-2.88582	0.00589554	0.025401
Downregulation	ENSG00000156687	UNC5D	-2.05231	0.00595267	0.0255761
Downregulation	ENSG00000165887	ANKRD2	-2.13607	0.00598607	0.0257034
Downregulation	ENSG00000105641	SLC5A5	-2.25083	0.00607724	0.0260098
Downregulation	ENSG00000124701	APOBEC2	-2.66602	0.00609543	0.0260648
Downregulation	ENSG00000160472	TMEM190	-2.05263	0.00630125	0.0267659
Downregulation	ENSG00000146399	TAAR1	-3.39761	0.0066551	0.0279159
Downregulation	ENSG00000169297	NR0B1	-2.29478	0.00670569	0.0280936
Downregulation	ENSG00000138039	LHCGR	-2.36252	0.00683092	0.0285272
Downregulation	ENSG00000235994	HGC6	-2.04964	0.00684306	0.0285639
Downregulation	ENSG00000112183	RBM24	-2.10243	0.00685605	0.0286046
Downregulation	ENSG00000110680	CALCA	-2.00914	0.00687676	0.0286593
Downregulation	ENSG00000197734	C14orf178	-2.21893	0.00688781	0.0286981
Downregulation	ENSG00000232287	SLC6A1-AS1	-2.56377	0.00719635	0.0297873
Downregulation	ENSG00000175699	CCDC197	-2.49438	0.00728081	0.0300712
Downregulation	ENSG00000183273	CCDC60	-2.16432	0.00733584	0.0302436
Downregulation	ENSG00000125414	MYH2	-3.5556	0.00733895	0.0302528
Downregulation	ENSG00000231738	TSPAN19	-2.30295	0.00743336	0.0305792
Downregulation	ENSG00000156284	CLDN8	-2.21257	0.00761004	0.031167
Downregulation	ENSG00000261863	LINC01996	-2.38801	0.0077477	0.0316003
Downregulation	ENSG00000179914	ITLN1	-2.2763	0.00779453	0.0317275
Downregulation	ENSG00000196800	SPINK14	-3.28873	0.00793691	0.0321814
Downregulation	ENSG00000147573	TRIM55	-2.24854	0.00812924	0.0328402
Downregulation	ENSG00000237579	LINC01514	-2.541	0.0081421	0.0328787
Downregulation	ENSG00000139330	KERA	-2.02959	0.00818365	0.033021
Downregulation	ENSG00000077522	ACTN2	-2.84599	0.00840921	0.0337396
Downregulation	ENSG00000112115	IL17A	-2.17713	0.00842524	0.0337775
Downregulation	ENSG00000162598	C1orf87	-2.90712	0.00858158	0.0342581
Downregulation	ENSG00000253644	AP001208	-2.02151	0.00862866	0.0344098
Downregulation	ENSG00000183571	PGPEP1L	-2.01829	0.00868017	0.0345788
Downregulation	ENSG00000254254	AC012349	-2.56925	0.00869311	0.0346223
Downregulation	ENSG00000163380	LMOD3	-2.52007	0.00871551	0.0346872
Downregulation	ENSG00000170290	SLN	-2.84379	0.0087175	0.0346911
Downregulation	ENSG00000255277	ABCC6P2	-2.09034	0.00884464	0.0350866
Downregulation	ENSG00000166317	SYNPO2L	-2.20049	0.00892737	0.0353327
Downregulation	ENSG00000189051	RNF222	-2.07608	0.00895271	0.0354042
Downregulation	ENSG00000188716	DUPD1	-3.02749	0.0091656	0.0360789
Downregulation	ENSG00000212900	KRTAP3-2	-2.95518	0.00937919	0.036767
Downregulation	ENSG00000215174	NLRP2B	-2.2021	0.00975926	0.0378871
Downregulation	ENSG00000172782	FADS6	-2.1247	0.00979899	0.0380067
Downregulation	ENSG00000235875	ARHGEF7-AS2	-2.09764	0.00986529	0.0382213
Downregulation	ENSG00000250958	LINC00492	-2.01938	0.010101	0.0388909
Downregulation	ENSG00000187550	SBK2	-2.38224	0.0101837	0.0391297
Downregulation	ENSG00000130528	HRC	-2.28634	0.0103355	0.039599
Downregulation	ENSG00000102683	SGCG	-2.29367	0.0103355	0.039599
Downregulation	ENSG00000229444	AL451062	-2.43578	0.0106733	0.0406676
Downregulation	ENSG00000106341	PPP1R17	-2.29295	0.0108418	0.0412039
Downregulation	ENSG00000133454	MYO18B	-2.30965	0.010873	0.0412812
Downregulation	ENSG00000134398	ERN2	-2.5358	0.0109787	0.0415946
Downregulation	ENSG00000236013	AL138737	-2.80993	0.0111427	0.0421038
Downregulation	ENSG00000081248	CACNA1S	-2.86268	0.0111522	0.0421202
Downregulation	ENSG00000249421	ADAMTS19-AS1	-2.57489	0.011189	0.0422331
Downregulation	ENSG00000197353	LYPD2	-2.2282	0.0112138	0.0423066
Downregulation	ENSG00000168333	PPDPFL	-3.04095	0.0112299	0.0423516
Downregulation	ENSG00000163982	OTOP1	-2.03608	0.0113109	0.0425695
Downregulation	ENSG00000168509	HFE2	-3.36472	0.0115667	0.0433173
Downregulation	ENSG00000177752	YIPF7	-2.71872	0.0116506	0.0435648
Downregulation	ENSG00000111241	FGF6	-2.93139	0.0116688	0.0436182
Downregulation	ENSG00000163092	XIRP2	-3.03817	0.0118534	0.0441441
Downregulation	ENSG00000157119	KLHL40	-2.9515	0.0120539	0.0447539
Downregulation	ENSG00000168334	XIRP1	-2.50101	0.0121806	0.0450968
Downregulation	ENSG00000223458	LMO7DN-IT1	-2.25472	0.012229	0.0452418
Downregulation	ENSG00000077327	SPAG6	-2.13076	0.0126204	0.046328
Downregulation	ENSG00000130595	TNNT3	-2.26584	0.0127939	0.0468239
Downregulation	ENSG00000272573	MUSTN1	-2.74264	0.0130439	0.047515
Downregulation	ENSG00000182352	C17orf77	-2.62592	0.0130675	0.0475756
Downregulation	ENSG00000141161	UNC45B	-2.40962	0.0136238	0.0492488
Downregulation	ENSG00000173467	AGR3	-2.08865	0.013628	0.0492589
Downregulation	ENSG00000173641	HSPB7	-2.20142	0.0137078	0.0494843
Downregulation	ENSG00000264424	MYH4	-2.29166	0.0137425	0.0495888
Downregulation	ENSG00000228058	LINC01736	-2.24184	0.0137485	0.049605
Upregulation	ENSG00000107159	CA9	7.36534	2.39478e-43	8.17387e-39
Upregulation	ENSG00000105464	GRIN2D	4.43967	7.12983e-33	1.21678e-28
Upregulation	ENSG00000250133	HOXC-AS2	4.43343	3.16662e-29	2.70207e-25
Upregulation	ENSG00000151025	GPR158	5.84773	4.69917e-27	2.6732e-23
Upregulation	ENSG00000120708	TGFBI	3.54423	4.35829e-25	1.85947e-21
Upregulation	ENSG00000163577	EIF5A2	2.332	1.62255e-23	5.5381e-20
Upregulation	ENSG00000237575	PYY2	5.86801	4.84523e-23	1.18127e-19
Upregulation	ENSG00000025423	HSD17B6	2.61424	5.9051e-23	1.27928e-19
Upregulation	ENSG00000058085	LAMC2	4.21133	1.56367e-22	2.94883e-19
Upregulation	ENSG00000088305	DNMT3B	2.46638	1.6415e-22	2.94883e-19
Upregulation	ENSG00000122641	INHBA	4.57139	4.39914e-22	7.32171e-19
Upregulation	ENSG00000182545	RNASE10	6.86266	7.30866e-22	1.13391e-18
Upregulation	ENSG00000168743	NPNT	2.58025	1.67433e-21	2.4847e-18
Upregulation	ENSG00000168505	GBX2	6.75623	3.33973e-21	4.40595e-18
Upregulation	ENSG00000128710	HOXD10	4.84047	3.35622e-21	4.40595e-18
Upregulation	ENSG00000272620	AFAP1-AS1	6.82436	3.79117e-21	4.7926e-18
Upregulation	ENSG00000137745	MMP13	7.45719	5.39384e-21	6.13675e-18
Upregulation	ENSG00000127928	GNGT1	4.41175	5.74736e-21	6.32803e-18
Upregulation	ENSG00000260027	HOXB7	3.93466	1.08308e-20	1.08729e-17
Upregulation	ENSG00000273706	LHX1	7.82787	1.56576e-20	1.52693e-17
Upregulation	ENSG00000154920	EME1	2.16045	2.36345e-20	2.18025e-17
Upregulation	ENSG00000180818	HOXC10	5.47727	4.98566e-20	4.36335e-17
Upregulation	ENSG00000170689	HOXB9	5.87864	5.42073e-20	4.62551e-17
Upregulation	ENSG00000178150	ZNF114	4.57648	7.25333e-20	6.03831e-17
Upregulation	ENSG00000119547	ONECUT2	3.5032	2.35668e-19	1.78752e-16
Upregulation	ENSG00000040608	RTN4R	2.15019	3.27507e-19	2.4301e-16
Upregulation	ENSG00000106689	LHX2	4.09999	3.39903e-19	2.46842e-16
Upregulation	ENSG00000187775	DNAH17	4.73797	4.13569e-19	2.8808e-16
Upregulation	ENSG00000130829	DUSP9	4.02468	7.8726e-19	5.06996e-16
Upregulation	ENSG00000147381	MAGEA4	10.1976	4.7853e-18	2.71488e-15
Upregulation	ENSG00000268916	CSAG3	8.35652	5.61621e-18	3.09182e-15
Upregulation	ENSG00000268902	CSAG2	7.51531	9.58019e-18	4.97e-15
Upregulation	ENSG00000011332	DPF1	3.47256	9.61033e-18	4.97e-15
Upregulation	ENSG00000272666	U62317	2.85707	1.10959e-17	5.48879e-15
Upregulation	ENSG00000123500	COL10A1	5.58962	1.31311e-17	6.40271e-15
Upregulation	ENSG00000164778	EN2	4.26532	3.01906e-17	1.4312e-14
Upregulation	ENSG00000167900	TK1	2.38488	3.67531e-17	1.67261e-14
Upregulation	ENSG00000253293	HOXA10	4.22957	4.19639e-17	1.84873e-14
Upregulation	ENSG00000163568	AIM2	4.15403	4.2248e-17	1.84873e-14
Upregulation	ENSG00000127423	AUNIP	2.25196	8.93597e-17	3.67473e-14
Upregulation	ENSG00000073111	MCM2	2.21696	9.09871e-17	3.69711e-14
Upregulation	ENSG00000237424	FOXD2-AS1	2.34654	1.59521e-16	6.33115e-14
Upregulation	ENSG00000099953	MMP11	4.68736	1.64398e-16	6.4497e-14
Upregulation	ENSG00000113739	STC2	3.84888	2.11873e-16	8.12544e-14
Upregulation	ENSG00000134668	SPOCD1	3.37305	2.60678e-16	9.88607e-14
Upregulation	ENSG00000228203	RNF144A-AS1	3.55854	3.15942e-16	1.17214e-13
Upregulation	ENSG00000095752	IL11	4.06375	3.6678e-16	1.31778e-13
Upregulation	ENSG00000138829	FBN2	4.27924	4.60975e-16	1.62206e-13
Upregulation	ENSG00000197757	HOXC6	3.66422	4.75304e-16	1.65542e-13
Upregulation	ENSG00000249550	LINC01234	6.82219	8.36742e-16	2.79997e-13
Upregulation	ENSG00000196584	XRCC2	2.29281	1.03547e-15	3.36597e-13
Upregulation	ENSG00000100985	MMP9	4.67081	1.23572e-15	3.93553e-13
Upregulation	ENSG00000231638	LUARIS	4.79189	2.5843e-15	7.73749e-13
Upregulation	ENSG00000250546	AC079160	5.09186	2.83548e-15	8.27185e-13
Upregulation	ENSG00000196611	MMP1	5.09677	3.27717e-15	9.3997e-13
Upregulation	ENSG00000159217	IGF2BP1	6.46336	4.50232e-15	1.22964e-12
Upregulation	ENSG00000146670	CDCA5	2.44189	5.80993e-15	1.53725e-12
Upregulation	ENSG00000184613	NELL2	3.99889	5.9167e-15	1.55345e-12
Upregulation	ENSG00000164651	SP8	5.83947	8.00294e-15	2.02338e-12
Upregulation	ENSG00000152952	PLOD2	2.03445	7.94572e-15	2.02338e-12
Upregulation	ENSG00000256980	KHDC1L	5.58414	8.94508e-15	2.22857e-12
Upregulation	ENSG00000231131	LINC01468	5.71958	9.06826e-15	2.24288e-12
Upregulation	ENSG00000089116	LHX5	6.16866	9.64984e-15	2.35263e-12
Upregulation	ENSG00000139800	ZIC5	5.24148	1.04253e-14	2.52365e-12
Upregulation	ENSG00000170965	PLAC1	5.05917	1.06248e-14	2.55384e-12
Upregulation	ENSG00000084731	KIF3C	2.31631	1.15553e-14	2.72003e-12
Upregulation	ENSG00000265933	LINC00668	5.57027	1.29441e-14	3.00549e-12
Upregulation	ENSG00000034053	APBA2	2.84458	1.30819e-14	3.01697e-12
Upregulation	ENSG00000171310	CHST11	2.37781	1.33366e-14	3.05506e-12
Upregulation	ENSG00000163507	CIP2A	2.24088	1.38685e-14	3.13483e-12
Upregulation	ENSG00000053747	LAMA3	2.89872	1.44084e-14	3.21431e-12
Upregulation	ENSG00000276180	HIST1H4I	2.19517	1.47359e-14	3.26601e-12
Upregulation	ENSG00000111674	ENO2	2.36564	1.50724e-14	3.30305e-12
Upregulation	ENSG00000182379	NXPH4	3.11991	1.62405e-14	3.48629e-12
Upregulation	ENSG00000162062	TEDC2	2.12912	1.90279e-14	4.00902e-12
Upregulation	ENSG00000149948	HMGA2	4.69469	2.14024e-14	4.40064e-12
Upregulation	ENSG00000163888	CAMK2N2	3.00055	2.34233e-14	4.75884e-12
Upregulation	ENSG00000104321	TRPA1	3.46583	2.40897e-14	4.83664e-12
Upregulation	ENSG00000262406	MMP12	3.72021	2.57207e-14	5.10406e-12
Upregulation	ENSG00000250564	AC109454	6.52036	2.76702e-14	5.45918e-12
Upregulation	ENSG00000169258	GPRIN1	2.75042	2.90764e-14	5.68916e-12
Upregulation	ENSG00000136943	CTSV	2.60489	3.11345e-14	6.00385e-12
Upregulation	ENSG00000130720	FIBCD1	4.90826	3.29836e-14	6.28936e-12
Upregulation	ENSG00000127564	PKMYT1	2.56637	4.06273e-14	7.66127e-12
Upregulation	ENSG00000205634	LINC00898	5.40557	5.35967e-14	9.78269e-12
Upregulation	ENSG00000229647	MYOSLID	3.55534	5.41385e-14	9.82903e-12
Upregulation	ENSG00000184502	GAST	5.16011	5.48167e-14	9.84739e-12
Upregulation	ENSG00000160886	LY6K	3.02673	6.36842e-14	1.1147e-11
Upregulation	ENSG00000253187	HOXA10-AS	4.24612	6.44684e-14	1.12267e-11
Upregulation	ENSG00000196747	HIST1H2AI	2.73553	6.54814e-14	1.13452e-11
Upregulation	ENSG00000239620	AC133681	6.09071	7.5952e-14	1.28659e-11
Upregulation	ENSG00000182261	NLRP10	5.11	7.61427e-14	1.28659e-11
Upregulation	ENSG00000182963	GJC1	3.02103	8.33381e-14	1.39436e-11
Upregulation	ENSG00000214336	FOXI3	6.61062	8.79485e-14	1.46056e-11
Upregulation	ENSG00000164465	DCBLD1	2.25757	9.11734e-14	1.49612e-11
Upregulation	ENSG00000122133	PAEP	5.40336	1.12826e-13	1.8165e-11
Upregulation	ENSG00000073792	IGF2BP2	2.74978	1.48522e-13	2.32539e-11
Upregulation	ENSG00000101057	MYBL2	2.5508	1.6302e-13	2.54073e-11
Upregulation	ENSG00000163283	ALPP	6.44457	1.74073e-13	2.67634e-11
Upregulation	ENSG00000278828	HIST1H3H	2.39304	1.82383e-13	2.78654e-11
Upregulation	ENSG00000197903	HIST1H2BK	2.25431	1.82874e-13	2.78654e-11
Upregulation	ENSG00000008300	CELSR3	2.69133	1.91666e-13	2.88957e-11
Upregulation	ENSG00000086300	SNX10	2.31829	2.04266e-13	3.03569e-11
Upregulation	ENSG00000179046	TRIML2	6.26555	2.08309e-13	3.07792e-11
Upregulation	ENSG00000090530	P3H2	3.13339	2.09966e-13	3.08903e-11
Upregulation	ENSG00000144824	PHLDB2	2.0568	3.21661e-13	4.57455e-11
Upregulation	ENSG00000146410	MTFR2	2.12608	4.0111e-13	5.54279e-11
Upregulation	ENSG00000122733	PHF24	3.2932	4.1826e-13	5.72763e-11
Upregulation	ENSG00000005448	WDR54	2.12813	4.5626e-13	6.13113e-11
Upregulation	ENSG00000060718	COL11A1	5.10833	4.98466e-13	6.67202e-11
Upregulation	ENSG00000006377	DLX6	3.65953	5.28689e-13	7.04891e-11
Upregulation	ENSG00000145681	HAPLN1	3.31302	6.34026e-13	8.25977e-11
Upregulation	ENSG00000196787	HIST1H2AG	2.18457	6.72155e-13	8.62481e-11
Upregulation	ENSG00000128713	HOXD11	5.40021	6.86809e-13	8.77983e-11
Upregulation	ENSG00000076382	SPAG5	2.1255	6.90468e-13	8.79367e-11
Upregulation	ENSG00000189420	ZFP92	2.71024	7.12834e-13	8.97803e-11
Upregulation	ENSG00000240764	PCDHGC5	4.17448	7.40999e-13	9.29845e-11
Upregulation	ENSG00000197472	ZNF695	3.07407	7.55101e-13	9.40625e-11
Upregulation	ENSG00000093009	CDC45	2.27301	8.91075e-13	1.08622e-10
Upregulation	ENSG00000185247	MAGEA11	6.86204	9.85431e-13	1.18851e-10
Upregulation	ENSG00000179546	HTR1D	4.36295	1.17447e-12	1.38231e-10
Upregulation	ENSG00000169213	RAB3B	4.40374	1.22889e-12	1.44139e-10
Upregulation	ENSG00000146197	SCUBE3	4.25597	1.23607e-12	1.44484e-10
Upregulation	ENSG00000117407	ARTN	3.12942	1.43678e-12	1.66238e-10
Upregulation	ENSG00000111206	FOXM1	2.54689	1.57536e-12	1.79234e-10
Upregulation	ENSG00000236081	ELFN1-AS1	5.2976	1.8416e-12	2.07451e-10
Upregulation	ENSG00000094804	CDC6	2.1374	2.37302e-12	2.62123e-10
Upregulation	ENSG00000106031	HOXA13	5.50488	2.72663e-12	2.99246e-10
Upregulation	ENSG00000037965	HOXC8	3.959	2.874e-12	3.14408e-10
Upregulation	ENSG00000087494	PTHLH	3.56254	2.88421e-12	3.14517e-10
Upregulation	ENSG00000165643	SOHLH1	7.78754	2.89991e-12	3.15222e-10
Upregulation	ENSG00000153404	PLEKHG4B	3.1321	3.02065e-12	3.26268e-10
Upregulation	ENSG00000235897	TM4SF19-AS1	2.47763	3.74543e-12	3.99497e-10
Upregulation	ENSG00000187608	ISG15	3.67475	4.59223e-12	4.80803e-10
Upregulation	ENSG00000171208	NETO2	2.13621	4.62752e-12	4.81544e-10
Upregulation	ENSG00000029559	IBSP	4.80679	4.95162e-12	5.12148e-10
Upregulation	ENSG00000118193	KIF14	2.68946	5.02293e-12	5.16394e-10
Upregulation	ENSG00000277268	LHX1-DT	5.53392	5.04246e-12	5.16845e-10
Upregulation	ENSG00000086717	PPEF1	3.52743	5.80754e-12	5.86458e-10
Upregulation	ENSG00000260976	LINC01633	3.97077	5.8858e-12	5.92608e-10
Upregulation	ENSG00000114115	RBP1	2.69356	6.07437e-12	6.08007e-10
Upregulation	ENSG00000146839	ZAN	4.90059	6.60355e-12	6.57121e-10
Upregulation	ENSG00000164744	SUN3	4.4818	7.85182e-12	7.65709e-10
Upregulation	ENSG00000111665	CDCA3	2.23008	8.27161e-12	8.02064e-10
Upregulation	ENSG00000041982	TNC	2.69692	9.14672e-12	8.81909e-10
Upregulation	ENSG00000147119	CHST7	2.33891	1.03103e-11	9.82992e-10
Upregulation	ENSG00000234380	LINC01426	2.67665	1.14106e-11	1.07886e-09
Upregulation	ENSG00000229876	CASC20	6.38713	1.28329e-11	1.20003e-09
Upregulation	ENSG00000142945	KIF2C	2.26167	1.29524e-11	1.20495e-09
Upregulation	ENSG00000089685	BIRC5	2.38665	1.35929e-11	1.26074e-09
Upregulation	ENSG00000174792	ODAPH	5.24842	1.45945e-11	1.33909e-09
Upregulation	ENSG00000171658	NMRAL2P	4.37252	1.48179e-11	1.35594e-09
Upregulation	ENSG00000198930	CSAG1	6.58181	1.5968e-11	1.4305e-09
Upregulation	ENSG00000172061	LRRC15	4.12397	1.6176e-11	1.44533e-09
Upregulation	ENSG00000160161	CILP2	3.36	1.68429e-11	1.48548e-09
Upregulation	ENSG00000196878	LAMB3	2.22092	1.74419e-11	1.5304e-09
Upregulation	ENSG00000091409	ITGA6	2.15042	1.80443e-11	1.57516e-09
Upregulation	ENSG00000157168	NRG1	2.99829	1.87036e-11	1.62028e-09
Upregulation	ENSG00000092068	SLC7A8	2.34742	1.94682e-11	1.678e-09
Upregulation	ENSG00000198443	KRTAP4-1	4.32647	2.11428e-11	1.80032e-09
Upregulation	ENSG00000255571	MIR9-3HG	3.60106	2.11854e-11	1.80032e-09
Upregulation	ENSG00000018280	SLC11A1	2.17179	2.1409e-11	1.81323e-09
Upregulation	ENSG00000135451	TROAP	2.14096	2.17054e-11	1.83379e-09
Upregulation	ENSG00000163623	NKX6-1	3.32932	2.37251e-11	1.99455e-09
Upregulation	ENSG00000203805	PLPP4	3.71188	2.6029e-11	2.16161e-09
Upregulation	ENSG00000206195	DUXAP8	3.45905	2.61596e-11	2.16686e-09
Upregulation	ENSG00000143476	DTL	2.16043	2.68579e-11	2.20895e-09
Upregulation	ENSG00000218336	TENM3	2.61303	2.70037e-11	2.2156e-09
Upregulation	ENSG00000130270	ATP8B3	2.18039	2.72023e-11	2.22654e-09
Upregulation	ENSG00000105376	ICAM5	2.54897	2.8402e-11	2.31918e-09
Upregulation	ENSG00000267013	LINC01929	4.2474	2.94592e-11	2.39976e-09
Upregulation	ENSG00000158402	CDC25C	2.09311	3.00511e-11	2.44215e-09
Upregulation	ENSG00000129195	PIMREG	2.11181	3.60708e-11	2.8833e-09
Upregulation	ENSG00000273983	HIST1H3G	2.81221	3.66363e-11	2.92166e-09
Upregulation	ENSG00000170178	HOXD12	4.59359	3.75725e-11	2.98934e-09
Upregulation	ENSG00000148408	CACNA1B	4.52271	3.7778e-11	2.99218e-09
Upregulation	ENSG00000005073	HOXA11	4.36559	3.77836e-11	2.99218e-09
Upregulation	ENSG00000105219	CNTD2	3.47125	4.02058e-11	3.14028e-09
Upregulation	ENSG00000150471	ADGRL3	3.05122	4.01186e-11	3.14028e-09
Upregulation	ENSG00000174371	EXO1	2.19629	4.39236e-11	3.3842e-09
Upregulation	ENSG00000236064	AL034399	2.96474	4.42659e-11	3.39689e-09
Upregulation	ENSG00000267123	LINC02081	4.15389	5.41688e-11	4.09953e-09
Upregulation	ENSG00000174469	CNTNAP2	3.35604	5.62531e-11	4.2106e-09
Upregulation	ENSG00000115297	TLX2	4.30323	5.77907e-11	4.31622e-09
Upregulation	ENSG00000149485	FADS1	2.30445	5.81521e-11	4.33373e-09
Upregulation	ENSG00000171587	DSCAM	4.1523	6.00558e-11	4.43685e-09
Upregulation	ENSG00000164411	GJB7	3.83466	6.76868e-11	4.90858e-09
Upregulation	ENSG00000164304	CAGE1	2.74984	6.88335e-11	4.96707e-09
Upregulation	ENSG00000172156	CCL11	3.70463	7.25588e-11	5.22484e-09
Upregulation	ENSG00000225383	SFTA1P	4.23948	8.21384e-11	5.85292e-09
Upregulation	ENSG00000183682	BMP8A	2.38431	8.69902e-11	6.17286e-09
Upregulation	ENSG00000090889	KIF4A	2.2371	9.17635e-11	6.48462e-09
Upregulation	ENSG00000138180	CEP55	2.34043	9.36972e-11	6.59396e-09
Upregulation	ENSG00000148942	SLC5A12	3.75968	9.49707e-11	6.65614e-09
Upregulation	ENSG00000104327	CALB1	4.8801	9.6686e-11	6.76247e-09
Upregulation	ENSG00000071539	TRIP13	2.25042	1.07742e-10	7.41423e-09
Upregulation	ENSG00000162892	IL24	3.37524	1.08753e-10	7.46874e-09
Upregulation	ENSG00000197565	COL4A6	3.57219	1.10609e-10	7.58094e-09
Upregulation	ENSG00000134363	FST	2.78981	1.13056e-10	7.70223e-09
Upregulation	ENSG00000162849	KIF26B	2.8406	1.21757e-10	8.20766e-09
Upregulation	ENSG00000111799	COL12A1	2.78943	1.24029e-10	8.30073e-09
Upregulation	ENSG00000102195	GPR50	6.44313	1.30943e-10	8.67833e-09
Upregulation	ENSG00000169174	PCSK9	3.59567	1.3511e-10	8.91906e-09
Upregulation	ENSG00000087586	AURKA	2.06517	1.45746e-10	9.52987e-09
Upregulation	ENSG00000167941	SOST	4.10359	1.5069e-10	9.81558e-09
Upregulation	ENSG00000175352	NRIP3	2.57852	1.59142e-10	1.02681e-08
Upregulation	ENSG00000262874	C19orf84	3.72239	1.69413e-10	1.08488e-08
Upregulation	ENSG00000166073	GPR176	2.58622	1.76476e-10	1.12378e-08
Upregulation	ENSG00000175063	UBE2C	2.18636	1.88739e-10	1.18857e-08
Upregulation	ENSG00000117399	CDC20	2.34133	1.90285e-10	1.19528e-08
Upregulation	ENSG00000185686	PRAME	5.55037	1.98318e-10	1.23974e-08
Upregulation	ENSG00000068489	PRR11	2.15248	2.02627e-10	1.26437e-08
Upregulation	ENSG00000088325	TPX2	2.2656	2.24963e-10	1.386e-08
Upregulation	ENSG00000075218	GTSE1	2.16903	2.30617e-10	1.41827e-08
Upregulation	ENSG00000170289	CNGB3	3.14232	2.3296e-10	1.42754e-08
Upregulation	ENSG00000134824	FADS2	2.78512	2.40812e-10	1.47301e-08
Upregulation	ENSG00000161638	ITGA5	2.44211	2.52386e-10	1.53829e-08
Upregulation	ENSG00000224271	AL117329	3.27919	2.63913e-10	1.59753e-08
Upregulation	ENSG00000156510	HKDC1	3.93457	2.69188e-10	1.62331e-08
Upregulation	ENSG00000102384	CENPI	2.15757	2.72796e-10	1.64217e-08
Upregulation	ENSG00000182459	TEX19	4.92662	2.74923e-10	1.65205e-08
Upregulation	ENSG00000139973	SYT16	3.361	2.91908e-10	1.73881e-08
Upregulation	ENSG00000147246	HTR2C	5.97974	3.18807e-10	1.87613e-08
Upregulation	ENSG00000134013	LOXL2	3.17678	3.4667e-10	2.02959e-08
Upregulation	ENSG00000123485	HJURP	2.17829	3.52765e-10	2.05822e-08
Upregulation	ENSG00000180806	HOXC9	3.60507	3.56131e-10	2.06726e-08
Upregulation	ENSG00000100344	PNPLA3	2.43127	3.65651e-10	2.11532e-08
Upregulation	ENSG00000149257	SERPINH1	2.0181	3.66981e-10	2.11943e-08
Upregulation	ENSG00000218358	RAET1K	3.59145	3.73937e-10	2.14869e-08
Upregulation	ENSG00000186185	KIF18B	2.2835	3.8227e-10	2.1892e-08
Upregulation	ENSG00000251493	FOXD1	2.8701	3.85375e-10	2.20328e-08
Upregulation	ENSG00000130822	PNCK	4.03512	3.90143e-10	2.22682e-08
Upregulation	ENSG00000133466	C1QTNF6	2.71181	3.92303e-10	2.23541e-08
Upregulation	ENSG00000105141	CASP14	5.00053	4.0678e-10	2.30252e-08
Upregulation	ENSG00000157456	CCNB2	2.01746	4.09645e-10	2.3149e-08
Upregulation	ENSG00000133863	TEX15	5.66689	4.38231e-10	2.45614e-08
Upregulation	ENSG00000274641	HIST1H2BO	3.51418	4.38236e-10	2.45614e-08
Upregulation	ENSG00000161888	SPC24	2.22456	4.71508e-10	2.61258e-08
Upregulation	ENSG00000204296	C6orf10	4.31408	4.80765e-10	2.65956e-08
Upregulation	ENSG00000188153	COL4A5	2.71303	4.85899e-10	2.67927e-08
Upregulation	ENSG00000130303	BST2	2.80408	5.00019e-10	2.74383e-08
Upregulation	ENSG00000049192	ADAMTS6	2.53415	5.79255e-10	3.12835e-08
Upregulation	ENSG00000115163	CENPA	2.19733	5.83478e-10	3.14617e-08
Upregulation	ENSG00000223485	LINC01615	3.65823	5.92704e-10	3.18586e-08
Upregulation	ENSG00000236651	DLX2-AS1	4.74789	5.96881e-10	3.19823e-08
Upregulation	ENSG00000164400	CSF2	4.11841	6.05297e-10	3.23824e-08
Upregulation	ENSG00000145934	TENM2	3.16793	6.19589e-10	3.29919e-08
Upregulation	ENSG00000178999	AURKB	2.19713	6.33559e-10	3.36832e-08
Upregulation	ENSG00000164796	CSMD3	4.38817	6.42514e-10	3.41062e-08
Upregulation	ENSG00000054356	PTPRN	2.96076	7.10542e-10	3.73111e-08
Upregulation	ENSG00000222012	AC005481	3.31837	7.44224e-10	3.87814e-08
Upregulation	ENSG00000204044	SLC12A5-AS1	3.48884	8.33692e-10	4.32456e-08
Upregulation	ENSG00000204516	MICB	2.1997	8.4672e-10	4.3722e-08
Upregulation	ENSG00000213468	FIRRE	3.58266	8.51018e-10	4.38776e-08
Upregulation	ENSG00000117598	PLPPR5	5.42305	8.54562e-10	4.39938e-08
Upregulation	ENSG00000133110	POSTN	3.40272	9.43675e-10	4.80022e-08
Upregulation	ENSG00000100253	MIOX	4.5902	9.72158e-10	4.90854e-08
Upregulation	ENSG00000163915	IGF2BP2-AS1	3.49918	1.02452e-09	5.13495e-08
Upregulation	ENSG00000243321	LINC01998	5.29329	1.03294e-09	5.16957e-08
Upregulation	ENSG00000204540	PSORS1C1	2.52024	1.04099e-09	5.2022e-08
Upregulation	ENSG00000133488	SEC14L4	4.05847	1.05653e-09	5.27216e-08
Upregulation	ENSG00000117586	TNFSF4	2.59019	1.07541e-09	5.35854e-08
Upregulation	ENSG00000197261	C6orf141	2.54095	1.2258e-09	6.04612e-08
Upregulation	ENSG00000123364	HOXC13	4.12976	1.33146e-09	6.48294e-08
Upregulation	ENSG00000278023	RDM1	2.38242	1.36806e-09	6.61395e-08
Upregulation	ENSG00000136114	THSD1	2.22747	1.44935e-09	6.98719e-08
Upregulation	ENSG00000117122	MFAP2	2.34982	1.48605e-09	7.154e-08
Upregulation	ENSG00000277075	HIST1H2AE	2.10303	1.51523e-09	7.26372e-08
Upregulation	ENSG00000115523	GNLY	3.09701	1.60089e-09	7.63148e-08
Upregulation	ENSG00000175874	CREG2	3.20916	1.60764e-09	7.65301e-08
Upregulation	ENSG00000092853	CLSPN	2.13632	1.6586e-09	7.8846e-08
Upregulation	ENSG00000256546	AC156455	3.50237	1.68477e-09	7.95362e-08
Upregulation	ENSG00000101115	SALL4	2.74919	1.68262e-09	7.95362e-08
Upregulation	ENSG00000160867	FGFR4	2.02064	1.84917e-09	8.62334e-08
Upregulation	ENSG00000139211	AMIGO2	2.2368	1.86017e-09	8.65003e-08
Upregulation	ENSG00000249500	LINC01179	5.14584	1.90016e-09	8.81198e-08
Upregulation	ENSG00000203740	METTL11B	4.06038	1.92233e-09	8.8786e-08
Upregulation	ENSG00000274267	HIST1H3B	3.33949	1.93119e-09	8.90749e-08
Upregulation	ENSG00000111863	ADTRP	2.21849	1.98024e-09	9.07833e-08
Upregulation	ENSG00000130427	EPO	3.5321	1.99088e-09	9.10893e-08
Upregulation	ENSG00000174827	PDZK1	3.07542	2.27939e-09	1.03047e-07
Upregulation	ENSG00000135114	OASL	3.21776	2.62426e-09	1.17394e-07
Upregulation	ENSG00000234828	IQCM	4.32289	2.63459e-09	1.17701e-07
Upregulation	ENSG00000165891	E2F7	2.28204	2.70141e-09	1.20058e-07
Upregulation	ENSG00000117148	ACTL8	4.64741	3.03543e-09	1.32755e-07
Upregulation	ENSG00000168843	FSTL5	5.77825	3.11562e-09	1.35295e-07
Upregulation	ENSG00000186340	THBS2	2.5074	3.14286e-09	1.3609e-07
Upregulation	ENSG00000144130	NT5DC4	2.87313	3.20033e-09	1.37994e-07
Upregulation	ENSG00000231560	CLEC12A-AS1	3.95828	3.33659e-09	1.43251e-07
Upregulation	ENSG00000204539	CDSN	5.31613	3.35443e-09	1.43836e-07
Upregulation	ENSG00000111087	GLI1	3.05137	3.47034e-09	1.47881e-07
Upregulation	ENSG00000166851	PLK1	2.19745	3.50569e-09	1.49011e-07
Upregulation	ENSG00000124191	TOX2	2.13771	3.86844e-09	1.61415e-07
Upregulation	ENSG00000182968	SOX1	5.37742	3.94491e-09	1.63805e-07
Upregulation	ENSG00000197153	HIST1H3J	2.85042	4.29336e-09	1.75498e-07
Upregulation	ENSG00000231948	HS1BP3-IT1	4.07147	4.36792e-09	1.77694e-07
Upregulation	ENSG00000154118	JPH3	2.68803	4.41743e-09	1.79495e-07
Upregulation	ENSG00000169676	DRD5	2.4528	4.68182e-09	1.89112e-07
Upregulation	ENSG00000174332	GLIS1	2.496	4.7644e-09	1.91993e-07
Upregulation	ENSG00000162344	FGF19	5.37252	4.96955e-09	1.98852e-07
Upregulation	ENSG00000225764	P3H2-AS1	3.97715	5.02802e-09	2.00721e-07
Upregulation	ENSG00000128709	HOXD9	2.16572	5.31455e-09	2.10784e-07
Upregulation	ENSG00000197172	MAGEA6	6.88096	5.3358e-09	2.10789e-07
Upregulation	ENSG00000226887	ERVMER34-1	2.63193	5.34872e-09	2.11055e-07
Upregulation	ENSG00000131650	KREMEN2	2.59524	5.35827e-09	2.11187e-07
Upregulation	ENSG00000132031	MATN3	2.98244	5.3786e-09	2.11501e-07
Upregulation	ENSG00000186867	QRFPR	4.83648	5.42715e-09	2.12675e-07
Upregulation	ENSG00000114270	COL7A1	2.22668	5.54514e-09	2.16552e-07
Upregulation	ENSG00000248740	LINC02428	4.01199	5.79715e-09	2.24189e-07
Upregulation	ENSG00000182366	FAM87A	2.64623	5.86146e-09	2.26316e-07
Upregulation	ENSG00000256268	LINC02454	3.35698	7.1205e-09	2.69741e-07
Upregulation	ENSG00000237989	LINC01679	2.2871	7.13763e-09	2.69791e-07
Upregulation	ENSG00000225362	CT62	4.14223	7.39504e-09	2.78903e-07
Upregulation	ENSG00000166670	MMP10	4.02431	7.59235e-09	2.86029e-07
Upregulation	ENSG00000144488	ESPNL	2.96491	8.01998e-09	3.00481e-07
Upregulation	ENSG00000103154	NECAB2	3.43888	8.21265e-09	3.0602e-07
Upregulation	ENSG00000224034	LINC02561	3.87984	8.56692e-09	3.17143e-07
Upregulation	ENSG00000129990	SYT5	3.6721	8.74073e-09	3.21833e-07
Upregulation	ENSG00000229261	AL596223	4.91608	9.06354e-09	3.33e-07
Upregulation	ENSG00000259107	LINC00911	5.35986	9.53135e-09	3.48399e-07
Upregulation	ENSG00000162493	PDPN	2.02253	1.01553e-08	3.67182e-07
Upregulation	ENSG00000104415	WISP1	2.68375	1.09634e-08	3.91949e-07
Upregulation	ENSG00000262943	ALOX12P2	2.16242	1.10915e-08	3.95586e-07
Upregulation	ENSG00000259823	LYPD8	5.04724	1.14503e-08	4.07532e-07
Upregulation	ENSG00000137948	BRDT	7.98206	1.15743e-08	4.1066e-07
Upregulation	ENSG00000067715	SYT1	2.80455	1.15642e-08	4.1066e-07
Upregulation	ENSG00000257114	LINC02450	3.76365	1.18304e-08	4.18875e-07
Upregulation	ENSG00000136931	NR5A1	6.04114	1.51217e-08	5.23994e-07
Upregulation	ENSG00000120068	HOXB8	3.7187	1.63008e-08	5.59216e-07
Upregulation	ENSG00000165304	MELK	2.11108	1.70635e-08	5.8009e-07
Upregulation	ENSG00000187258	NPSR1	3.37306	1.77377e-08	6.00022e-07
Upregulation	ENSG00000184351	KRTAP19-1	6.35726	1.78354e-08	6.01539e-07
Upregulation	ENSG00000185130	HIST1H2BL	2.41564	1.8121e-08	6.10567e-07
Upregulation	ENSG00000240891	PLCXD2	2.81223	1.81698e-08	6.1161e-07
Upregulation	ENSG00000071909	MYO3B	2.97959	1.8876e-08	6.29175e-07
Upregulation	ENSG00000145107	TM4SF19	2.70775	1.98721e-08	6.5597e-07
Upregulation	ENSG00000179528	LBX2	2.20886	2.02308e-08	6.646e-07
Upregulation	ENSG00000142619	PADI3	3.37454	2.04442e-08	6.70963e-07
Upregulation	ENSG00000111012	CYP27B1	2.44629	2.04889e-08	6.7114e-07
Upregulation	ENSG00000234695	AC002076	3.78205	2.13368e-08	6.94913e-07
Upregulation	ENSG00000070404	FSTL3	2.45063	2.13975e-08	6.96224e-07
Upregulation	ENSG00000170627	GTSF1	3.92198	2.15443e-08	7.00334e-07
Upregulation	ENSG00000205922	ONECUT3	3.47826	2.18462e-08	7.08765e-07
Upregulation	ENSG00000253658	LINC01592	4.92692	2.28567e-08	7.35987e-07
Upregulation	ENSG00000221867	MAGEA3	6.42936	2.3885e-08	7.63138e-07
Upregulation	ENSG00000124657	OR2B6	3.98496	2.40917e-08	7.67784e-07
Upregulation	ENSG00000205116	TMEM88B	4.66241	2.44935e-08	7.76962e-07
Upregulation	ENSG00000119917	IFIT3	2.52243	2.52189e-08	7.9775e-07
Upregulation	ENSG00000169248	CXCL11	3.3349	2.59382e-08	8.18984e-07
Upregulation	ENSG00000115844	DLX2	3.056	2.62568e-08	8.28277e-07
Upregulation	ENSG00000210741	MIR196A1	4.34789	2.77053e-08	8.68354e-07
Upregulation	ENSG00000281327	LINC01338	4.84095	2.84152e-08	8.87991e-07
Upregulation	ENSG00000126709	IFI6	2.84369	2.84471e-08	8.87991e-07
Upregulation	ENSG00000258713	C20orf141	4.54816	2.9715e-08	9.2203e-07
Upregulation	ENSG00000105974	CAV1	2.29947	3.09556e-08	9.56177e-07
Upregulation	ENSG00000126787	DLGAP5	2.15567	3.27309e-08	1.00465e-06
Upregulation	ENSG00000269586	CT45A10	10.5544	3.54348e-08	1.07222e-06
Upregulation	ENSG00000122861	PLAU	2.17475	3.63073e-08	1.09474e-06
Upregulation	ENSG00000232023	LINC01807	5.90098	3.64493e-08	1.09708e-06
Upregulation	ENSG00000167634	NLRP7	3.88057	3.80923e-08	1.1415e-06
Upregulation	ENSG00000147889	CDKN2A	3.52032	3.84344e-08	1.15074e-06
Upregulation	ENSG00000125726	CD70	2.97668	3.89615e-08	1.16346e-06
Upregulation	ENSG00000143355	LHX9	4.34844	3.92297e-08	1.17044e-06
Upregulation	ENSG00000249641	HOXC13-AS	3.48418	4.02094e-08	1.19549e-06
Upregulation	ENSG00000176826	FKBP9P1	2.08281	4.05387e-08	1.20423e-06
Upregulation	ENSG00000169856	ONECUT1	4.35751	4.16019e-08	1.2294e-06
Upregulation	ENSG00000163064	EN1	4.16422	4.31241e-08	1.26876e-06
Upregulation	ENSG00000173894	CBX2	2.13102	4.4599e-08	1.30349e-06
Upregulation	ENSG00000123569	H2BFWT	4.34672	4.49747e-08	1.31203e-06
Upregulation	ENSG00000149557	FEZ1	2.00536	4.51609e-08	1.31522e-06
Upregulation	ENSG00000188816	HMX2	5.63206	4.62815e-08	1.34555e-06
Upregulation	ENSG00000128045	RASL11B	3.12059	4.79747e-08	1.39004e-06
Upregulation	ENSG00000231298	LINC00704	3.03716	4.85694e-08	1.40608e-06
Upregulation	ENSG00000240032	LNCSRLR	2.34963	5.06202e-08	1.4568e-06
Upregulation	ENSG00000234155	LINC02535	3.38405	5.10157e-08	1.46448e-06
Upregulation	ENSG00000231431	FAR2P4	5.40791	5.5366e-08	1.56826e-06
Upregulation	ENSG00000204710	SPDYC	5.70857	5.67264e-08	1.6028e-06
Upregulation	ENSG00000117394	SLC2A1	2.63755	5.83867e-08	1.64291e-06
Upregulation	ENSG00000173805	HAP1	2.38407	6.25843e-08	1.74806e-06
Upregulation	ENSG00000070729	CNGB1	3.49189	6.27036e-08	1.74996e-06
Upregulation	ENSG00000174015	SPERT	2.68683	6.30535e-08	1.75542e-06
Upregulation	ENSG00000188624	IGFL3	4.09386	6.38467e-08	1.77095e-06
Upregulation	ENSG00000106366	SERPINE1	2.66351	6.43854e-08	1.78088e-06
Upregulation	ENSG00000163286	ALPPL2	5.17999	6.57874e-08	1.81818e-06
Upregulation	ENSG00000043355	ZIC2	3.39571	6.66807e-08	1.83841e-06
Upregulation	ENSG00000233056	ERVH48-1	4.44167	6.84368e-08	1.88074e-06
Upregulation	ENSG00000154451	GBP5	2.63417	6.85988e-08	1.88368e-06
Upregulation	ENSG00000187498	COL4A1	2.22308	6.91836e-08	1.89821e-06
Upregulation	ENSG00000225968	ELFN1	2.11459	7.08607e-08	1.93902e-06
Upregulation	ENSG00000090932	DLL3	2.73232	7.41246e-08	2.01813e-06
Upregulation	ENSG00000225210	DUXAP9	2.91986	7.57212e-08	2.0512e-06
Upregulation	ENSG00000267313	AC021504	3.2627	8.00851e-08	2.15403e-06
Upregulation	ENSG00000183729	NPBWR1	3.24069	8.01951e-08	2.15529e-06
Upregulation	ENSG00000134321	RSAD2	2.57102	8.21737e-08	2.19981e-06
Upregulation	ENSG00000113722	CDX1	3.01604	8.30516e-08	2.21809e-06
Upregulation	ENSG00000113430	IRX4	2.13072	9.47129e-08	2.50019e-06
Upregulation	ENSG00000164438	TLX3	5.75634	9.55325e-08	2.51793e-06
Upregulation	ENSG00000125869	LAMP5	2.68921	9.68808e-08	2.54953e-06
Upregulation	ENSG00000186862	PDZD7	2.72728	9.79187e-08	2.56892e-06
Upregulation	ENSG00000082126	MPP4	3.02258	1.16841e-07	2.99175e-06
Upregulation	ENSG00000117650	NEK2	2.00268	1.22975e-07	3.1347e-06
Upregulation	ENSG00000135248	FAM71F1	4.00508	1.35491e-07	3.40794e-06
Upregulation	ENSG00000183770	FOXL2	3.27818	1.42788e-07	3.56521e-06
Upregulation	ENSG00000258806	OR11H7	3.59395	1.44702e-07	3.60509e-06
Upregulation	ENSG00000165949	IFI27	2.40081	1.44698e-07	3.60509e-06
Upregulation	ENSG00000146648	EGFR	2.19827	1.49367e-07	3.70509e-06
Upregulation	ENSG00000184661	CDCA2	2.01048	1.60223e-07	3.94002e-06
Upregulation	ENSG00000144810	COL8A1	2.71417	1.61189e-07	3.95805e-06
Upregulation	ENSG00000233844	KCNQ5-IT1	3.68512	1.67247e-07	4.08632e-06
Upregulation	ENSG00000196368	NUDT11	2.1039	1.70726e-07	4.1534e-06
Upregulation	ENSG00000124635	HIST1H2BJ	2.0835	1.76461e-07	4.26858e-06
Upregulation	ENSG00000124092	CTCFL	5.27024	1.7699e-07	4.27834e-06
Upregulation	ENSG00000173157	ADAMTS20	4.61066	1.86584e-07	4.48312e-06
Upregulation	ENSG00000117724	CENPF	2.03424	2.0055e-07	4.79019e-06
Upregulation	ENSG00000137707	BTG4	3.57091	2.0076e-07	4.79184e-06
Upregulation	ENSG00000163530	DPPA2	6.406	2.05381e-07	4.88506e-06
Upregulation	ENSG00000134765	DSC1	2.95555	2.10811e-07	4.99681e-06
Upregulation	ENSG00000119922	IFIT2	2.57744	2.11339e-07	5.00584e-06
Upregulation	ENSG00000197646	PDCD1LG2	2.12244	2.20811e-07	5.20851e-06
Upregulation	ENSG00000107105	ELAVL2	3.43945	2.21438e-07	5.2197e-06
Upregulation	ENSG00000240280	TCAM1P	3.09068	2.28489e-07	5.37847e-06
Upregulation	ENSG00000244306	AL589743	3.41192	2.39745e-07	5.60094e-06
Upregulation	ENSG00000182612	TSPAN10	2.09576	2.39645e-07	5.60094e-06
Upregulation	ENSG00000204262	COL5A2	2.67989	2.43743e-07	5.68267e-06
Upregulation	ENSG00000128645	HOXD1	2.73433	2.4506e-07	5.70947e-06
Upregulation	ENSG00000136574	GATA4	5.00502	2.49885e-07	5.80845e-06
Upregulation	ENSG00000175003	SLC22A1	2.55509	2.51808e-07	5.84276e-06
Upregulation	ENSG00000234352	AC009264	4.3605	2.67387e-07	6.14161e-06
Upregulation	ENSG00000095932	SMIM24	2.57718	2.72333e-07	6.23844e-06
Upregulation	ENSG00000278677	HIST1H2AM	2.09169	2.72738e-07	6.24352e-06
Upregulation	ENSG00000240990	HOXA11-AS	3.66693	2.81672e-07	6.4265e-06
Upregulation	ENSG00000197587	DMBX1	3.96968	2.83002e-07	6.44822e-06
Upregulation	ENSG00000242147	AL365356	2.79175	2.84998e-07	6.48936e-06
Upregulation	ENSG00000148848	ADAM12	2.78567	3.01176e-07	6.80327e-06
Upregulation	ENSG00000165181	C9orf84	2.00306	3.2001e-07	7.17646e-06
Upregulation	ENSG00000227234	SPANXB1	6.26551	3.29895e-07	7.37874e-06
Upregulation	ENSG00000138646	HERC5	2.01322	3.31001e-07	7.39865e-06
Upregulation	ENSG00000157680	DGKI	2.66205	3.41653e-07	7.61181e-06
Upregulation	ENSG00000169071	ROR2	2.33741	3.44187e-07	7.66327e-06
Upregulation	ENSG00000186897	C1QL4	3.24699	3.45463e-07	7.68631e-06
Upregulation	ENSG00000156466	GDF6	3.28731	3.65812e-07	8.09197e-06
Upregulation	ENSG00000011426	ANLN	2.21203	3.69016e-07	8.14699e-06
Upregulation	ENSG00000105889	STEAP1B	2.84688	3.85677e-07	8.4601e-06
Upregulation	ENSG00000183876	ARSI	2.51379	3.88468e-07	8.51585e-06
Upregulation	ENSG00000183186	C2CD4C	2.27853	3.98863e-07	8.6824e-06
Upregulation	ENSG00000180318	ALX1	4.57776	4.02342e-07	8.73583e-06
Upregulation	ENSG00000128714	HOXD13	4.7557	4.0721e-07	8.81909e-06
Upregulation	ENSG00000146857	STRA8	4.9752	4.22897e-07	9.1241e-06
Upregulation	ENSG00000135097	MSI1	2.71701	4.30978e-07	9.24584e-06
Upregulation	ENSG00000255282	WTAPP1	2.37366	4.49994e-07	9.56364e-06
Upregulation	ENSG00000137573	SULF1	2.23739	4.53004e-07	9.61563e-06
Upregulation	ENSG00000124731	TREM1	2.24647	4.5485e-07	9.63844e-06
Upregulation	ENSG00000179772	FOXS1	2.1162	4.54926e-07	9.63844e-06
Upregulation	ENSG00000075340	ADD2	2.89622	4.61523e-07	9.76608e-06
Upregulation	ENSG00000251381	LINC00958	2.46252	4.73879e-07	9.98421e-06
Upregulation	ENSG00000230524	COL6A4P1	2.71163	4.74742e-07	9.99623e-06
Upregulation	ENSG00000109674	NEIL3	2.16893	5.04863e-07	1.05588e-05
Upregulation	ENSG00000189366	ALG1L	2.1631	5.23756e-07	1.08939e-05
Upregulation	ENSG00000224057	EGFR-AS1	2.5996	5.26317e-07	1.09405e-05
Upregulation	ENSG00000115850	LCT	4.42118	5.66951e-07	1.16714e-05
Upregulation	ENSG00000169548	ZNF280A	5.12533	5.74628e-07	1.18081e-05
Upregulation	ENSG00000124140	SLC12A5	2.18216	6.06484e-07	1.23881e-05
Upregulation	ENSG00000263513	FAM72C	2.05325	6.17022e-07	1.25883e-05
Upregulation	ENSG00000213420	GPC2	2.01365	6.29544e-07	1.28131e-05
Upregulation	ENSG00000183840	GPR39	2.40741	6.71662e-07	1.35172e-05
Upregulation	ENSG00000115008	IL1A	2.96473	6.83556e-07	1.37404e-05
Upregulation	ENSG00000177234	LINC01561	3.78206	6.97742e-07	1.39597e-05
Upregulation	ENSG00000237870	AC073130	3.55642	6.9902e-07	1.39765e-05
Upregulation	ENSG00000205704	LINC00634	2.50547	7.04869e-07	1.40694e-05
Upregulation	ENSG00000165553	NGB	3.54448	7.30556e-07	1.45226e-05
Upregulation	ENSG00000180638	SLC47A2	2.38934	7.35268e-07	1.45908e-05
Upregulation	ENSG00000241749	RPSAP52	2.94964	7.4005e-07	1.46579e-05
Upregulation	ENSG00000130487	KLHDC7B	2.89687	7.73587e-07	1.51835e-05
Upregulation	ENSG00000197301	AC090673	2.86631	7.8934e-07	1.54306e-05
Upregulation	ENSG00000267147	LINC01842	2.69167	8.13639e-07	1.5797e-05
Upregulation	ENSG00000166342	NETO1	3.52285	8.34329e-07	1.61509e-05
Upregulation	ENSG00000070886	EPHA8	3.46598	8.52227e-07	1.6434e-05
Upregulation	ENSG00000125820	NKX2-2	5.60297	8.63611e-07	1.66066e-05
Upregulation	ENSG00000142621	FHAD1	2.48174	8.82533e-07	1.69323e-05
Upregulation	ENSG00000168703	WFDC12	3.87048	9.23883e-07	1.76364e-05
Upregulation	ENSG00000112761	WISP3	3.32889	9.30774e-07	1.77382e-05
Upregulation	ENSG00000186226	LCE1E	3.71359	9.35458e-07	1.78176e-05
Upregulation	ENSG00000175040	CHST2	2.34815	9.96751e-07	1.88378e-05
Upregulation	ENSG00000146453	PNLDC1	4.11778	1.02896e-06	1.93501e-05
Upregulation	ENSG00000162723	SLAMF9	2.68895	1.04072e-06	1.95283e-05
Upregulation	ENSG00000259240	MIR4713HG	2.27627	1.05615e-06	1.97852e-05
Upregulation	ENSG00000118156	ZNF541	3.13211	1.08475e-06	2.02321e-05
Upregulation	ENSG00000181126	HLA-V	2.2496	1.14715e-06	2.11778e-05
Upregulation	ENSG00000204624	DISP3	2.43418	1.17766e-06	2.15666e-05
Upregulation	ENSG00000247193	AC104078	4.25007	1.18496e-06	2.16748e-05
Upregulation	ENSG00000113083	LOX	2.07342	1.18822e-06	2.17226e-05
Upregulation	ENSG00000138675	FGF5	3.78412	1.18956e-06	2.17356e-05
Upregulation	ENSG00000116745	RPE65	4.38992	1.20613e-06	2.20148e-05
Upregulation	ENSG00000107984	DKK1	2.68349	1.20762e-06	2.20184e-05
Upregulation	ENSG00000168454	TXNDC2	2.24273	1.32743e-06	2.38966e-05
Upregulation	ENSG00000112984	KIF20A	2.02878	1.34573e-06	2.4175e-05
Upregulation	ENSG00000250771	AC106865	2.99053	1.36463e-06	2.44695e-05
Upregulation	ENSG00000169427	KCNK9	2.41156	1.45935e-06	2.59025e-05
Upregulation	ENSG00000241697	TMEFF1	2.68083	1.46165e-06	2.59177e-05
Upregulation	ENSG00000258791	LINC00520	3.56656	1.50256e-06	2.64828e-05
Upregulation	ENSG00000132026	RTBDN	2.41879	1.5029e-06	2.64828e-05
Upregulation	ENSG00000176049	JAKMIP2	2.57052	1.61301e-06	2.82479e-05
Upregulation	ENSG00000169432	SCN9A	2.86365	1.67878e-06	2.92199e-05
Upregulation	ENSG00000082684	SEMA5B	2.17235	1.67818e-06	2.92199e-05
Upregulation	ENSG00000163515	RETNLB	3.51852	1.69446e-06	2.94626e-05
Upregulation	ENSG00000221887	HMSD	2.50129	1.71084e-06	2.97021e-05
Upregulation	ENSG00000153707	PTPRD	2.40791	1.72966e-06	2.99679e-05
Upregulation	ENSG00000186790	FOXE3	3.36373	1.76415e-06	3.05035e-05
Upregulation	ENSG00000253910	PCDHGB2	2.25501	1.83871e-06	3.16147e-05
Upregulation	ENSG00000135638	EMX1	2.75561	1.91454e-06	3.27554e-05
Upregulation	ENSG00000161850	KRT82	2.97543	1.94811e-06	3.32299e-05
Upregulation	ENSG00000179059	ZFP42	4.20388	1.96637e-06	3.35077e-05
Upregulation	ENSG00000116032	GRIN3B	2.56094	1.96997e-06	3.35524e-05
Upregulation	ENSG00000180176	TH	3.44203	1.97698e-06	3.36284e-05
Upregulation	ENSG00000251151	HOXC-AS3	3.55498	2.02584e-06	3.43497e-05
Upregulation	ENSG00000101076	HNF4A	3.50611	2.0538e-06	3.47547e-05
Upregulation	ENSG00000182393	IFNL1	2.82666	2.08169e-06	3.51569e-05
Upregulation	ENSG00000170848	PSG6	4.81059	2.36326e-06	3.89864e-05
Upregulation	ENSG00000228630	HOTAIR	3.53785	2.36033e-06	3.89864e-05
Upregulation	ENSG00000103546	SLC6A2	2.40677	2.39257e-06	3.93748e-05
Upregulation	ENSG00000248599	AC018781	2.77918	2.63354e-06	4.25605e-05
Upregulation	ENSG00000139725	RHOF	2.11634	2.69871e-06	4.34652e-05
Upregulation	ENSG00000137251	TINAG	4.23374	2.70494e-06	4.3523e-05
Upregulation	ENSG00000107187	LHX3	3.83593	2.86286e-06	4.55974e-05
Upregulation	ENSG00000261649	GOLGA6L7	4.93984	2.95039e-06	4.67949e-05
Upregulation	ENSG00000246876	LINC02466	4.98512	3.02882e-06	4.77284e-05
Upregulation	ENSG00000275713	HIST1H2BH	2.19833	3.15784e-06	4.951e-05
Upregulation	ENSG00000138944	SHISAL1	2.04956	3.18312e-06	4.98378e-05
Upregulation	ENSG00000240386	LCE1F	4.32088	3.32784e-06	5.18184e-05
Upregulation	ENSG00000119698	PPP4R4	2.34883	3.33632e-06	5.19031e-05
Upregulation	ENSG00000198915	RASGEF1A	2.31286	3.37349e-06	5.24096e-05
Upregulation	ENSG00000234948	LINC01524	3.42753	3.42512e-06	5.31151e-05
Upregulation	ENSG00000178772	CPN2	3.3455	3.43796e-06	5.32658e-05
Upregulation	ENSG00000157766	ACAN	2.34028	3.48914e-06	5.39119e-05
Upregulation	ENSG00000280179	CU639417	3.07728	3.55349e-06	5.4807e-05
Upregulation	ENSG00000115758	ODC1	2.01794	3.63128e-06	5.59309e-05
Upregulation	ENSG00000196604	POTEF	2.33436	3.84058e-06	5.8678e-05
Upregulation	ENSG00000227906	SNAP25-AS1	3.13653	3.88397e-06	5.92613e-05
Upregulation	ENSG00000224116	INHBA-AS1	2.40563	4.15658e-06	6.29944e-05
Upregulation	ENSG00000130948	HSD17B3	2.52465	4.32115e-06	6.51455e-05
Upregulation	ENSG00000133063	CHIT1	3.41551	4.42229e-06	6.64648e-05
Upregulation	ENSG00000184954	OR6C70	5.33639	4.43658e-06	6.6621e-05
Upregulation	ENSG00000259023	LINC00524	4.11167	4.56285e-06	6.82468e-05
Upregulation	ENSG00000152192	POU4F1	3.44528	4.82616e-06	7.1558e-05
Upregulation	ENSG00000158023	WDR66	2.26526	5.0433e-06	7.45509e-05
Upregulation	ENSG00000151388	ADAMTS12	2.37275	5.07344e-06	7.48343e-05
Upregulation	ENSG00000167618	LAIR2	2.3064	5.23176e-06	7.68045e-05
Upregulation	ENSG00000168779	SHOX2	2.40442	5.2494e-06	7.70177e-05
Upregulation	ENSG00000081985	IL12RB2	2.24705	5.34687e-06	7.81582e-05
Upregulation	ENSG00000092067	CEBPE	2.39583	5.48338e-06	7.99141e-05
Upregulation	ENSG00000163359	COL6A3	2.24829	5.50097e-06	8.01362e-05
Upregulation	ENSG00000110427	KIAA1549L	2.34788	5.62005e-06	8.16255e-05
Upregulation	ENSG00000229720	AL109924	3.3185	5.8437e-06	8.42658e-05
Upregulation	ENSG00000073146	MOV10L1	2.07156	5.86031e-06	8.44092e-05
Upregulation	ENSG00000159184	HOXB13	3.36479	5.93261e-06	8.53315e-05
Upregulation	ENSG00000144355	DLX1	2.45779	5.9956e-06	8.60685e-05
Upregulation	ENSG00000167355	OR51B5	4.78849	6.36668e-06	9.02066e-05
Upregulation	ENSG00000268964	ERVV-2	4.37812	6.42011e-06	9.08881e-05
Upregulation	ENSG00000184163	C1QTNF12	2.30339	6.5156e-06	9.20872e-05
Upregulation	ENSG00000006606	CCL26	2.30377	6.57463e-06	9.27937e-05
Upregulation	ENSG00000198681	MAGEA1	9.25934	6.69602e-06	9.42858e-05
Upregulation	ENSG00000171126	KCNG3	2.79318	6.74595e-06	9.49104e-05
Upregulation	ENSG00000184937	WT1	3.95783	6.80996e-06	9.56926e-05
Upregulation	ENSG00000133106	EPSTI1	2.02289	6.99811e-06	9.76531e-05
Upregulation	ENSG00000243710	CFAP57	2.42642	7.17801e-06	9.97963e-05
Upregulation	ENSG00000128683	GAD1	2.18746	7.69631e-06	0.000105753
Upregulation	ENSG00000237290	LINC01343	3.56891	7.85852e-06	0.000107722
Upregulation	ENSG00000130635	COL5A1	2.41084	8.44411e-06	0.000114644
Upregulation	ENSG00000143512	HHIPL2	2.71853	8.70153e-06	0.000117717
Upregulation	ENSG00000263961	RHEX	2.11478	9.17574e-06	0.000123253
Upregulation	ENSG00000180264	ADGRD2	2.29982	9.19049e-06	0.000123354
Upregulation	ENSG00000160117	ANKLE1	2.20895	9.35215e-06	0.000125278
Upregulation	ENSG00000189410	SH2D5	3.17209	9.51852e-06	0.000127257
Upregulation	ENSG00000248329	APELA	2.09759	9.65516e-06	0.000128831
Upregulation	ENSG00000111700	SLCO1B3	3.94569	1.04666e-05	0.000138092
Upregulation	ENSG00000165078	CPA6	2.70891	1.04952e-05	0.000138417
Upregulation	ENSG00000221852	KRTAP1-5	3.28038	1.0784e-05	0.000141678
Upregulation	ENSG00000174672	BRSK2	2.5739	1.14151e-05	0.000148144
Upregulation	ENSG00000136231	IGF2BP3	2.88948	1.15126e-05	0.000149183
Upregulation	ENSG00000260862	AC099506	2.78648	1.1534e-05	0.000149347
Upregulation	ENSG00000250451	HOXC-AS1	2.68495	1.15433e-05	0.000149411
Upregulation	ENSG00000226674	TEX41	2.59587	1.22565e-05	0.00015733
Upregulation	ENSG00000169245	CXCL10	2.42495	1.29191e-05	0.000164229
Upregulation	ENSG00000168124	OR1F1	3.40765	1.32696e-05	0.000168434
Upregulation	ENSG00000103569	AQP9	2.09433	1.3568e-05	0.000171456
Upregulation	ENSG00000131015	ULBP2	2.18981	1.4083e-05	0.000177177
Upregulation	ENSG00000106536	POU6F2	3.37145	1.42494e-05	0.000179072
Upregulation	ENSG00000105370	LIM2	4.44544	1.4432e-05	0.000181034
Upregulation	ENSG00000258700	LINC00871	4.24971	1.46467e-05	0.000183121
Upregulation	ENSG00000174837	ADGRE1	2.33988	1.53598e-05	0.000190849
Upregulation	ENSG00000273703	HIST1H2BM	2.95143	1.55379e-05	0.00019257
Upregulation	ENSG00000263201	DPEP2NB	3.28829	1.5729e-05	0.000194445
Upregulation	ENSG00000187134	AKR1C1	2.57194	1.60339e-05	0.000197642
Upregulation	ENSG00000087116	ADAMTS2	2.33205	1.61131e-05	0.000198342
Upregulation	ENSG00000115919	KYNU	2.14747	1.61052e-05	0.000198342
Upregulation	ENSG00000223749	MIR503HG	2.73325	1.62777e-05	0.000200069
Upregulation	ENSG00000203995	ZYG11A	2.27928	1.64071e-05	0.000201225
Upregulation	ENSG00000230316	FEZF1-AS1	3.40588	1.64376e-05	0.000201526
Upregulation	ENSG00000231532	LINC01249	4.76718	1.6973e-05	0.0002069
Upregulation	ENSG00000115386	REG1A	4.54707	1.78286e-05	0.000215407
Upregulation	ENSG00000162779	AXDND1	2.70282	1.8174e-05	0.000218884
Upregulation	ENSG00000184108	TRIML1	3.94015	1.96152e-05	0.000234339
Upregulation	ENSG00000204866	IGFL2	3.10522	1.96574e-05	0.000234761
Upregulation	ENSG00000261742	LINC00922	3.82722	1.99265e-05	0.000237145
Upregulation	ENSG00000116014	KISS1R	2.65163	2.03695e-05	0.000241827
Upregulation	ENSG00000115602	IL1RL1	2.52255	2.0852e-05	0.000246783
Upregulation	ENSG00000148680	HTR7	2.04851	2.10584e-05	0.000248707
Upregulation	ENSG00000124260	MAGEA10	5.18157	2.13822e-05	0.000251922
Upregulation	ENSG00000118160	SLC8A2	2.59319	2.14354e-05	0.000252288
Upregulation	ENSG00000138152	BTBD16	2.71975	2.19851e-05	0.000257691
Upregulation	ENSG00000111981	ULBP1	2.24497	2.23931e-05	0.000261762
Upregulation	ENSG00000120659	TNFSF11	2.17145	2.25026e-05	0.000262764
Upregulation	ENSG00000251365	AC122710	3.2121	2.33205e-05	0.000271017
Upregulation	ENSG00000169894	MUC3A	2.43953	2.40895e-05	0.000278909
Upregulation	ENSG00000138472	GUCA1C	4.70102	2.45946e-05	0.000284083
Upregulation	ENSG00000156475	PPP2R2B	2.00476	2.46905e-05	0.000285093
Upregulation	ENSG00000154277	UCHL1	2.34902	2.5529e-05	0.000293386
Upregulation	ENSG00000083782	EPYC	3.44253	2.63244e-05	0.000301208
Upregulation	ENSG00000234715	AC005064	3.66289	2.64509e-05	0.000302555
Upregulation	ENSG00000078098	FAP	2.16592	2.66047e-05	0.000303805
Upregulation	ENSG00000139547	RDH16	2.0821	2.8822e-05	0.000324778
Upregulation	ENSG00000117971	CHRNB4	2.34033	2.97597e-05	0.000333145
Upregulation	ENSG00000197238	HIST1H4J	2.01984	3.01298e-05	0.000336505
Upregulation	ENSG00000124575	HIST1H1D	2.0355	3.03319e-05	0.000337887
Upregulation	ENSG00000251692	PTX4	4.01346	3.21647e-05	0.000355175
Upregulation	ENSG00000174450	GOLGA6L2	2.80027	3.30072e-05	0.000362952
Upregulation	ENSG00000103449	SALL1	2.63801	3.31122e-05	0.000363989
Upregulation	ENSG00000048545	GUCA1A	2.8489	3.36331e-05	0.000368528
Upregulation	ENSG00000196581	AJAP1	2.49703	3.55588e-05	0.000387344
Upregulation	ENSG00000143627	PKLR	2.85648	3.57064e-05	0.000388502
Upregulation	ENSG00000217236	SP9	2.92194	3.58066e-05	0.00038922
Upregulation	ENSG00000259527	LINC00052	4.83879	3.94164e-05	0.000420688
Upregulation	ENSG00000228496	AC106875	4.79155	3.94078e-05	0.000420688
Upregulation	ENSG00000123388	HOXC11	3.41779	4.12861e-05	0.000437905
Upregulation	ENSG00000215866	LINC01356	2.61555	4.26555e-05	0.000449913
Upregulation	ENSG00000164362	TERT	2.17864	4.31387e-05	0.00045403
Upregulation	ENSG00000166961	MS4A15	3.22463	4.36141e-05	0.000458258
Upregulation	ENSG00000233922	LINC01694	3.09727	4.44275e-05	0.000465153
Upregulation	ENSG00000162572	SCNN1D	2.33298	4.5967e-05	0.000477755
Upregulation	ENSG00000273542	HIST1H4K	2.0611	4.66197e-05	0.000482482
Upregulation	ENSG00000254521	SIGLEC12	2.35235	4.67749e-05	0.000483784
Upregulation	ENSG00000241104	CEACAMP10	3.58747	4.72391e-05	0.00048712
Upregulation	ENSG00000120322	PCDHB8	2.17244	4.74606e-05	0.000489107
Upregulation	ENSG00000114948	ADAM23	2.23986	4.81399e-05	0.000495211
Upregulation	ENSG00000254486	LINC02547	3.14531	4.81784e-05	0.000495458
Upregulation	ENSG00000259439	LINC01833	3.5225	5.36144e-05	0.000543339
Upregulation	ENSG00000269994	AL513318	2.17568	5.4068e-05	0.000547124
Upregulation	ENSG00000170044	ZPLD1	2.61514	5.61607e-05	0.000564285
Upregulation	ENSG00000232233	LINC02043	2.67694	5.92589e-05	0.00059003
Upregulation	ENSG00000184368	MAP7D2	2.85374	5.9778e-05	0.000594678
Upregulation	ENSG00000167281	RBFOX3	2.44535	6.06016e-05	0.000601294
Upregulation	ENSG00000268223	ARL14EPL	4.6052	6.09168e-05	0.00060337
Upregulation	ENSG00000205334	LINC01460	2.81149	6.17391e-05	0.000610452
Upregulation	ENSG00000215808	LINC01139	2.82574	6.31773e-05	0.000622329
Upregulation	ENSG00000269526	ERVV-1	3.63154	6.42721e-05	0.000631473
Upregulation	ENSG00000204960	BLACE	3.1744	6.90209e-05	0.000671174
Upregulation	ENSG00000130950	NUTM2F	3.3706	6.9259e-05	0.000673005
Upregulation	ENSG00000143199	ADCY10	2.07579	6.95456e-05	0.000675315
Upregulation	ENSG00000176746	MAGEB6	5.27169	7.23563e-05	0.000699622
Upregulation	ENSG00000086506	HBQ1	3.6593	7.36772e-05	0.000709981
Upregulation	ENSG00000244617	ASPRV1	2.0926	7.47769e-05	0.000717942
Upregulation	ENSG00000254968	AP003063	3.44661	7.61229e-05	0.000729839
Upregulation	ENSG00000121904	CSMD2	2.0775	7.684e-05	0.000735062
Upregulation	ENSG00000213030	CGB8	4.15181	7.81764e-05	0.000746173
Upregulation	ENSG00000115414	FN1	2.38886	7.86641e-05	0.00074896
Upregulation	ENSG00000105877	DNAH11	2.45883	7.8929e-05	0.000750628
Upregulation	ENSG00000224577	LINC01117	2.12333	8.0302e-05	0.000761988
Upregulation	ENSG00000266265	KLF14	2.28001	8.03479e-05	0.000762178
Upregulation	ENSG00000105549	THEG	2.39492	8.07668e-05	0.000765334
Upregulation	ENSG00000276368	HIST1H2AJ	2.5285	8.15557e-05	0.000770883
Upregulation	ENSG00000121207	LRAT	2.44041	8.24025e-05	0.000776951
Upregulation	ENSG00000177699	AC011944	2.12268	8.26341e-05	0.000778705
Upregulation	ENSG00000164007	CLDN19	2.96351	8.5978e-05	0.000805103
Upregulation	ENSG00000166897	ELFN2	2.52793	8.72009e-05	0.000813652
Upregulation	ENSG00000089225	TBX5	3.23031	8.74608e-05	0.000815409
Upregulation	ENSG00000187772	LIN28B	6.8056	8.85251e-05	0.000823083
Upregulation	ENSG00000176887	SOX11	2.4536	8.899e-05	0.000825831
Upregulation	ENSG00000261949	GFY	2.87178	8.91692e-05	0.000827269
Upregulation	ENSG00000203783	PRR9	3.95858	9.03577e-05	0.000836023
Upregulation	ENSG00000183971	NPW	2.30861	9.07377e-05	0.000838403
Upregulation	ENSG00000254560	BBOX1-AS1	2.04346	9.21591e-05	0.000849466
Upregulation	ENSG00000260913	LINC01254	4.05153	9.32422e-05	0.000857135
Upregulation	ENSG00000188056	TREML4	3.08918	9.33312e-05	0.000857722
Upregulation	ENSG00000267978	MAGEA9B	7.40742	9.43603e-05	0.000865548
Upregulation	ENSG00000155886	SLC24A2	2.24029	9.74566e-05	0.000889647
Upregulation	ENSG00000163825	RTP3	4.03824	0.000103628	0.000937459
Upregulation	ENSG00000171560	FGA	4.55945	0.000106265	0.000957505
Upregulation	ENSG00000139515	PDX1	3.77585	0.000107126	0.000964247
Upregulation	ENSG00000198854	C1orf68	3.75671	0.000110015	0.000985574
Upregulation	ENSG00000255537	AP000708	2.52879	0.00011148	0.000996263
Upregulation	ENSG00000216306	KRT19P2	2.81868	0.000112131	0.00100137
Upregulation	ENSG00000196460	RFX8	2.03812	0.000112563	0.00100445
Upregulation	ENSG00000212724	KRTAP2-3	3.31804	0.000113306	0.00101028
Upregulation	ENSG00000128298	BAIAP2L2	2.12414	0.000113375	0.00101064
Upregulation	ENSG00000155052	CNTNAP5	3.74879	0.00011359	0.00101229
Upregulation	ENSG00000168065	SLC22A11	2.44701	0.000116613	0.00103598
Upregulation	ENSG00000198358	AL354714	3.85519	0.000119723	0.00105948
Upregulation	ENSG00000018236	CNTN1	2.03362	0.000123248	0.00108393
Upregulation	ENSG00000150551	LYPD1	2.21478	0.000128472	0.00112178
Upregulation	ENSG00000166106	ADAMTS15	2.08255	0.000129055	0.00112617
Upregulation	ENSG00000197599	CCDC154	2.30946	0.000137259	0.00118636
Upregulation	ENSG00000169495	HTRA4	2.13492	0.000138985	0.00119824
Upregulation	ENSG00000145692	BHMT	2.24505	0.00014102	0.00121364
Upregulation	ENSG00000249628	LINC00942	2.41327	0.000144056	0.00123435
Upregulation	ENSG00000144847	IGSF11	2.0048	0.000145798	0.00124685
Upregulation	ENSG00000142700	DMRTA2	3.8511	0.000146888	0.00125402
Upregulation	ENSG00000236345	AL354719	2.50529	0.000147889	0.00126131
Upregulation	ENSG00000265962	GACAT2	2.76657	0.000155924	0.00131603
Upregulation	ENSG00000176177	ENTHD1	2.06817	0.000156989	0.0013237
Upregulation	ENSG00000189127	ANKRD34B	2.35622	0.000157115	0.00132444
Upregulation	ENSG00000255267	AC018716	2.88334	0.000158149	0.00133184
Upregulation	ENSG00000160973	FOXH1	2.53951	0.000160754	0.00134978
Upregulation	ENSG00000196979	AL360004	2.3752	0.000163449	0.00136904
Upregulation	ENSG00000106819	ASPN	2.18963	0.000167903	0.00140256
Upregulation	ENSG00000169436	COL22A1	2.37408	0.000173084	0.00143811
Upregulation	ENSG00000275874	PICSAR	2.09968	0.000174433	0.00144754
Upregulation	ENSG00000197084	LCE1C	2.36991	0.00017828	0.00147445
Upregulation	ENSG00000106410	NOBOX	6.78826	0.000179032	0.00147852
Upregulation	ENSG00000187475	HIST1H1T	4.15399	0.000181788	0.00149664
Upregulation	ENSG00000112238	PRDM13	3.13908	0.00018273	0.00150242
Upregulation	ENSG00000257138	TAS2R38	3.17039	0.000187008	0.00153215
Upregulation	ENSG00000230257	NFE4	3.51732	0.000187168	0.0015331
Upregulation	ENSG00000196734	LCE1B	2.77411	0.000188173	0.00154059
Upregulation	ENSG00000135100	HNF1A	3.13114	0.000189788	0.00155232
Upregulation	ENSG00000174945	AMZ1	2.12785	0.000191757	0.00156618
Upregulation	ENSG00000165556	CDX2	4.4312	0.000192081	0.00156807
Upregulation	ENSG00000184507	NUTM1	2.93728	0.000194795	0.00158833
Upregulation	ENSG00000258602	LINC01629	2.63664	0.000210351	0.00169573
Upregulation	ENSG00000185933	CALHM1	2.88282	0.000212676	0.00171024
Upregulation	ENSG00000039600	SOX30	2.02868	0.000212845	0.00171058
Upregulation	ENSG00000104722	NEFM	3.46292	0.000221505	0.00176976
Upregulation	ENSG00000213401	MAGEA12	4.83616	0.000225669	0.00179798
Upregulation	ENSG00000267151	MIR2117HG	2.51257	0.000231056	0.00183447
Upregulation	ENSG00000261787	TCF24	2.30263	0.000235394	0.00186285
Upregulation	ENSG00000254349	MIR2052HG	2.61245	0.000245594	0.00193326
Upregulation	ENSG00000277586	NEFL	2.55381	0.000247157	0.00194377
Upregulation	ENSG00000226476	LINC01748	2.19268	0.000250477	0.00196716
Upregulation	ENSG00000160963	COL26A1	2.05423	0.00025087	0.00196889
Upregulation	ENSG00000164932	CTHRC1	2.08172	0.000251242	0.00197045
Upregulation	ENSG00000239590	OR1J4	3.59776	0.000257592	0.00200963
Upregulation	ENSG00000100341	PNPLA5	3.2397	0.000274148	0.00211367
Upregulation	ENSG00000225882	LINC01456	4.04714	0.000274604	0.00211623
Upregulation	ENSG00000134538	SLCO1B1	3.29333	0.000277571	0.0021362
Upregulation	ENSG00000197753	LHFPL5	2.08935	0.000305419	0.00231966
Upregulation	ENSG00000170858	LILRP2	2.11828	0.000306432	0.00232632
Upregulation	ENSG00000257642	AC011313	3.12988	0.000309474	0.00234577
Upregulation	ENSG00000072182	ASIC4	2.21823	0.000311849	0.00236114
Upregulation	ENSG00000183251	OR51B4	5.10398	0.00033018	0.00246926
Upregulation	ENSG00000105989	WNT2	2.43095	0.000340149	0.00253272
Upregulation	ENSG00000264464	AC091170	3.838	0.000346857	0.00257088
Upregulation	ENSG00000154646	TMPRSS15	2.76656	0.000349718	0.00258928
Upregulation	ENSG00000105143	SLC1A6	3.40041	0.000365677	0.00268877
Upregulation	ENSG00000100604	CHGA	2.13897	0.000366418	0.00269306
Upregulation	ENSG00000226053	LINC01776	4.62354	0.000368369	0.00270391
Upregulation	ENSG00000256660	CLEC12B	2.41981	0.000375805	0.00274962
Upregulation	ENSG00000114455	HHLA2	2.57832	0.000378465	0.00276535
Upregulation	ENSG00000132297	HHLA1	2.97857	0.000391485	0.0028418
Upregulation	ENSG00000206630	SNORD60	2.68419	0.000399032	0.00289105
[truncated: 196 more rows]
