# Supplementary material for: Differential gene expression analysis of HNSCC tumors deciphered tobacco dependent and independent molecular signatures
Source: Oncotarget. 2019 Oct 22;10(58):6168–83. doi: 10.18632/oncotarget.27249 (PMC6817442; doi:10.18632/oncotarget.27249)
Supplement: Supplementary file 3 [file oncotarget-10-6168-s003.xlsx]

## Sheet: Sheet1
Supplementary Table 2: List of DEGs (padj(FDR)<0.05, Log2Foldchange>2) identified in matched tumors of non-smokers patients.
Expression	Ensemble ID	Gene ID	log2FoldChange	pvalue	padj
Upregulation	ENSG00000099399	MAGEB2	9.26192	7.91431e-12	3.21682e-10
Upregulation	ENSG00000155495	MAGEC1	9.20016	2.18528e-11	7.96047e-10
Upregulation	ENSG00000261780	LINC02582	8.16694	1.18715e-12	5.95321e-11
Upregulation	ENSG00000046774	MAGEC2	7.71274	2.71578e-08	4.41435e-07
Upregulation	ENSG00000104327	CALB1	7.46081	2.5809e-24	1.47035e-21
Upregulation	ENSG00000159217	IGF2BP1	7.14699	2.11362e-28	2.62331e-25
Upregulation	ENSG00000198681	MAGEA1	7.03926	4.96332e-08	7.49936e-07
Upregulation	ENSG00000249550	LINC01234	7.02034	8.07195e-21	2.39758e-18
Upregulation	ENSG00000197172	MAGEA6	6.91322	1.79326e-11	6.71545e-10
Upregulation	ENSG00000185247	MAGEA11	6.81875	1.14596e-16	1.28053e-14
Upregulation	ENSG00000123500	COL10A1	6.62768	4.5831e-38	3.18543e-34
Upregulation	ENSG00000272620	AFAP1-AS1	6.53662	1.13079e-24	6.77539e-22
Upregulation	ENSG00000124260	MAGEA10	6.37417	2.59338e-07	3.25758e-06
Upregulation	ENSG00000184351	KRTAP19-1	6.36481	1.7167e-09	3.74977e-08
Upregulation	ENSG00000213401	MAGEA12	6.32626	6.85918e-06	5.80824e-05
Upregulation	ENSG00000173157	ADAMTS20	6.26964	5.89007e-23	2.69331e-20
Upregulation	ENSG00000176746	MAGEB6	6.26251	4.67843e-08	7.12778e-07
Upregulation	ENSG00000221867	MAGEA3	6.17963	4.15794e-08	6.43638e-07
Upregulation	ENSG00000135248	FAM71F1	6.06688	4.70105e-11	1.56786e-09
Upregulation	ENSG00000132446	FTHL17	5.95374	0.00979002	0.0299994
Upregulation	ENSG00000099953	MMP11	5.91932	2.10429e-36	9.14104e-33
Upregulation	ENSG00000137745	MMP13	5.85824	1.64777e-19	3.74269e-17
Upregulation	ENSG00000267013	LINC01929	5.81918	2.55579e-28	3.06272e-25
Upregulation	ENSG00000185686	PRAME	5.79532	9.35606e-17	1.09108e-14
Upregulation	ENSG00000231532	LINC01249	5.79314	2.50313e-08	4.09745e-07
Upregulation	ENSG00000227674	LINC00355	5.76714	5.15974e-08	7.75233e-07
Upregulation	ENSG00000261649	GOLGA6L7	5.76356	3.21231e-09	6.57445e-08
Upregulation	ENSG00000231431	FAR2P4	5.72211	2.17584e-06	2.12894e-05
Upregulation	ENSG00000205922	ONECUT3	5.71497	7.73512e-20	1.90646e-17
Upregulation	ENSG00000184788	SATL1	5.6958	8.21248e-07	9.04023e-06
Upregulation	ENSG00000231683	AL033397	5.64543	1.76781e-12	8.45046e-11
Upregulation	ENSG00000249196	TMEM132D-AS1	5.61704	9.10198e-06	7.43738e-05
Upregulation	ENSG00000267978	MAGEA9B	5.58059	2.91286e-05	0.000204707
Upregulation	ENSG00000147381	MAGEA4	5.5496	1.54797e-08	2.68975e-07
Upregulation	ENSG00000232023	LINC01807	5.52313	8.8937e-11	2.75713e-09
Upregulation	ENSG00000198573	SPANXC	5.47062	7.55632e-06	6.3368e-05
Upregulation	ENSG00000110203	FOLR3	5.38377	7.66473e-20	1.90261e-17
Upregulation	ENSG00000198930	CSAG1	5.36857	5.10085e-08	7.67048e-07
Upregulation	ENSG00000253554	AC022639	5.23156	2.28486e-05	0.000165804
Upregulation	ENSG00000203740	METTL11B	5.21157	2.78911e-21	9.05862e-19
Upregulation	ENSG00000170689	HOXB9	5.15526	1.92108e-12	9.1329e-11
Upregulation	ENSG00000113327	GABRG2	5.10281	0.000120622	0.000706175
Upregulation	ENSG00000107159	CA9	5.09066	1.19695e-27	1.22342e-24
Upregulation	ENSG00000179046	TRIML2	5.04925	7.9246e-12	3.21724e-10
Upregulation	ENSG00000260976	LINC01633	5.0105	2.37225e-20	6.39072e-18
Upregulation	ENSG00000005073	HOXA11	5.01035	1.12451e-16	1.26062e-14
Upregulation	ENSG00000060718	COL11A1	4.90371	4.41599e-17	5.46137e-15
Upregulation	ENSG00000165643	SOHLH1	4.89722	8.98407e-08	1.2733e-06
Upregulation	ENSG00000236081	ELFN1-AS1	4.89614	4.27748e-12	1.86046e-10
Upregulation	ENSG00000174948	GPR149	4.87093	1.4748e-06	1.51768e-05
Upregulation	ENSG00000229261	AL596223	4.86842	1.5718e-14	1.19526e-12
Upregulation	ENSG00000234828	IQCM	4.86034	1.82059e-10	5.20732e-09
Upregulation	ENSG00000225826	LINC00626	4.85358	2.06306e-09	4.3931e-08
Upregulation	ENSG00000106031	HOXA13	4.85241	8.81748e-17	1.03173e-14
Upregulation	ENSG00000122133	PAEP	4.81868	2.01272e-14	1.47825e-12
Upregulation	ENSG00000269586	CT45A10	4.75812	0.000943041	0.00416318
Upregulation	ENSG00000149948	HMGA2	4.72207	3.25743e-20	8.57592e-18
Upregulation	ENSG00000138829	FBN2	4.72192	1.7728e-30	3.08042e-27
Upregulation	ENSG00000239620	AC133681	4.68482	4.55038e-11	1.52199e-09
Upregulation	ENSG00000234352	AC009264	4.66865	1.69458e-12	8.13397e-11
Upregulation	ENSG00000163283	ALPP	4.66385	2.10971e-08	3.54015e-07
Upregulation	ENSG00000264464	AC091170	4.66336	1.62132e-09	3.57533e-08
Upregulation	ENSG00000118113	MMP8	4.66129	4.32698e-19	8.84537e-17
Upregulation	ENSG00000102195	GPR50	4.64626	2.56035e-09	5.3472e-08
Upregulation	ENSG00000265933	LINC00668	4.61903	3.02291e-17	3.89082e-15
Upregulation	ENSG00000148408	CACNA1B	4.60183	2.02221e-14	1.47949e-12
Upregulation	ENSG00000148848	ADAM12	4.59667	1.1232e-40	1.27953e-36
Upregulation	ENSG00000182632	CCNYL2	4.57749	3.21033e-08	5.11767e-07
Upregulation	ENSG00000167941	SOST	4.54642	1.35332e-10	3.98901e-09
Upregulation	ENSG00000170965	PLAC1	4.53259	1.32083e-18	2.37831e-16
Upregulation	ENSG00000185742	C11orf87	4.52248	9.96705e-13	5.09375e-11
Upregulation	ENSG00000166342	NETO1	4.51272	4.94417e-14	3.3234e-12
Upregulation	ENSG00000170627	GTSF1	4.50829	1.92067e-13	1.14883e-11
Upregulation	ENSG00000243479	MNX1-AS1	4.50404	3.38262e-09	6.8624e-08
Upregulation	ENSG00000250337	PURPL	4.50314	5.71926e-08	8.48296e-07
Upregulation	ENSG00000268902	CSAG2	4.49205	1.90285e-07	2.46006e-06
Upregulation	ENSG00000105989	WNT2	4.47831	3.53103e-20	9.22635e-18
Upregulation	ENSG00000089116	LHX5	4.47738	3.54222e-19	7.5521e-17
Upregulation	ENSG00000241749	RPSAP52	4.42634	3.84333e-19	8.05184e-17
Upregulation	ENSG00000136574	GATA4	4.41866	4.99573e-07	5.85339e-06
Upregulation	ENSG00000177234	LINC01561	4.40296	5.33771e-17	6.44084e-15
Upregulation	ENSG00000130822	PNCK	4.39643	3.61796e-21	1.14301e-18
Upregulation	ENSG00000092067	CEBPE	4.3733	1.12598e-14	8.81306e-13
Upregulation	ENSG00000249500	LINC01179	4.36106	2.46522e-08	4.04875e-07
Upregulation	ENSG00000029559	IBSP	4.33859	5.49742e-23	2.54728e-20
Upregulation	ENSG00000147246	HTR2C	4.33341	2.66812e-07	3.33895e-06
Upregulation	ENSG00000148942	SLC5A12	4.33328	1.42339e-16	1.57034e-14
Upregulation	ENSG00000184502	GAST	4.33154	1.65124e-21	5.73838e-19
Upregulation	ENSG00000087494	PTHLH	4.3149	1.95659e-26	1.61894e-23
Upregulation	ENSG00000104415	WISP1	4.30167	8.78953e-31	1.60765e-27
Upregulation	ENSG00000258806	OR11H7	4.29823	1.6181e-14	1.22244e-12
Upregulation	ENSG00000182545	RNASE10	4.29609	6.98118e-11	2.21967e-09
Upregulation	ENSG00000203805	PLPP4	4.29583	8.58174e-25	5.32558e-22
Upregulation	ENSG00000227906	SNAP25-AS1	4.28325	4.78986e-13	2.67187e-11
Upregulation	ENSG00000184108	TRIML1	4.27327	3.89757e-10	1.02225e-08
Upregulation	ENSG00000213030	CGB8	4.27245	7.05534e-09	1.34202e-07
Upregulation	ENSG00000281327	LINC01338	4.23941	4.6291e-10	1.18287e-08
Upregulation	ENSG00000183770	FOXL2	4.2325	8.292e-22	3.0333e-19
Upregulation	ENSG00000172156	CCL11	4.22985	4.44964e-17	5.48348e-15
Upregulation	ENSG00000240764	PCDHGC5	4.22535	1.33947e-16	1.48246e-14
Upregulation	ENSG00000111700	SLCO1B3	4.20956	6.81475e-10	1.65831e-08
Upregulation	ENSG00000256268	LINC02454	4.19497	8.6112e-13	4.47989e-11
Upregulation	ENSG00000231574	LINC02015	4.17777	5.17017e-11	1.69985e-09
Upregulation	ENSG00000248837	AC097512	4.15971	0.000724106	0.00331806
Upregulation	ENSG00000259823	LYPD8	4.15558	3.46553e-06	3.21501e-05
Upregulation	ENSG00000244306	AL589743	4.1434	1.27845e-13	7.99074e-12
Upregulation	ENSG00000116745	RPE65	4.13332	3.02296e-09	6.23095e-08
Upregulation	ENSG00000176887	SOX11	4.1276	3.54022e-15	3.03777e-13
Upregulation	ENSG00000139219	COL2A1	4.11177	8.30815e-18	1.20805e-15
Upregulation	ENSG00000169894	MUC3A	4.11065	4.83441e-17	5.89492e-15
Upregulation	ENSG00000243321	LINC01998	4.10931	2.97393e-08	4.77367e-07
Upregulation	ENSG00000095752	IL11	4.1082	3.45788e-35	1.20168e-31
Upregulation	ENSG00000184937	WT1	4.10514	1.31983e-10	3.89762e-09
Upregulation	ENSG00000241697	TMEFF1	4.10231	6.2728e-13	3.38497e-11
Upregulation	ENSG00000156510	HKDC1	4.09954	3.23948e-17	4.12376e-15
Upregulation	ENSG00000120068	HOXB8	4.09795	1.87657e-09	4.04306e-08
Upregulation	ENSG00000277268	LHX1-DT	4.09711	8.22389e-10	1.95083e-08
Upregulation	ENSG00000242599	CSAG4	4.09429	0.000998717	0.00437176
Upregulation	ENSG00000128714	HOXD13	4.09357	5.0995e-10	1.28512e-08
Upregulation	ENSG00000184954	OR6C70	4.08539	0.000952827	0.00420158
Upregulation	ENSG00000196611	MMP1	4.08462	2.65925e-14	1.88986e-12
Upregulation	ENSG00000149968	MMP3	4.07394	1.79965e-12	8.59084e-11
Upregulation	ENSG00000225206	MIR137HG	4.07209	5.53773e-07	6.39572e-06
Upregulation	ENSG00000229404	LINC00858	4.06591	0.000176804	0.000987513
Upregulation	ENSG00000170178	HOXD12	4.05642	5.18825e-08	7.7817e-07
Upregulation	ENSG00000196979	AL360004	4.05304	5.18263e-11	1.70233e-09
Upregulation	ENSG00000235643	LINC01647	4.05218	3.08332e-06	2.89833e-05
Upregulation	ENSG00000108821	COL1A1	4.04363	5.11249e-23	2.40094e-20
Upregulation	ENSG00000240990	HOXA11-AS	4.04028	1.22761e-11	4.75605e-10
Upregulation	ENSG00000117407	ARTN	4.03243	3.06701e-27	2.80486e-24
Upregulation	ENSG00000070729	CNGB1	4.027	2.63474e-13	1.53114e-11
Upregulation	ENSG00000111218	PRMT8	4.01505	1.13909e-07	1.56962e-06
Upregulation	ENSG00000083782	EPYC	4.00607	1.09673e-07	1.51726e-06
Upregulation	ENSG00000112238	PRDM13	4.0021	3.12036e-10	8.3672e-09
Upregulation	ENSG00000100253	MIOX	3.99739	2.43095e-10	6.68888e-09
Upregulation	ENSG00000127928	GNGT1	3.99639	2.19063e-16	2.36425e-14
Upregulation	ENSG00000139515	PDX1	3.99337	3.60128e-05	0.000246556
Upregulation	ENSG00000113739	STC2	3.98732	3.57873e-18	5.70296e-16
Upregulation	ENSG00000124731	TREM1	3.97157	6.23941e-23	2.816e-20
Upregulation	ENSG00000253394	LINC00534	3.9346	1.04312e-08	1.90292e-07
Upregulation	ENSG00000231749	ABCA9-AS1	3.91607	1.42651e-09	3.1819e-08
Upregulation	ENSG00000166961	MS4A15	3.91579	2.08108e-09	4.42632e-08
Upregulation	ENSG00000148704	VAX1	3.90934	8.99648e-08	1.27403e-06
Upregulation	ENSG00000123569	H2BFWT	3.89993	9.46652e-08	1.33569e-06
Upregulation	ENSG00000164400	CSF2	3.88751	3.83026e-14	2.64631e-12
Upregulation	ENSG00000235180	LINC00601	3.88427	1.97826e-09	4.23943e-08
Upregulation	ENSG00000185615	PDIA2	3.88099	2.15517e-09	4.56686e-08
Upregulation	ENSG00000229876	CASC20	3.87735	8.68209e-05	0.000529612
Upregulation	ENSG00000267123	LINC02081	3.86226	4.59844e-13	2.57335e-11
Upregulation	ENSG00000165556	CDX2	3.86185	0.000181683	0.00101167
Upregulation	ENSG00000266976	AC079466	3.85926	0.00141027	0.00586171
Upregulation	ENSG00000182352	C17orf77	3.85145	3.92604e-05	0.00026622
Upregulation	ENSG00000259527	LINC00052	3.84939	1.82269e-05	0.000135462
Upregulation	ENSG00000268916	CSAG3	3.84439	4.16578e-07	4.97317e-06
Upregulation	ENSG00000037965	HOXC8	3.84399	1.11205e-17	1.57097e-15
Upregulation	ENSG00000261807	LINC02141	3.82986	2.0484e-06	2.02053e-05
Upregulation	ENSG00000151388	ADAMTS12	3.8139	6.76577e-23	3.01441e-20
Upregulation	ENSG00000182968	SOX1	3.79898	3.74232e-05	0.000255056
Upregulation	ENSG00000244578	LINC01391	3.78739	2.14814e-08	3.5977e-07
Upregulation	ENSG00000058085	LAMC2	3.78691	1.00016e-19	2.41372e-17
Upregulation	ENSG00000162344	FGF19	3.7864	2.57171e-07	3.2346e-06
Upregulation	ENSG00000121075	TBX4	3.77716	1.66612e-11	6.27314e-10
Upregulation	ENSG00000122641	INHBA	3.77681	8.18176e-18	1.19467e-15
Upregulation	ENSG00000103154	NECAB2	3.7745	6.76302e-12	2.7847e-10
Upregulation	ENSG00000187689	AMTN	3.77385	1.53256e-08	2.66831e-07
Upregulation	ENSG00000268941	LINC01711	3.7662	7.59439e-13	4.00267e-11
Upregulation	ENSG00000206262	FOXL2NB	3.76493	6.83109e-12	2.8094e-10
Upregulation	ENSG00000213931	HBE1	3.75196	7.44259e-05	0.000462546
Upregulation	ENSG00000187772	LIN28B	3.74983	0.0147719	0.0421817
Upregulation	ENSG00000105219	CNTD2	3.73733	4.223e-13	2.39409e-11
Upregulation	ENSG00000204624	DISP3	3.73175	1.83312e-12	8.73864e-11
Upregulation	ENSG00000117148	ACTL8	3.70115	3.80303e-08	5.93457e-07
Upregulation	ENSG00000204710	SPDYC	3.69893	4.19128e-06	3.80003e-05
Upregulation	ENSG00000233922	LINC01694	3.69479	9.02913e-11	2.79413e-09
Upregulation	ENSG00000101680	LAMA1	3.69317	2.43899e-15	2.17892e-13
Upregulation	ENSG00000206195	DUXAP8	3.69071	3.79322e-17	4.75891e-15
Upregulation	ENSG00000234948	LINC01524	3.68737	5.12042e-10	1.28666e-08
Upregulation	ENSG00000125820	NKX2-2	3.68452	0.000377429	0.00189325
Upregulation	ENSG00000105464	GRIN2D	3.68343	1.34563e-20	3.83307e-18
Upregulation	ENSG00000159184	HOXB13	3.67972	1.55977e-06	1.5938e-05
Upregulation	ENSG00000259518	LINC01583	3.67622	2.09817e-11	7.67758e-10
Upregulation	ENSG00000179546	HTR1D	3.67328	2.56166e-16	2.72241e-14
Upregulation	ENSG00000249699	LINC02261	3.67328	0.000141286	0.000810759
Upregulation	ENSG00000130635	COL5A1	3.65813	9.46882e-29	1.30996e-25
Upregulation	ENSG00000231560	CLEC12A-AS1	3.6448	1.2098e-11	4.69228e-10
Upregulation	ENSG00000164744	SUN3	3.63314	1.07014e-12	5.4133e-11
Upregulation	ENSG00000130055	GDPD2	3.63249	4.57425e-13	2.56394e-11
Upregulation	ENSG00000169213	RAB3B	3.632	3.77598e-11	1.28524e-09
Upregulation	ENSG00000261787	TCF24	3.6308	4.04824e-17	5.02445e-15
Upregulation	ENSG00000281756	C2-AS1	3.62928	2.18572e-06	2.13606e-05
Upregulation	ENSG00000262406	MMP12	3.62126	8.00749e-16	7.86091e-14
Upregulation	ENSG00000169427	KCNK9	3.61863	2.37591e-14	1.71302e-12
Upregulation	ENSG00000180818	HOXC10	3.61775	2.51633e-08	4.11517e-07
Upregulation	ENSG00000137948	BRDT	3.61653	5.64564e-05	0.00036407
Upregulation	ENSG00000139800	ZIC5	3.61456	1.84057e-07	2.39116e-06
Upregulation	ENSG00000167634	NLRP7	3.60808	1.88199e-09	4.05222e-08
Upregulation	ENSG00000182631	RXFP3	3.60798	6.93892e-10	1.68512e-08
Upregulation	ENSG00000133110	POSTN	3.60529	4.90026e-21	1.49381e-18
Upregulation	ENSG00000205634	LINC00898	3.60454	2.14635e-08	3.59644e-07
Upregulation	ENSG00000261742	LINC00922	3.59015	1.35479e-07	1.82955e-06
Upregulation	ENSG00000175874	CREG2	3.58911	1.51779e-16	1.66391e-14
Upregulation	ENSG00000162723	SLAMF9	3.57313	4.39203e-14	2.99278e-12
Upregulation	ENSG00000143199	ADCY10	3.56612	2.82776e-12	1.28123e-10
Upregulation	ENSG00000101812	H2BFM	3.56574	1.77976e-05	0.000132726
Upregulation	ENSG00000101188	NTSR1	3.55942	2.23654e-08	3.71751e-07
Upregulation	ENSG00000106536	POU6F2	3.54887	9.56257e-07	1.0314e-05
Upregulation	ENSG00000198443	KRTAP4-1	3.5442	3.2727e-12	1.45625e-10
Upregulation	ENSG00000174827	PDZK1	3.54407	2.2471e-12	1.0454e-10
Upregulation	ENSG00000143469	SYT14	3.54184	4.6604e-11	1.55579e-09
Upregulation	ENSG00000134443	GRP	3.54076	3.65491e-09	7.35895e-08
Upregulation	ENSG00000213468	FIRRE	3.53974	5.5052e-14	3.67186e-12
Upregulation	ENSG00000100985	MMP9	3.53702	2.65247e-18	4.43166e-16
Upregulation	ENSG00000174325	DIRC1	3.52854	3.63516e-08	5.70999e-07
Upregulation	ENSG00000258791	LINC00520	3.52761	4.72806e-15	3.97991e-13
Upregulation	ENSG00000229373	LINC00452	3.52357	2.10935e-06	2.07015e-05
Upregulation	ENSG00000168505	GBX2	3.51915	4.385e-12	1.89773e-10
Upregulation	ENSG00000250564	AC109454	3.51434	7.07776e-05	0.000443662
Upregulation	ENSG00000236039	AC019117	3.51423	4.71688e-10	1.20089e-08
Upregulation	ENSG00000204262	COL5A2	3.51301	1.01192e-24	6.16952e-22
Upregulation	ENSG00000243742	RPLP0P2	3.51127	1.47275e-40	1.27953e-36
Upregulation	ENSG00000253293	HOXA10	3.50694	2.45904e-12	1.13188e-10
Upregulation	ENSG00000043355	ZIC2	3.50566	1.23991e-13	7.76386e-12
Upregulation	ENSG00000134013	LOXL2	3.50435	9.8006e-29	1.30996e-25
Upregulation	ENSG00000168542	COL3A1	3.50232	4.7308e-18	7.31713e-16
Upregulation	ENSG00000169856	ONECUT1	3.49952	4.28096e-09	8.51098e-08
Upregulation	ENSG00000118785	SPP1	3.49206	9.16034e-14	5.84111e-12
Upregulation	ENSG00000237208	AL445072	3.48816	4.1156e-05	0.00027724
Upregulation	ENSG00000154277	UCHL1	3.4811	4.18679e-10	1.08339e-08
Upregulation	ENSG00000205212	CCDC144NL	3.47479	0.000113063	0.000668794
Upregulation	ENSG00000189052	CGB5	3.47341	3.10125e-07	3.82994e-06
Upregulation	ENSG00000162782	TDRD5	3.47021	5.7135e-07	6.57251e-06
Upregulation	ENSG00000179059	ZFP42	3.45821	7.78329e-09	1.45814e-07
Upregulation	ENSG00000251350	LINC02475	3.45647	3.94659e-05	0.000267509
Upregulation	ENSG00000225383	SFTA1P	3.45425	7.07797e-10	1.71291e-08
Upregulation	ENSG00000169548	ZNF280A	3.45345	0.000138989	0.000799427
Upregulation	ENSG00000259471	LINC01169	3.45048	0.000150736	0.000858049
Upregulation	ENSG00000130675	MNX1	3.45028	7.18408e-11	2.28209e-09
Upregulation	ENSG00000259107	LINC00911	3.44987	5.81505e-06	5.05338e-05
Upregulation	ENSG00000164796	CSMD3	3.4497	1.92995e-06	1.91792e-05
Upregulation	ENSG00000251151	HOXC-AS3	3.44616	1.41358e-08	2.48481e-07
Upregulation	ENSG00000169436	COL22A1	3.43913	6.30385e-13	3.39646e-11
Upregulation	ENSG00000125872	LRRN4	3.43791	1.09186e-11	4.27299e-10
Upregulation	ENSG00000136352	NKX2-1	3.4298	1.27148e-06	1.32749e-05
Upregulation	ENSG00000123388	HOXC11	3.42603	4.49264e-08	6.89613e-07
Upregulation	ENSG00000134668	SPOCD1	3.42392	8.04735e-25	5.08475e-22
Upregulation	ENSG00000224034	LINC02561	3.42016	4.22674e-10	1.09048e-08
Upregulation	ENSG00000266560	MAGEA10-MAGEA5	3.41958	1.62843e-05	0.000122784
Upregulation	ENSG00000234695	AC002076	3.41791	4.0725e-10	1.05776e-08
Upregulation	ENSG00000171450	CDK5R2	3.41564	6.09678e-07	6.95129e-06
Upregulation	ENSG00000250133	HOXC-AS2	3.41261	2.14504e-17	2.86709e-15
Upregulation	ENSG00000261241	LINC02128	3.41232	1.25928e-06	1.31577e-05
Upregulation	ENSG00000162892	IL24	3.41016	2.84238e-12	1.28618e-10
Upregulation	ENSG00000277332	AC108002	3.40805	0.0127084	0.0372475
Upregulation	ENSG00000277322	GOLGA6L6	3.40679	1.5688e-05	0.000118911
Upregulation	ENSG00000228630	HOTAIR	3.40339	5.19816e-08	7.79073e-07
Upregulation	ENSG00000174279	EVX2	3.39693	0.00156221	0.00639005
Upregulation	ENSG00000273706	LHX1	3.39417	1.32449e-05	0.000102812
Upregulation	ENSG00000253563	NKX2-1-AS1	3.39175	6.59161e-05	0.000417329
Upregulation	ENSG00000253187	HOXA10-AS	3.39065	1.21259e-15	1.14511e-13
Upregulation	ENSG00000218358	RAET1K	3.37828	1.7361e-19	3.91773e-17
Upregulation	ENSG00000121904	CSMD2	3.37291	1.56493e-19	3.60162e-17
Upregulation	ENSG00000006377	DLX6	3.37165	2.96408e-11	1.04259e-09
Upregulation	ENSG00000169432	SCN9A	3.37081	1.9182e-10	5.43286e-09
Upregulation	ENSG00000164932	CTHRC1	3.36761	2.46512e-15	2.19662e-13
Upregulation	ENSG00000166670	MMP10	3.36386	1.16374e-08	2.09437e-07
Upregulation	ENSG00000151572	ANO4	3.35573	9.90438e-09	1.81922e-07
Upregulation	ENSG00000104760	FGL1	3.34018	5.04392e-05	0.000330355
Upregulation	ENSG00000164556	FAM183BP	3.33962	6.98378e-06	5.90511e-05
Upregulation	ENSG00000261122	LINC02167	3.33736	5.97748e-06	5.16868e-05
Upregulation	ENSG00000233746	LINC00656	3.33265	1.47983e-08	2.58557e-07
Upregulation	ENSG00000087116	ADAMTS2	3.3317	5.20193e-18	7.89421e-16
Upregulation	ENSG00000106410	NOBOX	3.32549	0.00941405	0.0290496
Upregulation	ENSG00000205035	AC136759	3.31753	0.000345452	0.00175437
Upregulation	ENSG00000227234	SPANXB1	3.31584	0.00190006	0.00756541
Upregulation	ENSG00000236651	DLX2-AS1	3.31464	6.17965e-08	9.09209e-07
Upregulation	ENSG00000111799	COL12A1	3.30889	1.76318e-20	4.89515e-18
Upregulation	ENSG00000258700	LINC00871	3.30716	4.73298e-05	0.000312701
Upregulation	ENSG00000230316	FEZF1-AS1	3.30602	2.79248e-07	3.47704e-06
Upregulation	ENSG00000106366	SERPINE1	3.30344	2.33814e-18	3.94442e-16
Upregulation	ENSG00000086717	PPEF1	3.29351	4.9594e-20	1.25802e-17
Upregulation	ENSG00000109511	ANXA10	3.29201	2.97453e-10	8.01113e-09
Upregulation	ENSG00000178150	ZNF114	3.29034	5.92645e-21	1.79092e-18
Upregulation	ENSG00000179111	HES7	3.28783	2.56271e-11	9.16248e-10
Upregulation	ENSG00000122584	NXPH1	3.28627	0.000685567	0.00317013
Upregulation	ENSG00000260913	LINC01254	3.28474	4.0555e-06	3.68558e-05
Upregulation	ENSG00000171587	DSCAM	3.28022	9.1887e-08	1.2986e-06
Upregulation	ENSG00000171872	KLF17	3.27994	5.70521e-09	1.1064e-07
Upregulation	ENSG00000054356	PTPRN	3.27559	3.7613e-11	1.2815e-09
Upregulation	ENSG00000176049	JAKMIP2	3.27365	1.28554e-10	3.80539e-09
Upregulation	ENSG00000143355	LHX9	3.26698	4.16432e-09	8.31238e-08
Upregulation	ENSG00000167355	OR51B5	3.24909	0.00154844	0.00634269
Upregulation	ENSG00000204941	PSG5	3.24887	1.20198e-08	2.15316e-07
Upregulation	ENSG00000145451	GLRA3	3.24508	8.46455e-10	1.99431e-08
Upregulation	ENSG00000187258	NPSR1	3.24171	6.39795e-12	2.65959e-10
Upregulation	ENSG00000152592	DMP1	3.24026	7.4384e-08	1.07574e-06
Upregulation	ENSG00000232233	LINC02043	3.233	2.20001e-10	6.14094e-09
Upregulation	ENSG00000231107	LINC01508	3.23161	5.29834e-07	6.15606e-06
Upregulation	ENSG00000115414	FN1	3.23091	2.49629e-15	2.21353e-13
Upregulation	ENSG00000130829	DUSP9	3.2281	1.35831e-19	3.21116e-17
Upregulation	ENSG00000231948	HS1BP3-IT1	3.22785	4.75718e-10	1.20849e-08
Upregulation	ENSG00000225210	DUXAP9	3.22002	4.84293e-11	1.60593e-09
Upregulation	ENSG00000164256	PRDM9	3.21261	0.0157376	0.0444788
Upregulation	ENSG00000130720	FIBCD1	3.2111	5.8915e-10	1.44898e-08
Upregulation	ENSG00000205293	LINC01602	3.20275	0.000112071	0.000663266
Upregulation	ENSG00000169676	DRD5	3.19855	1.73136e-09	3.77467e-08
Upregulation	ENSG00000075340	ADD2	3.19643	2.53593e-09	5.30256e-08
Upregulation	ENSG00000186038	HTR3E	3.19163	2.29454e-05	0.000166402
Upregulation	ENSG00000237870	AC073130	3.18936	7.32638e-09	1.38524e-07
Upregulation	ENSG00000159261	CLDN14	3.1873	8.33205e-15	6.67179e-13
Upregulation	ENSG00000155966	AFF2	3.18587	5.37879e-10	1.339e-08
Upregulation	ENSG00000229720	AL109924	3.18535	5.80573e-07	6.64999e-06
Upregulation	ENSG00000165164	CFAP47	3.1815	4.39802e-08	6.76284e-07
Upregulation	ENSG00000144488	ESPNL	3.18105	2.78207e-09	5.77553e-08
Upregulation	ENSG00000152595	MEPE	3.18036	6.70624e-06	5.70096e-05
Upregulation	ENSG00000137809	ITGA11	3.16558	1.17547e-11	4.57175e-10
Upregulation	ENSG00000188984	AADACL3	3.16501	0.00978857	0.0299976
Upregulation	ENSG00000163064	EN1	3.15259	5.28047e-08	7.89616e-07
Upregulation	ENSG00000128610	FEZF1	3.14937	7.42239e-05	0.000461601
Upregulation	ENSG00000163825	RTP3	3.14532	0.00029103	0.00151632
Upregulation	ENSG00000268964	ERVV-2	3.13982	0.00136406	0.00570033
Upregulation	ENSG00000203663	OR2L2	3.13797	0.000628808	0.00293596
Upregulation	ENSG00000174837	ADGRE1	3.12809	1.21327e-09	2.76846e-08
Upregulation	ENSG00000164692	COL1A2	3.12293	2.87286e-14	2.0251e-12
Upregulation	ENSG00000225614	ZNF469	3.10851	1.93384e-20	5.25039e-18
Upregulation	ENSG00000264265	LINC01925	3.10332	0.00157714	0.00644278
Upregulation	ENSG00000229637	PRAC2	3.10316	0.00028888	0.00150738
Upregulation	ENSG00000170289	CNGB3	3.10235	7.90105e-12	3.21519e-10
Upregulation	ENSG00000248740	LINC02428	3.10173	1.87125e-07	2.42667e-06
Upregulation	ENSG00000260027	HOXB7	3.09521	4.19017e-10	1.08346e-08
Upregulation	ENSG00000227115	LINC01630	3.08934	4.18176e-05	0.0002811
Upregulation	ENSG00000104537	ANXA13	3.08592	2.33485e-09	4.92061e-08
Upregulation	ENSG00000257114	LINC02450	3.08438	1.79556e-11	6.71683e-10
Upregulation	ENSG00000197757	HOXC6	3.07696	9.53886e-12	3.79719e-10
Upregulation	ENSG00000168065	SLC22A11	3.07563	1.76103e-06	1.77046e-05
Upregulation	ENSG00000187475	HIST1H1T	3.07473	1.13207e-06	1.19616e-05
Upregulation	ENSG00000255484	AP003063	3.06689	0.000439762	0.00215795
Upregulation	ENSG00000160161	CILP2	3.06181	4.92858e-12	2.11194e-10
Upregulation	ENSG00000225882	LINC01456	3.06053	0.00881059	0.0274532
Upregulation	ENSG00000180806	HOXC9	3.0595	8.35332e-12	3.36379e-10
Upregulation	ENSG00000204876	AC021218	3.05557	7.37375e-08	1.06816e-06
Upregulation	ENSG00000232212	LINC01701	3.0531	0.00772498	0.0246021
Upregulation	ENSG00000198358	AL354714	3.05279	2.25814e-05	0.000163967
Upregulation	ENSG00000171658	NMRAL2P	3.05179	3.87629e-10	1.01821e-08
Upregulation	ENSG00000196844	PATE2	3.04927	0.000180138	0.00100339
Upregulation	ENSG00000184613	NELL2	3.04374	1.35706e-11	5.21111e-10
Upregulation	ENSG00000144130	NT5DC4	3.04174	9.73226e-15	7.70423e-13
Upregulation	ENSG00000246876	LINC02466	3.04094	0.00057031	0.00269909
Upregulation	ENSG00000165685	TMEM52B	3.03971	1.04006e-12	5.27653e-11
Upregulation	ENSG00000269526	ERVV-1	3.03695	2.99777e-05	0.000210009
Upregulation	ENSG00000132297	HHLA1	3.03478	4.93715e-05	0.000324509
Upregulation	ENSG00000119698	PPP4R4	3.03239	2.41825e-13	1.4148e-11
Upregulation	ENSG00000267151	MIR2117HG	3.02871	7.78097e-10	1.86479e-08
Upregulation	ENSG00000227964	LINC01429	3.02758	1.20106e-05	9.44971e-05
Upregulation	ENSG00000250546	AC079160	3.02523	1.08939e-08	1.97694e-07
Upregulation	ENSG00000250748	AC025419	3.02499	5.61773e-10	1.38886e-08
Upregulation	ENSG00000226758	DISC1-IT1	3.02494	0.000432147	0.00212569
Upregulation	ENSG00000151025	GPR158	3.01944	2.80654e-08	4.53642e-07
Upregulation	ENSG00000169248	CXCL11	3.01883	5.77102e-06	5.02139e-05
Upregulation	ENSG00000146678	IGFBP1	3.01522	7.86589e-06	6.56e-05
Upregulation	ENSG00000117122	MFAP2	3.00617	1.36428e-22	5.51295e-20
Upregulation	ENSG00000146666	LINC00525	3.00125	1.39746e-05	0.000107873
Upregulation	ENSG00000155052	CNTNAP5	2.99943	0.00323077	0.0118422
Upregulation	ENSG00000115718	PROC	2.99766	3.24093e-12	1.44581e-10
Upregulation	ENSG00000250822	LINC02111	2.99322	0.000502022	0.0024194
Upregulation	ENSG00000162849	KIF26B	2.98763	3.586e-24	2.01001e-21
Upregulation	ENSG00000235034	C19orf81	2.98754	3.06522e-06	2.88444e-05
Upregulation	ENSG00000111981	ULBP1	2.98439	1.56369e-09	3.45903e-08
Upregulation	ENSG00000119547	ONECUT2	2.98265	1.02068e-15	9.79852e-14
Upregulation	ENSG00000163623	NKX6-1	2.97773	1.85791e-10	5.29665e-09
Upregulation	ENSG00000203721	LINC00862	2.97701	2.48563e-08	4.07264e-07
Upregulation	ENSG00000253831	ETV3L	2.97496	0.000114643	0.000676873
Upregulation	ENSG00000175877	TMEM270	2.97294	2.98301e-06	2.81853e-05
Upregulation	ENSG00000126709	IFI6	2.9725	1.32987e-13	8.29727e-12
Upregulation	ENSG00000146839	ZAN	2.97064	2.61495e-07	3.28067e-06
Upregulation	ENSG00000133063	CHIT1	2.96534	1.06494e-06	1.13211e-05
Upregulation	ENSG00000163206	SMCP	2.96324	0.000163618	0.000922464
Upregulation	ENSG00000124657	OR2B6	2.96308	3.06872e-08	4.90769e-07
Upregulation	ENSG00000053747	LAMA3	2.96229	2.61281e-15	2.30457e-13
Upregulation	ENSG00000164283	ESM1	2.96018	1.09751e-10	3.34273e-09
Upregulation	ENSG00000163568	AIM2	2.95842	3.86545e-10	1.01656e-08
Upregulation	ENSG00000228376	GAS2L1P2	2.95583	1.4783e-05	0.000112959
Upregulation	ENSG00000112273	HDGFL1	2.953	0.000237157	0.0012716
Upregulation	ENSG00000261156	LINC01989	2.94822	0.000703069	0.00323702
Upregulation	ENSG00000128713	HOXD11	2.93679	3.32382e-06	3.09926e-05
Upregulation	ENSG00000183729	NPBWR1	2.93669	1.32779e-08	2.34707e-07
Upregulation	ENSG00000124493	GRM4	2.9344	7.09246e-10	1.71407e-08
Upregulation	ENSG00000183709	IFNL2	2.93366	7.88225e-06	6.56892e-05
Upregulation	ENSG00000204044	SLC12A5-AS1	2.92268	1.97104e-13	1.17694e-11
Upregulation	ENSG00000134365	CFHR4	2.92018	0.000497901	0.00240187
Upregulation	ENSG00000233098	CCDC144NL-AS1	2.91884	1.2944e-07	1.76197e-06
Upregulation	ENSG00000197565	COL4A6	2.91409	6.20918e-13	3.35585e-11
Upregulation	ENSG00000160200	CBS	2.91211	8.0271e-05	0.000494168
Upregulation	ENSG00000187498	COL4A1	2.90181	9.79278e-23	4.05141e-20
Upregulation	ENSG00000205334	LINC01460	2.89946	2.72402e-06	2.60069e-05
Upregulation	ENSG00000267147	LINC01842	2.887	5.67634e-10	1.40102e-08
Upregulation	ENSG00000106819	ASPN	2.87949	7.23046e-10	1.74253e-08
Upregulation	ENSG00000120708	TGFBI	2.87939	1.76777e-14	1.32115e-12
Upregulation	ENSG00000131094	C1QL1	2.8773	8.53e-19	1.59794e-16
Upregulation	ENSG00000130487	KLHDC7B	2.87716	2.33465e-07	2.96205e-06
Upregulation	ENSG00000116544	DLGAP3	2.8738	4.37144e-10	1.12447e-08
Upregulation	ENSG00000111674	ENO2	2.87226	1.93549e-19	4.2842e-17
Upregulation	ENSG00000134363	FST	2.86953	1.24701e-19	2.96824e-17
Upregulation	ENSG00000229563	LINC01204	2.86726	9.95165e-05	0.000596687
Upregulation	ENSG00000147889	CDKN2A	2.8654	8.5399e-10	2.00933e-08
Upregulation	ENSG00000268606	MAGEA2	2.86208	0.0153631	0.0436048
Upregulation	ENSG00000179817	MRGPRX4	2.85837	0.00433313	0.0151753
Upregulation	ENSG00000231666	LINC01704	2.85697	4.71401e-08	7.1757e-07
Upregulation	ENSG00000242147	AL365356	2.85644	4.93422e-11	1.63153e-09
Upregulation	ENSG00000104321	TRPA1	2.85421	2.40872e-10	6.64348e-09
Upregulation	ENSG00000258713	C20orf141	2.83192	9.13934e-05	0.000553992
Upregulation	ENSG00000225764	P3H2-AS1	2.82486	1.69684e-06	1.71221e-05
Upregulation	ENSG00000256802	AC022613	2.82305	4.76232e-10	1.20891e-08
Upregulation	ENSG00000115297	TLX2	2.82012	2.96635e-10	7.9974e-09
Upregulation	ENSG00000138944	SHISAL1	2.8164	1.62928e-13	9.88146e-12
Upregulation	ENSG00000235897	TM4SF19-AS1	2.81399	4.66362e-18	7.26772e-16
Upregulation	ENSG00000133101	CCNA1	2.81345	1.45221e-08	2.54372e-07
Upregulation	ENSG00000103546	SLC6A2	2.81149	4.40726e-09	8.72713e-08
Upregulation	ENSG00000164778	EN2	2.8111	3.16252e-09	6.48017e-08
Upregulation	ENSG00000228203	RNF144A-AS1	2.81022	2.82173e-21	9.0797e-19
Upregulation	ENSG00000188624	IGFL3	2.8091	4.78372e-05	0.000315812
Upregulation	ENSG00000084453	SLCO1A2	2.80734	8.11907e-05	0.000499034
Upregulation	ENSG00000204296	C6orf10	2.80719	4.11314e-07	4.9154e-06
Upregulation	ENSG00000187902	SHISA7	2.80505	1.53336e-07	2.04087e-06
Upregulation	ENSG00000168124	OR1F1	2.80267	9.82746e-05	0.000590463
Upregulation	ENSG00000081051	AFP	2.80175	7.34253e-07	8.17583e-06
Upregulation	ENSG00000262874	C19orf84	2.79912	6.71266e-11	2.14805e-09
Upregulation	ENSG00000189410	SH2D5	2.79601	5.00333e-07	5.86032e-06
Upregulation	ENSG00000196139	AKR1C3	2.78882	1.97991e-09	4.23943e-08
Upregulation	ENSG00000128710	HOXD10	2.78662	1.37384e-10	4.03922e-09
Upregulation	ENSG00000078098	FAP	2.78324	1.33322e-11	5.12523e-10
Upregulation	ENSG00000188056	TREML4	2.78186	0.000293802	0.00152847
Upregulation	ENSG00000180919	OR56B4	2.78059	6.68111e-05	0.00042261
Upregulation	ENSG00000149380	P4HA3	2.77914	1.0613e-15	1.01604e-13
Upregulation	ENSG00000259439	LINC01833	2.77505	0.00328219	0.0120028
Upregulation	ENSG00000164458	TBXT	2.77168	0.00545091	0.0183592
Upregulation	ENSG00000173805	HAP1	2.77145	4.61648e-17	5.64901e-15
Upregulation	ENSG00000189108	IL1RAPL2	2.77114	5.85857e-05	0.000375918
Upregulation	ENSG00000234155	LINC02535	2.77109	3.90182e-08	6.07238e-07
Upregulation	ENSG00000229647	MYOSLID	2.77066	3.19095e-14	2.24477e-12
Upregulation	ENSG00000187608	ISG15	2.76824	4.01067e-12	1.75099e-10
Upregulation	ENSG00000255223	OR5M11	2.76778	0.000219702	0.00119075
Upregulation	ENSG00000155886	SLC24A2	2.76734	9.45398e-10	2.21242e-08
Upregulation	ENSG00000271216	LINC01050	2.76706	7.07589e-05	0.000443625
Upregulation	ENSG00000145681	HAPLN1	2.76533	7.03465e-09	1.34082e-07
Upregulation	ENSG00000204960	BLACE	2.76131	2.22972e-07	2.84044e-06
Upregulation	ENSG00000117152	RGS4	2.75827	1.25706e-12	6.23187e-11
Upregulation	ENSG00000105889	STEAP1B	2.74892	3.01022e-08	4.82306e-07
Upregulation	ENSG00000210741	MIR196A1	2.74488	0.0124978	0.0367447
Upregulation	ENSG00000165682	CLEC1B	2.74155	3.42272e-07	4.17063e-06
Upregulation	ENSG00000277586	NEFL	2.73997	2.74506e-09	5.71048e-08
Upregulation	ENSG00000228135	LINC01494	2.7386	0.000190171	0.00105236
Upregulation	ENSG00000124225	PMEPA1	2.7367	2.06239e-22	7.96356e-20
Upregulation	ENSG00000125869	LAMP5	2.73591	2.43668e-12	1.12347e-10
Upregulation	ENSG00000237686	AL109615	2.7353	1.69032e-08	2.91234e-07
Upregulation	ENSG00000166073	GPR176	2.73181	1.1e-16	1.24518e-14
Upregulation	ENSG00000172789	HOXC5	2.7275	1.82155e-05	0.000135407
Upregulation	ENSG00000131203	IDO1	2.72691	6.29147e-07	7.15268e-06
Upregulation	ENSG00000105376	ICAM5	2.71293	2.74334e-17	3.58408e-15
Upregulation	ENSG00000170044	ZPLD1	2.71085	4.73737e-08	7.20495e-07
Upregulation	ENSG00000176692	FOXC2	2.70847	3.38394e-10	8.99073e-09
Upregulation	ENSG00000011332	DPF1	2.70537	1.81723e-19	4.07436e-17
Upregulation	ENSG00000142700	DMRTA2	2.70434	0.0014408	0.00596648
Upregulation	ENSG00000261949	GFY	2.70283	5.75331e-05	0.000370463
Upregulation	ENSG00000148680	HTR7	2.70253	2.81992e-11	9.99977e-10
Upregulation	ENSG00000253658	LINC01592	2.70216	7.53118e-05	0.00046728
Upregulation	ENSG00000246130	AC107959	2.70189	5.38509e-11	1.76051e-09
Upregulation	ENSG00000152192	POU4F1	2.70181	0.000115646	0.000681289
Upregulation	ENSG00000105467	SYNGR4	2.70014	1.80034e-07	2.3424e-06
Upregulation	ENSG00000101463	SYNDIG1	2.69929	1.25793e-08	2.23381e-07
Upregulation	ENSG00000205277	MUC12	2.69902	6.19372e-13	3.35271e-11
Upregulation	ENSG00000205116	TMEM88B	2.69311	1.40793e-05	0.000108465
Upregulation	ENSG00000163515	RETNLB	2.69227	3.76947e-06	3.4646e-05
Upregulation	ENSG00000233080	LINC01399	2.68997	0.000696925	0.00321299
Upregulation	ENSG00000161133	USP41	2.68362	1.16803e-05	9.23163e-05
Upregulation	ENSG00000122136	OBP2A	2.6807	1.56724e-06	1.60049e-05
Upregulation	ENSG00000152128	TMEM163	2.68047	3.61414e-08	5.68319e-07
Upregulation	ENSG00000143512	HHIPL2	2.67864	5.76047e-08	8.5368e-07
Upregulation	ENSG00000176678	FOXL1	2.67863	4.87219e-10	1.2323e-08
Upregulation	ENSG00000011083	SLC6A7	2.67772	2.64783e-06	2.53492e-05
Upregulation	ENSG00000145107	TM4SF19	2.67637	6.80232e-15	5.52323e-13
Upregulation	ENSG00000149972	CNTN5	2.67569	4.9782e-07	5.83876e-06
Upregulation	ENSG00000196747	HIST1H2AI	2.67383	1.82698e-11	6.81235e-10
Upregulation	ENSG00000163888	CAMK2N2	2.67286	2.07873e-25	1.57043e-22
Upregulation	ENSG00000121207	LRAT	2.67141	5.71573e-06	4.98077e-05
Upregulation	ENSG00000260944	FOXC2-AS1	2.6692	7.96122e-06	6.62044e-05
Upregulation	ENSG00000135454	B4GALNT1	2.66821	1.07794e-09	2.48247e-08
Upregulation	ENSG00000174945	AMZ1	2.66795	1.27633e-09	2.89335e-08
Upregulation	ENSG00000198848	CES1	2.66364	0.000110045	0.000652719
Upregulation	ENSG00000268655	AC008687	2.65756	3.63766e-08	5.70999e-07
Upregulation	ENSG00000228705	LINC00659	2.65691	1.79791e-05	0.000133907
Upregulation	ENSG00000171564	FGB	2.65529	0.00587468	0.0195702
Upregulation	ENSG00000249345	LINC02405	2.65062	0.00276209	0.0103715
Upregulation	ENSG00000170498	KISS1	2.64556	1.12839e-05	8.96318e-05
Upregulation	ENSG00000267028	TCF4-AS1	2.64019	0.000156302	0.0008861
Upregulation	ENSG00000139344	AMDHD1	2.63919	1.96126e-06	1.9457e-05
Upregulation	ENSG00000170927	PKHD1	2.63777	5.83398e-06	5.06369e-05
Upregulation	ENSG00000250584	LINC01511	2.63467	0.00370426	0.0133057
Upregulation	ENSG00000234380	LINC01426	2.63433	1.27046e-09	2.88569e-08
Upregulation	ENSG00000138472	GUCA1C	2.63397	0.000753449	0.00343326
Upregulation	ENSG00000133466	C1QTNF6	2.63344	4.96561e-17	6.01271e-15
Upregulation	ENSG00000165553	NGB	2.63161	4.47133e-05	0.000297487
Upregulation	ENSG00000231131	LINC01468	2.63134	0.000182164	0.00101402
Upregulation	ENSG00000230392	AC004835	2.63112	0.000138477	0.000796877
Upregulation	ENSG00000174469	CNTNAP2	2.62955	1.01919e-08	1.86612e-07
Upregulation	ENSG00000256546	AC156455	2.62866	1.32526e-08	2.34379e-07
Upregulation	ENSG00000187775	DNAH17	2.6256	5.92228e-07	6.76787e-06
Upregulation	ENSG00000134871	COL4A2	2.62248	3.51291e-19	7.53583e-17
Upregulation	ENSG00000161638	ITGA5	2.61779	4.6536e-21	1.44395e-18
Upregulation	ENSG00000273129	PACERR	2.61712	1.3245e-06	1.37852e-05
Upregulation	ENSG00000243710	CFAP57	2.61429	5.09514e-08	7.66521e-07
Upregulation	ENSG00000182459	TEX19	2.61401	2.40127e-05	0.000173095
Upregulation	ENSG00000274641	HIST1H2BO	2.613	1.09825e-09	2.52758e-08
Upregulation	ENSG00000240596	KCNAB1-AS2	2.61223	0.00279136	0.0104644
Upregulation	ENSG00000164266	SPINK1	2.60625	7.24184e-06	6.10751e-05
Upregulation	ENSG00000132031	MATN3	2.60084	9.48809e-13	4.87046e-11
Upregulation	ENSG00000183682	BMP8A	2.60066	1.68862e-13	1.0188e-11
Upregulation	ENSG00000151790	TDO2	2.59911	2.46251e-10	6.75964e-09
Upregulation	ENSG00000176406	RIMS2	2.59882	1.52304e-10	4.42548e-09
Upregulation	ENSG00000168779	SHOX2	2.59844	4.4044e-10	1.13128e-08
Upregulation	ENSG00000073792	IGF2BP2	2.59712	2.14223e-13	1.26395e-11
Upregulation	ENSG00000171560	FGA	2.58639	0.00229135	0.00886947
Upregulation	ENSG00000249069	LINC01033	2.58602	4.93785e-05	0.000324509
Upregulation	ENSG00000122861	PLAU	2.58586	9.40483e-21	2.70935e-18
Upregulation	ENSG00000184507	NUTM1	2.57761	2.46383e-05	0.000177053
Upregulation	ENSG00000261039	LINC02544	2.57104	6.17428e-06	5.31637e-05
Upregulation	ENSG00000230922	AL079301	2.57022	0.00951937	0.029307
Upregulation	ENSG00000249326	AC025183	2.56794	1.44581e-06	1.49139e-05
Upregulation	ENSG00000135638	EMX1	2.56622	3.35628e-08	5.32591e-07
Upregulation	ENSG00000067715	SYT1	2.56604	7.80548e-10	1.86816e-08
Upregulation	ENSG00000082556	OPRK1	2.56549	0.000500344	0.00241265
Upregulation	ENSG00000090530	P3H2	2.56334	1.21633e-10	3.64396e-09
Upregulation	ENSG00000242512	LINC01206	2.56255	0.000217806	0.00118232
Upregulation	ENSG00000070748	CHAT	2.55637	0.000490514	0.00237216
Upregulation	ENSG00000163915	IGF2BP2-AS1	2.55623	1.97492e-07	2.54382e-06
Upregulation	ENSG00000263201	DPEP2NB	2.5477	0.000262831	0.00138834
Upregulation	ENSG00000228278	ORM2	2.54615	0.000114403	0.000675715
Upregulation	ENSG00000149257	SERPINH1	2.5458	1.33326e-29	2.10606e-26
Upregulation	ENSG00000197251	LINC00336	2.54557	0.000756057	0.00344403
Upregulation	ENSG00000273703	HIST1H2BM	2.54103	3.05553e-05	0.00021331
Upregulation	ENSG00000136378	ADAMTS7	2.54027	9.33002e-19	1.72466e-16
Upregulation	ENSG00000105928	GSDME	2.53491	1.2556e-23	6.51264e-21
Upregulation	ENSG00000225783	MIAT	2.5331	2.24756e-11	8.14466e-10
Upregulation	ENSG00000172061	LRRC15	2.53148	2.04959e-06	2.02053e-05
Upregulation	ENSG00000166922	SCG5	2.52937	2.93899e-11	1.03586e-09
Upregulation	ENSG00000237452	BHMG1	2.52629	6.69543e-07	7.54718e-06
Upregulation	ENSG00000143595	AQP10	2.52544	5.61902e-08	8.3521e-07
Upregulation	ENSG00000178217	SH2D4B	2.52434	3.40542e-11	1.17756e-09
Upregulation	ENSG00000205445	KRTAP10-2	2.52123	0.000448946	0.00219558
Upregulation	ENSG00000226004	AL591468	2.52046	0.00116909	0.00500041
Upregulation	ENSG00000241104	CEACAMP10	2.51997	9.32501e-05	0.000563686
Upregulation	ENSG00000229243	LINC01981	2.51537	0.000587407	0.00276907
Upregulation	ENSG00000251179	TMEM92-AS1	2.50911	1.06511e-09	2.45944e-08
Upregulation	ENSG00000198353	HOXC4	2.50599	1.54415e-09	3.41798e-08
Upregulation	ENSG00000163359	COL6A3	2.50553	4.32336e-09	8.58545e-08
Upregulation	ENSG00000126467	TSKS	2.50511	9.94474e-07	1.06699e-05
Upregulation	ENSG00000149557	FEZ1	2.5024	4.31311e-13	2.44119e-11
Upregulation	ENSG00000179406	LINC00174	2.49924	4.35317e-23	2.08137e-20
Upregulation	ENSG00000198626	RYR2	2.49789	3.98707e-06	3.62719e-05
Upregulation	ENSG00000130950	NUTM2F	2.49752	0.00047188	0.00229385
Upregulation	ENSG00000104941	RSPH6A	2.49576	0.0029997	0.0111266
Upregulation	ENSG00000047936	ROS1	2.49524	0.00066707	0.0030963
Upregulation	ENSG00000232458	LINC01450	2.48878	0.00381553	0.0136431
Upregulation	ENSG00000137573	SULF1	2.47919	1.12614e-13	7.08977e-12
Upregulation	ENSG00000164411	GJB7	2.47908	8.42796e-05	0.000516012
Upregulation	ENSG00000144810	COL8A1	2.47664	3.06299e-09	6.3097e-08
Upregulation	ENSG00000233975	LINC02574	2.47526	8.08465e-05	0.000497201
Upregulation	ENSG00000140937	CDH11	2.47516	3.50791e-11	1.20819e-09
Upregulation	ENSG00000146938	NLGN4X	2.47439	1.755e-07	2.29544e-06
Upregulation	ENSG00000117586	TNFSF4	2.47374	5.61011e-18	8.43994e-16
Upregulation	ENSG00000048545	GUCA1A	2.46714	6.18412e-09	1.19328e-07
Upregulation	ENSG00000111012	CYP27B1	2.46627	1.89835e-10	5.38984e-09
Upregulation	ENSG00000087495	PHACTR3	2.46597	9.32294e-06	7.5965e-05
Upregulation	ENSG00000174482	LINGO2	2.46593	2.91509e-05	0.000204823
Upregulation	ENSG00000169876	MUC17	2.46544	0.00320823	0.0117819
Upregulation	ENSG00000280179	CU639417	2.45568	2.16676e-05	0.000158092
Upregulation	ENSG00000141485	SLC13A5	2.4552	2.61665e-05	0.000186493
Upregulation	ENSG00000130508	PXDN	2.45457	5.20271e-13	2.87905e-11
Upregulation	ENSG00000139211	AMIGO2	2.45279	1.09218e-16	1.24038e-14
Upregulation	ENSG00000226240	LINC00381	2.45193	0.0100347	0.0306275
Upregulation	ENSG00000182261	NLRP10	2.45098	0.00044538	0.00218059
Upregulation	ENSG00000186897	C1QL4	2.45086	3.68286e-08	5.76777e-07
Upregulation	ENSG00000128683	GAD1	2.44931	1.88431e-10	5.35433e-09
Upregulation	ENSG00000168928	CTRB2	2.44669	0.00452596	0.0157428
Upregulation	ENSG00000179528	LBX2	2.44644	5.21941e-16	5.27282e-14
Upregulation	ENSG00000104722	NEFM	2.44269	0.00035552	0.00179501
Upregulation	ENSG00000224897	POT1-AS1	2.44199	1.00735e-15	9.69739e-14
Upregulation	ENSG00000170848	PSG6	2.43931	0.00132177	0.0055496
Upregulation	ENSG00000228741	AL445985	2.43513	6.06711e-06	5.23316e-05
Upregulation	ENSG00000188153	COL4A5	2.43309	8.8216e-21	2.5762e-18
Upregulation	ENSG00000256597	LINC02393	2.43149	0.0154452	0.0437949
Upregulation	ENSG00000197301	AC090673	2.42989	3.74236e-07	4.51892e-06
Upregulation	ENSG00000105143	SLC1A6	2.42921	0.000198575	0.00109191
Upregulation	ENSG00000196368	NUDT11	2.42262	3.21924e-13	1.84715e-11
Upregulation	ENSG00000223485	LINC01615	2.42186	8.20004e-09	1.52944e-07
Upregulation	ENSG00000230390	LINC01048	2.41886	0.00131412	0.00552284
Upregulation	ENSG00000171877	FRMD5	2.41516	9.21666e-08	1.30202e-06
Upregulation	ENSG00000175040	CHST2	2.41507	6.21234e-12	2.59173e-10
Upregulation	ENSG00000132854	KANK4	2.41436	8.50428e-06	7.01997e-05
Upregulation	ENSG00000113722	CDX1	2.41389	2.08304e-12	9.72981e-11
Upregulation	ENSG00000248329	APELA	2.4111	5.13352e-06	4.53368e-05
Upregulation	ENSG00000186790	FOXE3	2.41084	7.43835e-05	0.000462429
Upregulation	ENSG00000154040	CABYR	2.41016	2.93843e-12	1.32275e-10
Upregulation	ENSG00000177699	AC011944	2.40992	2.9356e-06	2.77826e-05
Upregulation	ENSG00000100473	COCH	2.40669	5.96654e-05	0.000381929
Upregulation	ENSG00000125675	GRIA3	2.40611	3.01025e-08	4.82306e-07
Upregulation	ENSG00000254968	AP003063	2.40476	0.000116753	0.000686883
Upregulation	ENSG00000197753	LHFPL5	2.4044	2.34018e-06	2.2685e-05
Upregulation	ENSG00000181577	C6orf223	2.40386	9.50265e-07	1.02685e-05
Upregulation	ENSG00000238266	LINC00707	2.40237	9.05525e-06	7.40268e-05
Upregulation	ENSG00000184697	CLDN6	2.40173	6.32517e-05	0.000402808
Upregulation	ENSG00000244215	LINC02016	2.39856	0.00491548	0.0168631
Upregulation	ENSG00000125726	CD70	2.3963	1.09391e-10	3.33764e-09
Upregulation	ENSG00000095970	TREM2	2.39517	1.54776e-13	9.46416e-12
Upregulation	ENSG00000237152	DLEU7-AS1	2.39264	6.45286e-12	2.67921e-10
Upregulation	ENSG00000223749	MIR503HG	2.38859	6.9023e-08	1.00528e-06
Upregulation	ENSG00000133216	EPHB2	2.38695	1.51455e-11	5.78393e-10
Upregulation	ENSG00000114948	ADAM23	2.3868	1.35742e-09	3.04932e-08
Upregulation	ENSG00000205837	LINC00487	2.38361	0.0031916	0.0117308
Upregulation	ENSG00000179242	CDH4	2.38113	1.15386e-06	1.21585e-05
Upregulation	ENSG00000264006	AKR1C8P	2.37955	0.000540585	0.00257666
Upregulation	ENSG00000170373	CST1	2.37928	0.00276118	0.0103715
Upregulation	ENSG00000115844	DLX2	2.37798	9.58531e-07	1.03322e-05
Upregulation	ENSG00000204610	TRIM15	2.37731	1.62193e-05	0.000122347
Upregulation	ENSG00000236064	AL034399	2.3764	1.17838e-10	3.53332e-09
Upregulation	ENSG00000250274	AC034199	2.37226	1.63532e-06	1.65881e-05
Upregulation	ENSG00000156234	CXCL13	2.37188	1.71565e-05	0.000128524
Upregulation	ENSG00000183840	GPR39	2.37021	2.24256e-09	4.73761e-08
Upregulation	ENSG00000101194	SLC17A9	2.36797	8.06911e-10	1.92067e-08
Upregulation	ENSG00000187134	AKR1C1	2.3625	2.48029e-07	3.12982e-06
Upregulation	ENSG00000145536	ADAMTS16	2.3625	1.03495e-05	8.30443e-05
Upregulation	ENSG00000060982	BCAT1	2.36044	1.91371e-11	7.09012e-10
Upregulation	ENSG00000231638	LUARIS	2.36006	3.91153e-08	6.08475e-07
Upregulation	ENSG00000101115	SALL4	2.35919	1.19341e-07	1.63668e-06
Upregulation	ENSG00000113140	SPARC	2.35712	1.64691e-13	9.95362e-12
Upregulation	ENSG00000087303	NID2	2.35294	8.3728e-10	1.9794e-08
Upregulation	ENSG00000174450	GOLGA6L2	2.34989	4.1988e-06	3.80586e-05
Upregulation	ENSG00000041982	TNC	2.34976	5.53025e-11	1.80288e-09
Upregulation	ENSG00000182256	GABRG3	2.34973	0.00508233	0.0173277
Upregulation	ENSG00000136295	TTYH3	2.348	2.30027e-25	1.6654e-22
Upregulation	ENSG00000136231	IGF2BP3	2.34369	4.91519e-06	4.36081e-05
Upregulation	ENSG00000257138	TAS2R38	2.34071	0.000106491	0.000634349
Upregulation	ENSG00000224116	INHBA-AS1	2.33829	1.44238e-05	0.000110555
Upregulation	ENSG00000126752	SSX1	2.33814	0.0156808	0.0443546
Upregulation	ENSG00000080511	RDH8	2.33673	1.52281e-06	1.55924e-05
Upregulation	ENSG00000146857	STRA8	2.33234	0.000529767	0.00253204
Upregulation	ENSG00000258609	LINC-ROR	2.33118	0.00147192	0.00608087
Upregulation	ENSG00000272666	U62317	2.32994	4.21046e-11	1.4151e-09
Upregulation	ENSG00000151012	SLC7A11	2.3295	3.31423e-08	5.26881e-07
Upregulation	ENSG00000147896	IFNK	2.32794	0.000219296	0.00118873
Upregulation	ENSG00000133107	TRPC4	2.32538	2.52002e-19	5.5079e-17
Upregulation	ENSG00000189420	ZFP92	2.32521	1.98338e-13	1.18025e-11
Upregulation	ENSG00000131620	ANO1	2.3244	2.51147e-10	6.87072e-09
Upregulation	ENSG00000116032	GRIN3B	2.32339	3.03683e-06	2.86238e-05
Upregulation	ENSG00000255282	WTAPP1	2.32132	1.6596e-09	3.6526e-08
Upregulation	ENSG00000235118	FAM237A	2.32085	0.00946891	0.0291852
Upregulation	ENSG00000159224	GIP	2.32021	0.00976961	0.0299447
Upregulation	ENSG00000182963	GJC1	2.31982	2.21932e-15	2.00327e-13
Upregulation	ENSG00000166349	RAG1	2.31932	1.07154e-11	4.21246e-10
Upregulation	ENSG00000119915	ELOVL3	2.3176	4.18198e-11	1.40826e-09
Upregulation	ENSG00000137090	DMRT1	2.31623	0.00148895	0.00613299
Upregulation	ENSG00000174015	SPERT	2.3138	3.59468e-08	5.66028e-07
Upregulation	ENSG00000115363	EVA1A	2.31309	2.38122e-11	8.58424e-10
Upregulation	ENSG00000103855	CD276	2.31249	3.6221e-43	1.25875e-38
Upregulation	ENSG00000164220	F2RL2	2.31093	4.14153e-11	1.39734e-09
Upregulation	ENSG00000173546	CSPG4	2.30719	1.59446e-09	3.52261e-08
Upregulation	ENSG00000161609	CCDC155	2.30708	0.000382004	0.001915
Upregulation	ENSG00000196876	SCN8A	2.30455	4.58631e-10	1.17366e-08
Upregulation	ENSG00000070404	FSTL3	2.30253	1.60017e-13	9.73891e-12
Upregulation	ENSG00000267313	AC021504	2.29973	7.02819e-05	0.000441229
Upregulation	ENSG00000114124	GRK7	2.29854	4.03178e-11	1.36429e-09
Upregulation	ENSG00000108511	HOXB6	2.29793	4.72774e-09	9.31398e-08
Upregulation	ENSG00000197085	NPSR1-AS1	2.29552	3.09864e-06	2.91195e-05
Upregulation	ENSG00000196460	RFX8	2.29384	2.93526e-15	2.54379e-13
Upregulation	ENSG00000109705	NKX3-2	2.29166	2.14512e-07	2.74272e-06
Upregulation	ENSG00000142156	COL6A1	2.2882	4.99662e-12	2.13582e-10
Upregulation	ENSG00000189127	ANKRD34B	2.28711	0.00237881	0.00916096
Upregulation	ENSG00000165521	EML5	2.28472	1.49559e-10	4.35299e-09
Upregulation	ENSG00000167080	B4GALNT2	2.28072	0.000235195	0.00126232
Upregulation	ENSG00000138316	ADAMTS14	2.2761	2.16781e-15	1.96187e-13
Upregulation	ENSG00000049323	LTBP1	2.27174	1.78145e-16	1.93466e-14
Upregulation	ENSG00000175352	NRIP3	2.27085	2.02094e-17	2.71165e-15
Upregulation	ENSG00000112038	OPRM1	2.26994	0.00485463	0.016679
Upregulation	ENSG00000253633	AP002852	2.2689	1.24885e-05	9.77037e-05
Upregulation	ENSG00000274997	HIST1H2AH	2.26451	4.06325e-08	6.30384e-07
Upregulation	ENSG00000182393	IFNL1	2.26366	3.37764e-05	0.000233081
Upregulation	ENSG00000145934	TENM2	2.26309	5.51539e-14	3.67186e-12
Upregulation	ENSG00000151632	AKR1C2	2.26238	3.146e-06	2.95008e-05
Upregulation	ENSG00000140107	SLC25A47	2.26136	0.000325368	0.00166879
Upregulation	ENSG00000275793	RIMBP3	2.26124	8.20589e-08	1.17306e-06
Upregulation	ENSG00000165972	CCDC38	2.25798	6.32385e-06	5.43031e-05
Upregulation	ENSG00000166897	ELFN2	2.25569	1.12185e-05	8.92255e-05
Upregulation	ENSG00000196600	SLC22A25	2.25398	0.000694622	0.00320322
Upregulation	ENSG00000160326	SLC2A6	2.25264	2.21385e-16	2.37456e-14
Upregulation	ENSG00000142621	FHAD1	2.25232	1.4454e-05	0.000110737
Upregulation	ENSG00000272259	LINC01749	2.25168	0.00504147	0.0172095
Upregulation	ENSG00000116962	NID1	2.25049	6.79908e-11	2.1717e-09
Upregulation	ENSG00000144407	PTH2R	2.24935	0.00286811	0.010706
Upregulation	ENSG00000240893	LINC02042	2.24319	0.0121706	0.0359469
Upregulation	ENSG00000224189	HAGLR	2.24243	5.69063e-12	2.40001e-10
Upregulation	ENSG00000120075	HOXB5	2.24022	1.12478e-06	1.19008e-05
Upregulation	ENSG00000166923	GREM1	2.23967	2.29543e-07	2.91453e-06
Upregulation	ENSG00000091409	ITGA6	2.23689	1.55291e-17	2.13137e-15
Upregulation	ENSG00000233844	KCNQ5-IT1	2.23598	0.000292448	0.00152212
Upregulation	ENSG00000141756	FKBP10	2.23569	3.42898e-10	9.09648e-09
Upregulation	ENSG00000196092	PAX5	2.2355	2.64151e-05	0.00018811
Upregulation	ENSG00000258947	TUBB3	2.23341	3.33726e-11	1.1563e-09
Upregulation	ENSG00000077935	SMC1B	2.23226	1.02036e-06	1.09073e-05
Upregulation	ENSG00000185186	LINC00313	2.23079	0.000364231	0.00183339
Upregulation	ENSG00000158023	WDR66	2.23059	6.92983e-13	3.70501e-11
Upregulation	ENSG00000148123	PLPPR1	2.23031	6.13366e-05	0.000391257
Upregulation	ENSG00000164935	DCSTAMP	2.22672	0.000228332	0.00123081
Upregulation	ENSG00000101842	VSIG1	2.22522	2.24699e-13	1.31682e-11
Upregulation	ENSG00000231298	LINC00704	2.22306	1.447e-08	2.53587e-07
Upregulation	ENSG00000205359	SLCO6A1	2.2194	3.723e-06	3.42642e-05
Upregulation	ENSG00000171509	RXFP1	2.21768	1.47521e-07	1.97407e-06
Upregulation	ENSG00000266278	LINC01910	2.2169	9.70912e-06	7.86507e-05
Upregulation	ENSG00000124575	HIST1H1D	2.21651	6.40845e-08	9.39344e-07
Upregulation	ENSG00000176510	OR10AC1	2.21475	0.00158376	0.00646754
Upregulation	ENSG00000225362	CT62	2.21411	0.000338757	0.00172541
Upregulation	ENSG00000133980	VRTN	2.21329	0.012482	0.0367076
Upregulation	ENSG00000240922	LSAMP-AS1	2.2114	0.000670711	0.00311196
Upregulation	ENSG00000183019	MCEMP1	2.21092	2.36748e-08	3.90483e-07
Upregulation	ENSG00000179774	ATOH7	2.20847	0.000114726	0.000677132
Upregulation	ENSG00000135094	SDS	2.20798	1.42197e-08	2.49829e-07
Upregulation	ENSG00000147119	CHST7	2.20312	1.18677e-11	4.60813e-10
Upregulation	ENSG00000153233	PTPRR	2.20032	1.6109e-06	1.63991e-05
Upregulation	ENSG00000258331	LINC02461	2.20032	0.0151167	0.0430039
Upregulation	ENSG00000133816	MICAL2	2.1995	1.0631e-19	2.54792e-17
Upregulation	ENSG00000134321	RSAD2	2.19886	7.59569e-07	8.41995e-06
Upregulation	ENSG00000182667	NTM	2.1986	2.02807e-08	3.41801e-07
Upregulation	ENSG00000255537	AP000708	2.19795	5.9028e-05	0.000378337
Upregulation	ENSG00000228290	TBX18-AS1	2.1954	0.000274944	0.00144464
Upregulation	ENSG00000268686	AC010643	2.19205	7.05519e-05	0.000442567
Upregulation	ENSG00000008300	CELSR3	2.18995	4.90199e-11	1.62396e-09
Upregulation	ENSG00000154118	JPH3	2.18668	6.56117e-07	7.41991e-06
Upregulation	ENSG00000152591	DSPP	2.18324	0.00585205	0.0194986
Upregulation	ENSG00000137868	STRA6	2.18016	1.76209e-07	2.29952e-06
Upregulation	ENSG00000256980	KHDC1L	2.1783	0.00095979	0.00422773
Upregulation	ENSG00000058335	RASGRF1	2.17817	4.97173e-09	9.74108e-08
Upregulation	ENSG00000214336	FOXI3	2.17576	0.00883471	0.027516
Upregulation	ENSG00000196932	TMEM26	2.17233	1.3419e-15	1.26037e-13
Upregulation	ENSG00000137251	TINAG	2.17159	0.000228795	0.00123277
Upregulation	ENSG00000163736	PPBP	2.17008	2.52382e-05	0.000180543
Upregulation	ENSG00000102021	LUZP4	2.16777	0.00743333	0.0238108
Upregulation	ENSG00000224017	LINC01449	2.16627	0.00224703	0.00871988
Upregulation	ENSG00000249695	AC026369	2.1662	5.50428e-05	0.000356542
Upregulation	ENSG00000254521	SIGLEC12	2.1657	5.11425e-07	5.96993e-06
Upregulation	ENSG00000233077	LINC01271	2.16447	3.49003e-09	7.05149e-08
Upregulation	ENSG00000106089	STX1A	2.1622	1.42881e-23	7.30206e-21
Upregulation	ENSG00000255267	AC018716	2.1612	0.000419678	0.00207286
Upregulation	ENSG00000154451	GBP5	2.16067	0.000170337	0.000956618
Upregulation	ENSG00000263834	MIR4635	2.16024	0.000331923	0.00169629
Upregulation	ENSG00000088305	DNMT3B	2.15863	3.04765e-17	3.90819e-15
Upregulation	ENSG00000175728	C11orf44	2.15843	2.98789e-05	0.000209472
Upregulation	ENSG00000169174	PCSK9	2.15702	6.10597e-09	1.17886e-07
Upregulation	ENSG00000267452	LINC02073	2.15624	7.27579e-06	6.13114e-05
Upregulation	ENSG00000225684	FAM225B	2.15592	5.88549e-11	1.90795e-09
Upregulation	ENSG00000178860	MSC	2.15452	1.02899e-08	1.8801e-07
Upregulation	ENSG00000250033	SLC7A11-AS1	2.15416	2.38022e-05	0.000171934
Upregulation	ENSG00000189068	VSTM1	2.15068	0.000494374	0.00238784
Upregulation	ENSG00000251365	AC122710	2.14989	0.000236708	0.00126946
Upregulation	ENSG00000197467	COL13A1	2.14639	5.54075e-16	5.5651e-14
Upregulation	ENSG00000215162	LINC00269	2.14601	0.0161406	0.0454296
Upregulation	ENSG00000179761	PIPOX	2.14583	2.01006e-09	4.29077e-08
Upregulation	ENSG00000260220	CCDC187	2.14228	0.000145261	0.000831101
Upregulation	ENSG00000147183	CPXCR1	2.141	0.010873	0.0327008
Upregulation	ENSG00000145192	AHSG	2.14091	0.00010098	0.000604417
Upregulation	ENSG00000039139	DNAH5	2.14066	1.93172e-08	3.27781e-07
Upregulation	ENSG00000180801	ARSJ	2.1386	4.12102e-15	3.50155e-13
Upregulation	ENSG00000146555	SDK1	2.13819	1.86114e-08	3.18143e-07
Upregulation	ENSG00000171903	CYP4F11	2.13804	1.8009e-06	1.80672e-05
Upregulation	ENSG00000258334	AC125611	2.13772	5.51678e-05	0.000357285
Upregulation	ENSG00000153404	PLEKHG4B	2.13609	1.14576e-07	1.57693e-06
Upregulation	ENSG00000233101	HOXB-AS3	2.13569	0.000483371	0.00234381
Upregulation	ENSG00000178752	ERFE	2.13563	9.4501e-07	1.02276e-05
Upregulation	ENSG00000186862	PDZD7	2.13553	6.3699e-11	2.04213e-09
Upregulation	ENSG00000250548	LINC01303	2.13541	3.70468e-11	1.2635e-09
Upregulation	ENSG00000180176	TH	2.13473	0.00166528	0.00675834
Upregulation	ENSG00000034053	APBA2	2.13315	5.41767e-13	2.98375e-11
Upregulation	ENSG00000232586	KIAA1614-AS1	2.13292	0.000481212	0.00233465
Upregulation	ENSG00000213420	GPC2	2.13132	1.99022e-09	4.25815e-08
Upregulation	ENSG00000142619	PADI3	2.13044	7.25025e-05	0.000452678
Upregulation	ENSG00000185972	CCIN	2.12884	4.64474e-08	7.08888e-07
Upregulation	ENSG00000222012	AC005481	2.12719	1.64355e-05	0.000123736
Upregulation	ENSG00000090932	DLL3	2.12708	1.866e-06	1.86476e-05
Upregulation	ENSG00000102109	PCSK1N	2.1251	0.000343225	0.00174485
Upregulation	ENSG00000125798	FOXA2	2.12368	0.000458474	0.00223682
Upregulation	ENSG00000182379	NXPH4	2.12318	1.80237e-08	3.09009e-07
Upregulation	ENSG00000174939	ASPHD1	2.12316	2.06666e-08	3.46959e-07
Upregulation	ENSG00000224271	AL117329	2.12198	2.5784e-05	0.000183993
Upregulation	ENSG00000237424	FOXD2-AS1	2.12186	6.25229e-24	3.39499e-21
Upregulation	ENSG00000086300	SNX10	2.12157	1.07751e-13	6.80713e-12
Upregulation	ENSG00000271826	PLS3-AS1	2.11873	2.02349e-10	5.70319e-09
Upregulation	ENSG00000239649	MYADML	2.11767	0.00914162	0.0283449
Upregulation	ENSG00000171388	APLN	2.1173	1.17799e-08	2.11673e-07
Upregulation	ENSG00000171126	KCNG3	2.11651	0.000150242	0.000855378
Upregulation	ENSG00000144824	PHLDB2	2.11499	5.19434e-19	1.03151e-16
Upregulation	ENSG00000172322	CLEC12A	2.11122	7.68522e-08	1.10666e-06
Upregulation	ENSG00000256115	LINC02443	2.10772	0.00188256	0.00751295
Upregulation	ENSG00000218336	TENM3	2.10694	2.52582e-13	1.47525e-11
Upregulation	ENSG00000130054	FAM155B	2.10168	1.75569e-07	2.29548e-06
Upregulation	ENSG00000204277	LINC01993	2.10132	0.00194382	0.00771489
Upregulation	ENSG00000151651	ADAM8	2.10058	1.61323e-13	9.80124e-12
Upregulation	ENSG00000171310	CHST11	2.09927	3.10124e-16	3.23647e-14
Upregulation	ENSG00000169245	CXCL10	2.09915	0.000620913	0.00290378
Upregulation	ENSG00000215866	LINC01356	2.09662	1.50607e-05	0.000114753
Upregulation	ENSG00000180210	F2	2.09441	0.0011875	0.00507276
Upregulation	ENSG00000225329	LHFPL3-AS2	2.08842	0.000114726	0.000677132
Upregulation	ENSG00000278709	NKILA	2.08679	1.36925e-09	3.07193e-08
Upregulation	ENSG00000250490	LINC02145	2.08071	5.93465e-05	0.000380238
Upregulation	ENSG00000184368	MAP7D2	2.07878	0.000239311	0.00128104
Upregulation	ENSG00000078399	HOXA9	2.07852	0.000955306	0.00420984
Upregulation	ENSG00000136235	GPNMB	2.07796	2.96356e-16	3.11147e-14
Upregulation	ENSG00000038427	VCAN	2.07785	2.64044e-07	3.30907e-06
Upregulation	ENSG00000169495	HTRA4	2.07782	3.58875e-05	0.000245891
Upregulation	ENSG00000167105	TMEM92	2.07518	2.24994e-09	4.75029e-08
Upregulation	ENSG00000230524	COL6A4P1	2.07304	4.53336e-08	6.93717e-07
Upregulation	ENSG00000235531	MSC-AS1	2.07274	9.21575e-10	2.1625e-08
Upregulation	ENSG00000122733	PHF24	2.0727	4.37389e-06	3.9399e-05
Upregulation	ENSG00000182612	TSPAN10	2.07249	1.91243e-10	5.42094e-09
Upregulation	ENSG00000149609	C20orf144	2.07106	2.04002e-11	7.50208e-10
Upregulation	ENSG00000205086	C2orf91	2.07093	0.00137804	0.00575253
Upregulation	ENSG00000167123	CERCAM	2.07009	1.6817e-12	8.10151e-11
Upregulation	ENSG00000146166	LGSN	2.06978	0.00249322	0.00952033
Upregulation	ENSG00000260941	LINC00622	2.06828	3.99731e-10	1.04134e-08
Upregulation	ENSG00000104826	LHB	2.06624	2.68928e-07	3.363e-06
Upregulation	ENSG00000113430	IRX4	2.06553	5.04894e-10	1.2733e-08
Upregulation	ENSG00000234142	LINC01675	2.06537	0.00182034	0.00730067
Upregulation	ENSG00000106397	PLOD3	2.06458	2.01869e-22	7.8824e-20
Upregulation	ENSG00000150630	VEGFC	2.0611	2.62923e-09	5.48444e-08
Upregulation	ENSG00000168454	TXNDC2	2.06055	7.07228e-10	1.71272e-08
Upregulation	ENSG00000204866	IGFL2	2.06007	0.000245911	0.00131159
Upregulation	ENSG00000250451	HOXC-AS1	2.05969	4.35885e-05	0.000291082
Upregulation	ENSG00000182583	VCX	2.0558	0.00779013	0.0247801
Upregulation	ENSG00000278828	HIST1H3H	2.05544	2.89619e-12	1.30712e-10
Upregulation	ENSG00000112195	TREML2	2.05496	2.05427e-07	2.64114e-06
Upregulation	ENSG00000132911	NMUR2	2.05299	0.00435532	0.01523
Upregulation	ENSG00000213996	TM6SF2	2.05225	7.53987e-08	1.0886e-06
Upregulation	ENSG00000168348	INSM2	2.04962	0.00154913	0.00634477
Upregulation	ENSG00000167771	RCOR2	2.0492	1.69684e-09	3.71573e-08
Upregulation	ENSG00000164465	DCBLD1	2.04819	2.91745e-16	3.07234e-14
Upregulation	ENSG00000176659	C20orf197	2.04702	3.15915e-05	0.000219739
Upregulation	ENSG00000273983	HIST1H3G	2.04592	5.3471e-11	1.74974e-09
Upregulation	ENSG00000117394	SLC2A1	2.04572	2.04046e-14	1.48971e-12
Upregulation	ENSG00000188385	JAKMIP3	2.0449	2.72791e-05	0.000193668
Upregulation	ENSG00000185155	MIXL1	2.04378	0.000144234	0.000826043
Upregulation	ENSG00000073150	PANX2	2.04255	5.36288e-05	0.000348422
Upregulation	ENSG00000237989	LINC01679	2.04166	3.79068e-12	1.6633e-10
Upregulation	ENSG00000100302	RASD2	2.03913	1.73948e-07	2.27943e-06
Upregulation	ENSG00000240498	CDKN2B-AS1	2.03755	1.49875e-09	3.32759e-08
Upregulation	ENSG00000249992	TMEM158	2.03754	2.97605e-10	8.01113e-09
Upregulation	ENSG00000146674	IGFBP3	2.0363	2.21091e-08	3.68202e-07
Upregulation	ENSG00000171049	FPR2	2.03482	6.90832e-05	0.000435003
Upregulation	ENSG00000049192	ADAMTS6	2.03427	9.67373e-12	3.84647e-10
Upregulation	ENSG00000135119	RNFT2	2.03268	1.24706e-08	2.2179e-07
Upregulation	ENSG00000124092	CTCFL	2.03189	0.0141529	0.0406885
Upregulation	ENSG00000124191	TOX2	2.03185	1.046e-10	3.19706e-09
Upregulation	ENSG00000253603	CERNA3	2.03126	0.0134194	0.0390177
Upregulation	ENSG00000164694	FNDC1	2.03119	3.71254e-05	0.000253324
Upregulation	ENSG00000141696	P3H4	2.03084	3.4813e-16	3.61141e-14
Upregulation	ENSG00000248279	LINC02120	2.03034	0.00421685	0.0148339
Upregulation	ENSG00000259240	MIR4713HG	2.03027	9.94878e-10	2.31264e-08
Upregulation	ENSG00000254349	MIR2052HG	2.02868	0.00169332	0.00686415
Upregulation	ENSG00000168062	BATF2	2.02837	5.65979e-05	0.000364779
Upregulation	ENSG00000116996	ZP4	2.02404	0.00623219	0.0205485
Upregulation	ENSG00000224511	LINC00365	2.0234	7.0078e-05	0.000440389
Upregulation	ENSG00000128641	MYO1B	2.02293	8.53237e-13	4.44553e-11
Upregulation	ENSG00000158516	CPA2	2.02255	0.000135162	0.000780779
Upregulation	ENSG00000107105	ELAVL2	2.02082	5.22932e-05	0.000341319
Upregulation	ENSG00000138892	TTLL8	2.01995	0.00159979	0.00652458
Upregulation	ENSG00000164638	SLC29A4	2.01896	1.89658e-06	1.89016e-05
Upregulation	ENSG00000171502	COL24A1	2.01864	3.58732e-09	7.23544e-08
Upregulation	ENSG00000089225	TBX5	2.01564	0.00592846	0.0197116
Upregulation	ENSG00000117385	P3H1	2.01492	1.25037e-27	1.24151e-24
Upregulation	ENSG00000130303	BST2	2.01481	6.00392e-07	6.84991e-06
Upregulation	ENSG00000170537	TMC7	2.01466	6.94009e-15	5.60888e-13
Upregulation	ENSG00000152034	MCHR2	2.01423	0.00933964	0.0288431
Upregulation	ENSG00000186340	THBS2	2.01422	1.13552e-07	1.56532e-06
Upregulation	ENSG00000141668	CBLN2	2.01398	0.000888802	0.0039559
Upregulation	ENSG00000140323	DISP2	2.01267	3.06479e-09	6.3097e-08
Upregulation	ENSG00000251169	LINC01843	2.01024	0.00236964	0.00913271
Upregulation	ENSG00000237575	PYY2	2.01013	0.00503436	0.0171916
Upregulation	ENSG00000204644	ZFP57	2.00822	0.0021332	0.00834923
Upregulation	ENSG00000157168	NRG1	2.00706	4.66615e-09	9.20308e-08
Upregulation	ENSG00000175600	SUGCT	2.00589	2.73842e-11	9.73062e-10
Upregulation	ENSG00000006118	TMEM132A	2.0053	4.12923e-19	8.59275e-17
Upregulation	ENSG00000237693	IRGM	2.00217	4.31922e-06	3.89874e-05
Upregulation	ENSG00000101000	PROCR	2.00192	4.45395e-13	2.50459e-11
Upregulation	ENSG00000244791	AC087667	2.00124	0.00118328	0.00505613
Upregulation	ENSG00000124134	KCNS1	2.0006	0.000287946	0.00150386
Downregulation	ENSG00000077157	PPP1R12B	-2.0006	1.27239e-09	2.8871e-08
Downregulation	ENSG00000126218	F10	-2.00225	1.90312e-07	2.46006e-06
Downregulation	ENSG00000102924	CBLN1	-2.00425	1.32152e-05	0.000102673
Downregulation	ENSG00000162951	LRRTM1	-2.00496	0.000845695	0.00378927
Downregulation	ENSG00000164197	RNF180	-2.00767	7.09067e-14	4.61451e-12
Downregulation	ENSG00000111058	ACSS3	-2.00847	1.70379e-07	2.2428e-06
Downregulation	ENSG00000134827	TCN1	-2.00848	0.00133104	0.00558314
Downregulation	ENSG00000189350	TOGARAM2	-2.00911	3.36436e-05	0.000232349
Downregulation	ENSG00000115226	FNDC4	-2.00972	4.13719e-10	1.07135e-08
Downregulation	ENSG00000169583	CLIC3	-2.01451	1.30554e-05	0.000101613
Downregulation	ENSG00000249717	AC110760	-2.0151	0.0085714	0.0268233
Downregulation	ENSG00000237101	AC092809	-2.01626	7.01292e-05	0.000440631
Downregulation	ENSG00000188761	BCL2L15	-2.02025	0.000152277	0.000865399
Downregulation	ENSG00000166405	RIC3	-2.02127	1.64458e-07	2.17724e-06
Downregulation	ENSG00000182557	SPNS3	-2.02191	6.72565e-12	2.7726e-10
Downregulation	ENSG00000280924	LINC00628	-2.02475	6.39972e-05	0.000406959
Downregulation	ENSG00000189051	RNF222	-2.02572	3.8433e-05	0.000261323
Downregulation	ENSG00000248485	PCP4L1	-2.0264	0.000131856	0.000763839
Downregulation	ENSG00000249923	AC007663	-2.02958	0.00216007	0.00843825
Downregulation	ENSG00000140285	FGF7	-2.02968	4.10276e-07	4.90468e-06
Downregulation	ENSG00000172014	ANKRD20A4	-2.03069	0.000119731	0.000701669
Downregulation	ENSG00000259289	LINC02206	-2.03146	0.00370432	0.0133057
Downregulation	ENSG00000048540	LMO3	-2.03182	1.37801e-05	0.000106538
Downregulation	ENSG00000137878	GCOM1	-2.0336	3.6259e-06	3.34905e-05
Downregulation	ENSG00000078295	ADCY2	-2.03407	0.00016625	0.000936086
Downregulation	ENSG00000172403	SYNPO2	-2.03653	0.0003075	0.00159093
Downregulation	ENSG00000189056	RELN	-2.0367	1.83529e-05	0.000136311
Downregulation	ENSG00000105427	CNFN	-2.03895	0.00015077	0.000858102
Downregulation	ENSG00000104044	OCA2	-2.03896	1.24915e-05	9.77053e-05
Downregulation	ENSG00000132872	SYT4	-2.04032	0.00674605	0.0219841
Downregulation	ENSG00000260266	PPIAP46	-2.04076	3.04499e-05	0.000212775
Downregulation	ENSG00000218416	AC110619	-2.04102	0.000413103	0.00204445
Downregulation	ENSG00000205018	AC092384	-2.04137	2.20064e-05	0.000160194
Downregulation	ENSG00000225940	C5orf67	-2.04149	8.10908e-06	6.73373e-05
Downregulation	ENSG00000163075	CFAP221	-2.04173	8.62912e-05	0.000526843
Downregulation	ENSG00000196353	CPNE4	-2.04233	2.68879e-05	0.000191085
Downregulation	ENSG00000279192	PWAR5	-2.04341	1.90371e-05	0.000141031
Downregulation	ENSG00000186326	RGS9BP	-2.04377	1.95323e-08	3.30471e-07
Downregulation	ENSG00000262061	AC129507	-2.04552	8.90475e-06	7.30198e-05
Downregulation	ENSG00000254550	OMP	-2.04804	0.000175495	0.000980832
Downregulation	ENSG00000167037	SGSM1	-2.049	4.21963e-11	1.41682e-09
Downregulation	ENSG00000166816	LDHD	-2.04965	1.8066e-08	3.09581e-07
Downregulation	ENSG00000120049	KCNIP2	-2.05165	6.47335e-07	7.33253e-06
Downregulation	ENSG00000136011	STAB2	-2.05292	3.84717e-05	0.000261484
Downregulation	ENSG00000175664	TEX26	-2.05381	0.000467686	0.00227697
Downregulation	ENSG00000130222	GADD45G	-2.0539	4.20224e-06	3.80799e-05
Downregulation	ENSG00000251226	AP001999	-2.05446	0.0162474	0.0456856
Downregulation	ENSG00000066032	CTNNA2	-2.06134	3.49708e-06	3.24081e-05
Downregulation	ENSG00000184185	KCNJ12	-2.06193	0.000124233	0.000724508
Downregulation	ENSG00000204065	TCEAL5	-2.06202	4.05822e-05	0.000273953
Downregulation	ENSG00000223547	ZNF844	-2.06348	4.66791e-14	3.16217e-12
Downregulation	ENSG00000150625	GPM6A	-2.06636	6.68724e-05	0.000422921
Downregulation	ENSG00000255772	LINC01479	-2.06796	0.0112443	0.0336396
Downregulation	ENSG00000135472	FAIM2	-2.06803	6.54662e-10	1.59836e-08
Downregulation	ENSG00000184012	TMPRSS2	-2.069	4.22623e-05	0.000283587
Downregulation	ENSG00000236819	LINC01563	-2.07162	0.00584671	0.0194851
Downregulation	ENSG00000119508	NR4A3	-2.07258	1.37371e-06	1.42377e-05
Downregulation	ENSG00000168447	SCNN1B	-2.07329	3.00195e-06	2.83481e-05
Downregulation	ENSG00000204950	LRRC10B	-2.07403	0.000215589	0.00117266
Downregulation	ENSG00000185432	METTL7A	-2.07615	3.85768e-11	1.31176e-09
Downregulation	ENSG00000182333	LIPF	-2.07748	0.00358398	0.012947
Downregulation	ENSG00000053438	NNAT	-2.07888	9.96748e-08	1.39673e-06
Downregulation	ENSG00000069702	TGFBR3	-2.07948	1.92645e-11	7.12973e-10
Downregulation	ENSG00000120915	EPHX2	-2.08097	7.17789e-18	1.06147e-15
Downregulation	ENSG00000199990	VTRNA1-1	-2.08205	0.00296668	0.0110206
Downregulation	ENSG00000188992	LIPI	-2.08207	0.000366344	0.00184296
Downregulation	ENSG00000100321	SYNGR1	-2.0829	1.70161e-14	1.27996e-12
Downregulation	ENSG00000165125	TRPV6	-2.08628	3.35348e-08	5.3239e-07
Downregulation	ENSG00000074416	MGLL	-2.08754	4.67405e-19	9.33521e-17
Downregulation	ENSG00000107537	PHYH	-2.0883	4.85458e-08	7.36244e-07
Downregulation	ENSG00000204219	TCEA3	-2.08892	4.76677e-11	1.58521e-09
Downregulation	ENSG00000169550	MUC15	-2.08955	4.08957e-07	4.89229e-06
Downregulation	ENSG00000128918	ALDH1A2	-2.09042	1.7215e-07	2.26012e-06
Downregulation	ENSG00000223863	LINC01805	-2.09111	1.02012e-06	1.09073e-05
Downregulation	ENSG00000162040	HS3ST6	-2.09265	7.22024e-05	0.000450966
Downregulation	ENSG00000108932	SLC16A6	-2.09326	3.24931e-08	5.17506e-07
Downregulation	ENSG00000148357	HMCN2	-2.09374	9.55842e-05	0.000576091
Downregulation	ENSG00000165410	CFL2	-2.09493	5.73666e-07	6.59261e-06
Downregulation	ENSG00000100884	CPNE6	-2.09518	0.00300822	0.0111523
Downregulation	ENSG00000241570	PAQR9-AS1	-2.09718	0.00761503	0.024301
Downregulation	ENSG00000171234	UGT2B7	-2.09873	0.000248636	0.00132382
Downregulation	ENSG00000104112	SCG3	-2.09916	1.02257e-05	8.21651e-05
Downregulation	ENSG00000102547	CAB39L	-2.10155	6.99327e-33	2.02525e-29
Downregulation	ENSG00000224982	TMEM233	-2.10158	0.000120876	0.000707421
Downregulation	ENSG00000106078	COBL	-2.10245	1.73006e-08	2.97787e-07
Downregulation	ENSG00000207563	MIR23B	-2.10398	6.61204e-05	0.000418546
Downregulation	ENSG00000153531	ADPRHL1	-2.10432	1.14779e-05	9.09439e-05
Downregulation	ENSG00000170417	TMEM182	-2.10436	7.37146e-06	6.20065e-05
Downregulation	ENSG00000078549	ADCYAP1R1	-2.10659	3.39798e-07	4.1434e-06
Downregulation	ENSG00000183549	ACSM5	-2.10823	2.26973e-06	2.20884e-05
Downregulation	ENSG00000072195	SPEG	-2.11073	4.29448e-05	0.00028739
Downregulation	ENSG00000107859	PITX3	-2.11159	0.00087945	0.0039208
Downregulation	ENSG00000123358	NR4A1	-2.11165	3.72707e-06	3.42745e-05
Downregulation	ENSG00000118898	PPL	-2.11174	1.46882e-08	2.56893e-07
Downregulation	ENSG00000137727	ARHGAP20	-2.11522	6.61042e-13	3.55062e-11
Downregulation	ENSG00000174473	GALNTL6	-2.11847	0.000124573	0.00072625
Downregulation	ENSG00000130649	CYP2E1	-2.11877	6.23857e-06	5.36375e-05
Downregulation	ENSG00000029534	ANK1	-2.12049	0.000316978	0.00163123
Downregulation	ENSG00000143125	PROK1	-2.12074	5.01427e-05	0.000328847
Downregulation	ENSG00000162670	BRINP3	-2.12137	0.00392934	0.0139824
Downregulation	ENSG00000136689	IL1RN	-2.12163	8.47925e-08	1.20717e-06
Downregulation	ENSG00000187223	LCE2D	-2.12367	0.0168225	0.0470515
Downregulation	ENSG00000235597	LINC01102	-2.1237	0.0106773	0.0322155
Downregulation	ENSG00000170381	SEMA3E	-2.1254	0.00111271	0.0047994
Downregulation	ENSG00000211452	DIO1	-2.12559	1.83565e-07	2.38565e-06
Downregulation	ENSG00000180871	CXCR2	-2.12628	8.25401e-06	6.83448e-05
Downregulation	ENSG00000187098	MITF	-2.12816	2.04317e-09	4.35342e-08
Downregulation	ENSG00000130005	GAMT	-2.12911	1.7808e-07	2.32219e-06
Downregulation	ENSG00000138136	LBX1	-2.13116	0.00100428	0.00439223
Downregulation	ENSG00000157368	IL34	-2.13131	4.12392e-10	1.06871e-08
Downregulation	ENSG00000205362	MT1A	-2.13151	2.73606e-06	2.60932e-05
Downregulation	ENSG00000132681	ATP1A4	-2.13158	2.30847e-05	0.000167135
Downregulation	ENSG00000185345	PRKN	-2.1366	1.23926e-07	1.69355e-06
Downregulation	ENSG00000260691	ANKRD20A1	-2.13703	5.55096e-05	0.000359343
Downregulation	ENSG00000196917	HCAR1	-2.13814	2.2986e-06	2.23318e-05
Downregulation	ENSG00000133985	TTC9	-2.13833	2.42049e-10	6.66536e-09
Downregulation	ENSG00000254139	AC104051	-2.13986	0.00461029	0.015984
Downregulation	ENSG00000198739	LRRTM3	-2.14121	0.0115392	0.034395
Downregulation	ENSG00000121552	CSTA	-2.14246	2.95393e-06	2.79485e-05
Downregulation	ENSG00000253105	AP003548	-2.14376	0.0132597	0.038619
Downregulation	ENSG00000263400	TMEM220-AS1	-2.14518	4.84735e-15	4.06896e-13
Downregulation	ENSG00000234779	BNC2-AS1	-2.14578	5.78845e-07	6.63238e-06
Downregulation	ENSG00000077063	CTTNBP2	-2.14669	2.20418e-06	2.15349e-05
Downregulation	ENSG00000070526	ST6GALNAC1	-2.14678	1.03819e-07	1.44838e-06
Downregulation	ENSG00000179388	EGR3	-2.14711	1.19466e-06	1.25429e-05
Downregulation	ENSG00000149596	JPH2	-2.14797	0.000229026	0.00123378
Downregulation	ENSG00000166984	TCP10L2	-2.14896	0.00973124	0.0298508
Downregulation	ENSG00000144857	BOC	-2.15122	3.42069e-18	5.47815e-16
Downregulation	ENSG00000122735	DNAI1	-2.15216	0.0075269	0.0240617
Downregulation	ENSG00000112183	RBM24	-2.15656	0.0013273	0.00557149
Downregulation	ENSG00000274588	DGKK	-2.15695	0.00857658	0.0268371
Downregulation	ENSG00000089101	CFAP61	-2.15741	1.61395e-05	0.000121878
Downregulation	ENSG00000197106	SLC6A17	-2.15839	4.77561e-08	7.25358e-07
Downregulation	ENSG00000183783	KCTD8	-2.15927	0.00126848	0.00536998
Downregulation	ENSG00000111961	SASH1	-2.16255	1.29787e-14	9.97866e-13
Downregulation	ENSG00000240654	C1QTNF9	-2.1629	0.00516067	0.017546
Downregulation	ENSG00000106351	AGFG2	-2.16452	1.78271e-22	7.121e-20
Downregulation	ENSG00000105131	EPHX3	-2.16474	6.25601e-05	0.000398696
Downregulation	ENSG00000118308	LRMP	-2.16661	4.9355e-06	4.37565e-05
Downregulation	ENSG00000205592	MUC19	-2.17231	0.00589421	0.0196297
Downregulation	ENSG00000171124	FUT3	-2.17403	3.88744e-09	7.79925e-08
Downregulation	ENSG00000174776	WDR49	-2.17448	0.000117535	0.000691011
Downregulation	ENSG00000118407	FILIP1	-2.17604	1.23233e-05	9.66724e-05
Downregulation	ENSG00000124157	SEMG2	-2.17611	0.010156	0.0309135
Downregulation	ENSG00000134917	ADAMTS8	-2.17679	2.24989e-08	3.7357e-07
Downregulation	ENSG00000235407	CYMP-AS1	-2.17686	0.0167157	0.0468018
Downregulation	ENSG00000166920	C15orf48	-2.17875	3.13922e-09	6.44003e-08
Downregulation	ENSG00000021300	PLEKHB1	-2.17938	1.15596e-06	1.21733e-05
Downregulation	ENSG00000224307	AL161785	-2.17981	1.63699e-12	7.93427e-11
Downregulation	ENSG00000266729	DSG1-AS1	-2.1803	6.88871e-06	5.83041e-05
Downregulation	ENSG00000124215	CDH26	-2.18333	5.46032e-06	4.7846e-05
Downregulation	ENSG00000134962	KLB	-2.18361	8.49763e-10	2.00074e-08
Downregulation	ENSG00000231943	PGM5P4-AS1	-2.184	0.000759648	0.00345948
Downregulation	ENSG00000116299	KIAA1324	-2.18662	0.000312344	0.00161214
Downregulation	ENSG00000120885	CLU	-2.18706	2.72616e-11	9.71689e-10
Downregulation	ENSG00000172482	AGXT	-2.18967	1.53291e-06	1.56866e-05
Downregulation	ENSG00000139874	SSTR1	-2.1902	4.51567e-05	0.000300112
Downregulation	ENSG00000183134	PTGDR2	-2.19046	3.0062e-08	4.82306e-07
Downregulation	ENSG00000269067	ZNF728	-2.19085	0.00250218	0.00954195
Downregulation	ENSG00000151360	ALLC	-2.19354	0.000993779	0.00435234
Downregulation	ENSG00000135298	ADGRB3	-2.19484	1.58336e-08	2.7485e-07
Downregulation	ENSG00000238217	LINC01877	-2.19626	0.00892535	0.0277514
Downregulation	ENSG00000186910	SERPINA11	-2.19641	6.78251e-06	5.75313e-05
Downregulation	ENSG00000162399	BSND	-2.19729	0.00448575	0.0156186
Downregulation	ENSG00000157703	SVOPL	-2.19764	9.60789e-06	7.79578e-05
Downregulation	ENSG00000158014	SLC30A2	-2.19796	5.39114e-05	0.000350061
Downregulation	ENSG00000164588	HCN1	-2.20014	0.000182905	0.00101701
Downregulation	ENSG00000185149	NPY2R	-2.20093	0.00997187	0.0304626
Downregulation	ENSG00000196263	ZNF471	-2.20128	2.31376e-12	1.07353e-10
Downregulation	ENSG00000040731	CDH10	-2.20144	4.6246e-05	0.000306356
Downregulation	ENSG00000112186	CAP2	-2.20543	5.99056e-07	6.83916e-06
Downregulation	ENSG00000203685	STUM	-2.20631	2.59026e-08	4.22216e-07
Downregulation	ENSG00000259473	LINC02205	-2.2069	0.00110589	0.00477414
Downregulation	ENSG00000084110	HAL	-2.20829	0.000827533	0.00372133
Downregulation	ENSG00000158887	MPZ	-2.20864	8.24908e-07	9.0719e-06
Downregulation	ENSG00000176533	GNG7	-2.20875	2.21023e-11	8.0345e-10
Downregulation	ENSG00000153347	FAM81B	-2.20948	0.00544722	0.0183485
Downregulation	ENSG00000072133	RPS6KA6	-2.21254	3.53641e-06	3.27477e-05
Downregulation	ENSG00000143850	PLEKHA6	-2.21309	3.24551e-12	1.446e-10
Downregulation	ENSG00000117507	FMO6P	-2.21474	0.000718189	0.00329616
Downregulation	ENSG00000248738	AC037441	-2.21479	0.0175169	0.0486182
Downregulation	ENSG00000156049	GNA14	-2.21727	6.0615e-13	3.29482e-11
Downregulation	ENSG00000165478	HEPACAM	-2.22373	1.64118e-05	0.000123638
Downregulation	ENSG00000163046	ANKRD30BL	-2.22629	0.0136041	0.0394303
Downregulation	ENSG00000168356	SCN11A	-2.22631	7.92714e-07	8.75664e-06
Downregulation	ENSG00000167769	ACER1	-2.22734	0.000308015	0.00159241
Downregulation	ENSG00000168874	ATOH8	-2.22735	9.08101e-08	1.28443e-06
Downregulation	ENSG00000112981	NME5	-2.22762	4.52775e-06	4.05746e-05
Downregulation	ENSG00000168004	HRASLS5	-2.23025	1.11869e-06	1.18454e-05
Downregulation	ENSG00000079101	CLUL1	-2.23179	9.93293e-07	1.06606e-05
Downregulation	ENSG00000168484	SFTPC	-2.23291	0.00683377	0.0222075
Downregulation	ENSG00000078579	FGF20	-2.23432	0.00102888	0.00448629
Downregulation	ENSG00000149043	SYT8	-2.23519	1.32262e-05	0.00010273
Downregulation	ENSG00000228522	AL845321	-2.23591	5.6595e-05	0.000364779
Downregulation	ENSG00000109255	NMU	-2.23595	6.96293e-09	1.32954e-07
Downregulation	ENSG00000182255	KCNA4	-2.23667	0.00302203	0.0111938
Downregulation	ENSG00000215853	RPTN	-2.23725	0.00383273	0.0136975
Downregulation	ENSG00000025039	RRAGD	-2.23928	2.49684e-15	2.21353e-13
Downregulation	ENSG00000010438	PRSS3	-2.24482	5.06923e-05	0.0003317
Downregulation	ENSG00000185267	CDNF	-2.24531	9.72036e-12	3.86059e-10
Downregulation	ENSG00000268864	AC011487	-2.24571	0.00363495	0.0131012
Downregulation	ENSG00000260228	AC009119	-2.24625	6.18964e-11	1.98985e-09
Downregulation	ENSG00000106809	OGN	-2.24652	3.16769e-05	0.000220167
Downregulation	ENSG00000077327	SPAG6	-2.24799	0.00264391	0.00998926
Downregulation	ENSG00000183273	CCDC60	-2.24967	0.00205749	0.00809211
Downregulation	ENSG00000197291	RAMP2-AS1	-2.25202	5.51047e-10	1.36591e-08
Downregulation	ENSG00000253644	AP001208	-2.25211	0.000809575	0.0036486
Downregulation	ENSG00000141744	PNMT	-2.25324	0.000165328	0.000931344
Downregulation	ENSG00000271086	NAMA	-2.25383	0.0032495	0.0119018
Downregulation	ENSG00000184343	SRPK3	-2.25485	0.000149975	0.000854418
Downregulation	ENSG00000188086	PRSS45	-2.25548	0.000119146	0.000698831
Downregulation	ENSG00000108839	ALOX12	-2.2565	9.04169e-06	7.39334e-05
Downregulation	ENSG00000143369	ECM1	-2.25882	3.6111e-07	4.37716e-06
Downregulation	ENSG00000253368	TRNP1	-2.2619	9.38868e-09	1.73458e-07
Downregulation	ENSG00000131037	EPS8L1	-2.26245	4.79577e-09	9.43729e-08
Downregulation	ENSG00000249464	LINC01091	-2.26341	2.79036e-08	4.51657e-07
Downregulation	ENSG00000084734	GCKR	-2.26351	9.95545e-08	1.39641e-06
Downregulation	ENSG00000277631	PGM5P3-AS1	-2.26405	0.000446066	0.00218303
Downregulation	ENSG00000064205	WISP2	-2.26478	7.74002e-05	0.000478529
Downregulation	ENSG00000100628	ASB2	-2.26566	1.86587e-06	1.86476e-05
Downregulation	ENSG00000198221	AFDN-DT	-2.26649	5.92199e-15	4.86527e-13
Downregulation	ENSG00000105711	SCN1B	-2.26897	6.60547e-06	5.62769e-05
Downregulation	ENSG00000245857	AF233439	-2.269	5.56419e-06	4.86948e-05
Downregulation	ENSG00000140835	CHST4	-2.2692	0.000752795	0.00343097
Downregulation	ENSG00000165495	PKNOX2	-2.27077	1.44753e-06	1.49271e-05
Downregulation	ENSG00000197953	AADACL2	-2.27181	0.00051074	0.00245528
Downregulation	ENSG00000231738	TSPAN19	-2.27269	0.00206366	0.00811271
Downregulation	ENSG00000215187	FAM166B	-2.27435	1.06622e-08	1.93792e-07
Downregulation	ENSG00000073464	CLCN4	-2.2761	2.58018e-07	3.24291e-06
Downregulation	ENSG00000251076	AC104126	-2.28096	0.00033688	0.00171736
Downregulation	ENSG00000164707	SLC13A4	-2.28121	5.36159e-09	1.04268e-07
Downregulation	ENSG00000152078	TMEM56	-2.28313	4.60462e-06	4.11573e-05
Downregulation	ENSG00000115361	ACADL	-2.28672	2.34405e-07	2.97084e-06
Downregulation	ENSG00000170276	HSPB2	-2.28809	1.07811e-05	8.615e-05
Downregulation	ENSG00000181016	LSMEM1	-2.28921	3.44658e-07	4.19676e-06
Downregulation	ENSG00000280165	PCDH20	-2.28944	0.000799085	0.00360858
Downregulation	ENSG00000126878	AIF1L	-2.28963	1.85878e-09	4.01218e-08
Downregulation	ENSG00000262966	AC005695	-2.29252	9.13425e-07	9.93532e-06
Downregulation	ENSG00000095637	SORBS1	-2.29332	7.71069e-10	1.85057e-08
Downregulation	ENSG00000159263	SIM2	-2.29528	1.3968e-07	1.88001e-06
Downregulation	ENSG00000177238	TRIM72	-2.30139	0.00126571	0.00535986
Downregulation	ENSG00000223839	FAM95B1	-2.30287	4.57703e-05	0.000303552
Downregulation	ENSG00000178104	PDE4DIP	-2.30368	5.49358e-07	6.35952e-06
Downregulation	ENSG00000170681	CAVIN4	-2.30411	0.000686653	0.00317363
Downregulation	ENSG00000142661	MYOM3	-2.30591	6.49326e-05	0.000411852
Downregulation	ENSG00000186766	FOXI2	-2.30594	0.000218963	0.00118749
Downregulation	ENSG00000107317	PTGDS	-2.30752	1.36887e-08	2.41354e-07
Downregulation	ENSG00000237975	FLG-AS1	-2.30774	2.76594e-10	7.5154e-09
Downregulation	ENSG00000188001	TPRG1	-2.30915	2.87217e-10	7.78578e-09
Downregulation	ENSG00000124440	HIF3A	-2.31257	2.83166e-05	0.000199849
Downregulation	ENSG00000187833	C2orf78	-2.31526	0.0104883	0.0317443
Downregulation	ENSG00000179751	SYCN	-2.31531	0.000223903	0.0012105
Downregulation	ENSG00000143412	ANXA9	-2.31666	4.88391e-08	7.4019e-07
Downregulation	ENSG00000154553	PDLIM3	-2.31706	4.00443e-05	0.00027069
Downregulation	ENSG00000189316	AC073349	-2.31883	1.28411e-06	1.3393e-05
Downregulation	ENSG00000153292	ADGRF1	-2.32431	4.5492e-05	0.000301936
Downregulation	ENSG00000170255	MRGPRX1	-2.32514	0.00460898	0.015984
Downregulation	ENSG00000121871	SLITRK3	-2.32541	4.42618e-05	0.000295011
Downregulation	ENSG00000183733	FIGLA	-2.32617	0.00103049	0.00449217
Downregulation	ENSG00000170500	LONRF2	-2.32674	3.04926e-05	0.000212988
Downregulation	ENSG00000257542	OR7E47P	-2.32705	0.000136304	0.000786848
Downregulation	ENSG00000166535	A2ML1	-2.32712	1.42288e-06	1.47035e-05
Downregulation	ENSG00000270332	SMC2-AS1	-2.32785	0.000437676	0.0021488
Downregulation	ENSG00000177291	GJD4	-2.3291	0.00110119	0.00475859
Downregulation	ENSG00000172201	ID4	-2.33207	1.48097e-15	1.37611e-13
Downregulation	ENSG00000144908	ALDH1L1	-2.33248	3.60009e-06	3.3274e-05
Downregulation	ENSG00000206579	XKR4	-2.33417	1.75032e-08	3.00975e-07
Downregulation	ENSG00000112530	PACRG	-2.33512	1.98134e-08	3.34738e-07
Downregulation	ENSG00000167653	PSCA	-2.33691	0.000118404	0.000695299
Downregulation	ENSG00000133800	LYVE1	-2.33767	5.14945e-08	7.74021e-07
Downregulation	ENSG00000178734	LMO7DN	-2.34067	8.81793e-06	7.24275e-05
Downregulation	ENSG00000248309	MEF2C-AS1	-2.34429	1.40614e-06	1.45479e-05
Downregulation	ENSG00000257671	KRT7-AS	-2.3456	3.04079e-05	0.000212537
Downregulation	ENSG00000177363	LRRN4CL	-2.34647	3.50842e-08	5.53951e-07
Downregulation	ENSG00000105894	PTN	-2.34948	2.5884e-09	5.40252e-08
Downregulation	ENSG00000185100	ADSSL1	-2.35117	2.19468e-07	2.79991e-06
Downregulation	ENSG00000173930	SLCO4C1	-2.35372	0.000100303	0.000600884
Downregulation	ENSG00000039537	C6	-2.35379	0.000565996	0.00268196
Downregulation	ENSG00000172348	RCAN2	-2.35995	4.65514e-07	5.49178e-06
Downregulation	ENSG00000185681	MORN5	-2.3602	0.0103535	0.0313885
Downregulation	ENSG00000100678	SLC8A3	-2.36326	0.000148035	0.000844749
Downregulation	ENSG00000173093	CCDC63	-2.36433	0.00190521	0.00758419
Downregulation	ENSG00000132677	RHBG	-2.36459	5.99765e-07	6.845e-06
Downregulation	ENSG00000188505	NCCRP1	-2.36487	5.85391e-07	6.70076e-06
Downregulation	ENSG00000114204	SERPINI2	-2.36509	8.56091e-05	0.000523599
Downregulation	ENSG00000137198	GMPR	-2.36664	4.661e-07	5.49641e-06
Downregulation	ENSG00000176402	GJC3	-2.37064	4.48455e-06	4.0229e-05
Downregulation	ENSG00000087250	MT3	-2.37082	0.000110566	0.00065519
Downregulation	ENSG00000251370	SEMA5A-AS1	-2.37088	0.00171652	0.00693957
Downregulation	ENSG00000197838	CYP2A13	-2.3711	0.00655416	0.0214513
Downregulation	ENSG00000009950	MLXIPL	-2.37179	3.88832e-05	0.000264076
Downregulation	ENSG00000100448	CTSG	-2.37263	2.49099e-08	4.07949e-07
Downregulation	ENSG00000205683	DPF3	-2.37286	3.78495e-07	4.56558e-06
Downregulation	ENSG00000265345	MIR5188	-2.37646	3.19363e-05	0.000221748
Downregulation	ENSG00000183067	IGSF5	-2.37933	1.92891e-06	1.91743e-05
Downregulation	ENSG00000145287	PLAC8	-2.37945	9.41253e-05	0.000568482
Downregulation	ENSG00000145113	MUC4	-2.38109	0.00039252	0.00195989
Downregulation	ENSG00000112115	IL17A	-2.3831	0.00222913	0.00866422
Downregulation	ENSG00000135480	KRT7	-2.38707	2.08824e-05	0.000153189
Downregulation	ENSG00000253490	LINC02099	-2.38713	3.11993e-06	2.928e-05
Downregulation	ENSG00000130653	PNPLA7	-2.38828	3.01944e-18	4.92636e-16
Downregulation	ENSG00000170162	VGLL2	-2.39227	0.00221486	0.00861742
Downregulation	ENSG00000168490	PHYHIP	-2.39245	2.39848e-10	6.62048e-09
Downregulation	ENSG00000154175	ABI3BP	-2.39508	1.74039e-09	3.79198e-08
Downregulation	ENSG00000123560	PLP1	-2.3954	1.01845e-05	8.1939e-05
Downregulation	ENSG00000087128	TMPRSS11E	-2.3963	4.50354e-07	5.33608e-06
Downregulation	ENSG00000135409	AMHR2	-2.39825	2.55055e-05	0.000182305
Downregulation	ENSG00000182253	SYNM	-2.3986	6.0214e-07	6.86759e-06
Downregulation	ENSG00000184809	B3GALT5-AS1	-2.39941	2.82646e-05	0.000199645
Downregulation	ENSG00000116039	ATP6V1B1	-2.39976	0.000169842	0.000954455
Downregulation	ENSG00000237413	AC096531	-2.402	2.2311e-05	0.000162241
Downregulation	ENSG00000163431	LMOD1	-2.40304	8.40008e-08	1.19737e-06
Downregulation	ENSG00000185046	ANKS1B	-2.40498	9.64101e-10	2.25316e-08
Downregulation	ENSG00000119715	ESRRB	-2.40604	3.05529e-05	0.00021331
Downregulation	ENSG00000145864	GABRB2	-2.40838	2.95693e-07	3.65951e-06
Downregulation	ENSG00000108878	CACNG1	-2.40919	0.00853359	0.0267243
Downregulation	ENSG00000136383	ALPK3	-2.40931	1.69726e-07	2.23506e-06
Downregulation	ENSG00000135046	ANXA1	-2.4095	1.66034e-11	6.25816e-10
Downregulation	ENSG00000013297	CLDN11	-2.41806	1.39976e-12	6.8999e-11
Downregulation	ENSG00000149926	FAM57B	-2.41867	0.000482278	0.00233916
Downregulation	ENSG00000166840	GLYATL1	-2.4211	5.80702e-06	5.04893e-05
Downregulation	ENSG00000145879	SPINK7	-2.42356	0.000317448	0.00163291
Downregulation	ENSG00000119919	NKX2-3	-2.42609	0.00077977	0.00353629
Downregulation	ENSG00000262188	LINC01978	-2.42803	3.51774e-07	4.27144e-06
Downregulation	ENSG00000087085	ACHE	-2.42817	6.50778e-06	5.55945e-05
Downregulation	ENSG00000187699	C2orf88	-2.43021	1.92399e-10	5.44483e-09
Downregulation	ENSG00000115353	TACR1	-2.43139	2.26854e-08	3.76179e-07
Downregulation	ENSG00000118520	ARG1	-2.43602	5.61321e-05	0.000362382
Downregulation	ENSG00000153820	SPHKAP	-2.4387	0.00292912	0.0109056
Downregulation	ENSG00000148604	RGR	-2.44034	0.00239982	0.00922654
Downregulation	ENSG00000168350	DEGS2	-2.44063	5.11448e-10	1.28609e-08
Downregulation	ENSG00000237070	AC005550	-2.44111	0.000883687	0.00393767
Downregulation	ENSG00000257582	LINC01475	-2.44212	0.00400166	0.0141875
Downregulation	ENSG00000173698	ADGRG2	-2.44428	5.94843e-08	8.78911e-07
Downregulation	ENSG00000239388	ASB14	-2.44448	2.73696e-11	9.73062e-10
Downregulation	ENSG00000139910	NOVA1	-2.44463	2.40602e-09	5.05833e-08
Downregulation	ENSG00000168748	CA7	-2.44477	0.000307998	0.00159241
Downregulation	ENSG00000183347	GBP6	-2.44529	6.16036e-08	9.06755e-07
Downregulation	ENSG00000149260	CAPN5	-2.45068	2.22176e-11	8.068e-10
Downregulation	ENSG00000162383	SLC1A7	-2.45187	7.1479e-06	6.03361e-05
Downregulation	ENSG00000172828	CES3	-2.45527	3.30904e-12	1.46678e-10
Downregulation	ENSG00000134398	ERN2	-2.45657	0.00189205	0.00754476
Downregulation	ENSG00000188039	NWD1	-2.45766	4.54845e-06	4.07286e-05
Downregulation	ENSG00000173610	UGT2A1	-2.45884	0.0169126	0.0472617
Downregulation	ENSG00000177182	CLVS1	-2.4626	7.44123e-12	3.04232e-10
Downregulation	ENSG00000170271	FAXDC2	-2.46335	1.56434e-12	7.62468e-11
Downregulation	ENSG00000076555	ACACB	-2.46357	4.68529e-10	1.19372e-08
Downregulation	ENSG00000241158	ADAMTS9-AS1	-2.46679	5.0945e-07	5.95306e-06
Downregulation	ENSG00000257771	LINC02395	-2.46734	0.00101106	0.00441691
Downregulation	ENSG00000166960	CCDC178	-2.46915	1.49099e-09	3.31509e-08
Downregulation	ENSG00000214415	GNAT3	-2.47304	0.00725034	0.0233365
Downregulation	ENSG00000245466	AL357153	-2.47331	1.39728e-09	3.12673e-08
Downregulation	ENSG00000111046	MYF6	-2.4775	0.00720247	0.023206
Downregulation	ENSG00000127325	BEST3	-2.47765	0.000855208	0.00382647
Downregulation	ENSG00000145358	DDIT4L	-2.47774	0.000302598	0.0015686
Downregulation	ENSG00000163491	NEK10	-2.47826	5.44765e-07	6.31267e-06
Downregulation	ENSG00000274736	CCL23	-2.47922	1.44758e-11	5.53425e-10
Downregulation	ENSG00000187848	P2RX2	-2.48255	2.92858e-05	0.000205645
Downregulation	ENSG00000226770	AC000124	-2.48473	0.0136025	0.0394289
Downregulation	ENSG00000258689	LINC01269	-2.48557	9.57765e-09	1.76668e-07
Downregulation	ENSG00000175445	LPL	-2.48743	1.89243e-07	2.44846e-06
Downregulation	ENSG00000130226	DPP6	-2.49113	1.15066e-05	9.11298e-05
Downregulation	ENSG00000254101	LINC02055	-2.49251	4.02182e-05	0.000271707
Downregulation	ENSG00000078596	ITM2A	-2.49308	1.35039e-17	1.87715e-15
Downregulation	ENSG00000280409	LINC01101	-2.49956	0.0123013	0.0362652
Downregulation	ENSG00000172995	ARPP21	-2.50389	0.00700309	0.0226561
Downregulation	ENSG00000137571	SLCO5A1	-2.50401	3.20254e-06	2.9934e-05
Downregulation	ENSG00000106541	AGR2	-2.50909	2.42909e-05	0.000174919
Downregulation	ENSG00000188037	CLCN1	-2.51079	1.22994e-07	1.68279e-06
Downregulation	ENSG00000120907	ADRA1A	-2.51087	1.4393e-06	1.48688e-05
Downregulation	ENSG00000111049	MYF5	-2.51142	0.00746315	0.0238953
Downregulation	ENSG00000231419	LINC00689	-2.51181	4.9357e-06	4.37565e-05
Downregulation	ENSG00000141639	MAPK4	-2.51437	1.02405e-06	1.09366e-05
Downregulation	ENSG00000144339	TMEFF2	-2.51728	4.34591e-06	3.91673e-05
Downregulation	ENSG00000151882	CCL28	-2.51911	7.30052e-08	1.05844e-06
Downregulation	ENSG00000187889	FYB2	-2.5206	1.94373e-07	2.5055e-06
Downregulation	ENSG00000187416	LHFPL3	-2.52239	5.68203e-05	0.000366145
Downregulation	ENSG00000172901	LVRN	-2.52376	1.17256e-07	1.61063e-06
Downregulation	ENSG00000128591	FLNC	-2.52387	3.59968e-05	0.000246528
Downregulation	ENSG00000189134	NKAPL	-2.5261	1.85232e-11	6.89111e-10
Downregulation	ENSG00000109846	CRYAB	-2.52611	1.58814e-08	2.75541e-07
Downregulation	ENSG00000165887	ANKRD2	-2.53122	4.56014e-07	5.39211e-06
Downregulation	ENSG00000173714	WFIKKN2	-2.53152	5.44429e-05	0.000353249
Downregulation	ENSG00000162409	PRKAA2	-2.5317	7.65343e-06	6.40742e-05
Downregulation	ENSG00000184454	NCMAP	-2.53292	2.24021e-05	0.000162719
Downregulation	ENSG00000159173	TNNI1	-2.53604	0.000219226	0.00118873
Downregulation	ENSG00000204136	GGTA1P	-2.53899	8.00209e-19	1.51135e-16
Downregulation	ENSG00000126233	SLURP1	-2.53939	0.000129465	0.000751116
Downregulation	ENSG00000156564	LRFN2	-2.54122	1.04172e-08	1.90135e-07
Downregulation	ENSG00000174876	AMY1B	-2.54239	0.00461011	0.015984
Downregulation	ENSG00000102891	MT4	-2.54446	0.00809956	0.0255632
Downregulation	ENSG00000183571	PGPEP1L	-2.54621	5.76894e-05	0.000371195
Downregulation	ENSG00000124003	MOGAT1	-2.54888	0.000892155	0.00396777
Downregulation	ENSG00000255986	MT1JP	-2.54893	0.00020677	0.00113018
Downregulation	ENSG00000167759	KLK13	-2.54993	3.63127e-06	3.35265e-05
Downregulation	ENSG00000165309	ARMC3	-2.55062	0.000189957	0.00105151
Downregulation	ENSG00000136842	TMOD1	-2.55913	1.41024e-05	0.000108546
Downregulation	ENSG00000259974	LINC00261	-2.56127	0.00236531	0.00911703
Downregulation	ENSG00000204909	SPINK9	-2.56161	0.00135598	0.00566995
Downregulation	ENSG00000188175	HEPACAM2	-2.56259	0.00215558	0.00842453
Downregulation	ENSG00000133454	MYO18B	-2.56292	0.000896152	0.00398402
Downregulation	ENSG00000152785	BMP3	-2.5633	0.000260029	0.00137647
Downregulation	ENSG00000181778	TMEM252	-2.56526	7.77866e-06	6.49349e-05
Downregulation	ENSG00000259291	ZNF710-AS1	-2.56705	1.81861e-13	1.09154e-11
Downregulation	ENSG00000161664	ASB16	-2.56708	1.90468e-07	2.46065e-06
Downregulation	ENSG00000165188	RNF183	-2.5704	8.76224e-07	9.56662e-06
Downregulation	ENSG00000130433	CACNG6	-2.57317	0.0017352	0.00700692
Downregulation	ENSG00000269699	ZIM2	-2.57361	0.000851215	0.00381106
Downregulation	ENSG00000237515	SHISA9	-2.57987	4.09933e-06	3.72249e-05
Downregulation	ENSG00000135469	COQ10A	-2.58587	2.76486e-10	7.5154e-09
Downregulation	ENSG00000241479	AC074033	-2.58996	1.54873e-05	0.000117566
Downregulation	ENSG00000189377	CXCL17	-2.59103	8.29817e-10	1.96443e-08
Downregulation	ENSG00000281560	AC091891	-2.59558	0.00150782	0.00619681
Downregulation	ENSG00000211445	GPX3	-2.59723	7.4783e-14	4.84861e-12
Downregulation	ENSG00000149654	CDH22	-2.59731	2.84331e-08	4.58624e-07
Downregulation	ENSG00000235942	LCE6A	-2.5988	0.00884462	0.0275444
Downregulation	ENSG00000147576	ADHFE1	-2.59955	1.02601e-08	1.87762e-07
Downregulation	ENSG00000261863	LINC01996	-2.59955	0.00197908	0.00783249
Downregulation	ENSG00000143434	SEMA6C	-2.60037	5.545e-08	8.24913e-07
Downregulation	ENSG00000095321	CRAT	-2.6008	1.62141e-09	3.57533e-08
Downregulation	ENSG00000246375	AC107067	-2.60196	1.27806e-10	3.78969e-09
Downregulation	ENSG00000198010	DLGAP2	-2.60802	6.81486e-11	2.17475e-09
Downregulation	ENSG00000230910	AL391807	-2.60806	2.65444e-05	0.000188876
Downregulation	ENSG00000170367	CST5	-2.61097	0.0024731	0.00945877
Downregulation	ENSG00000138039	LHCGR	-2.61146	0.00017394	0.00097355
Downregulation	ENSG00000205221	VIT	-2.61328	7.67836e-09	1.44081e-07
Downregulation	ENSG00000156687	UNC5D	-2.61696	1.12513e-06	1.19008e-05
Downregulation	ENSG00000012504	NR1H4	-2.61721	3.13922e-05	0.000218538
Downregulation	ENSG00000167311	ART5	-2.61722	1.50631e-06	1.54508e-05
Downregulation	ENSG00000232903	LINC01166	-2.61774	5.56848e-05	0.00036023
Downregulation	ENSG00000242366	UGT1A8	-2.61832	0.00203025	0.00800219
Downregulation	ENSG00000092607	TBX15	-2.62084	8.1625e-06	6.76839e-05
Downregulation	ENSG00000174156	GSTA3	-2.62336	4.88889e-06	4.34298e-05
Downregulation	ENSG00000146147	MLIP	-2.63072	3.64042e-08	5.71159e-07
Downregulation	ENSG00000187054	TMPRSS11A	-2.63274	3.93508e-06	3.58835e-05
Downregulation	ENSG00000149575	SCN2B	-2.63501	1.926e-08	3.27138e-07
Downregulation	ENSG00000183018	SPNS2	-2.63524	2.96211e-11	1.04259e-09
Downregulation	ENSG00000112936	C7	-2.63581	1.29278e-07	1.76114e-06
Downregulation	ENSG00000108924	HLF	-2.63626	2.75736e-15	2.4137e-13
Downregulation	ENSG00000205002	AARD	-2.63893	1.18608e-05	9.34451e-05
Downregulation	ENSG00000267206	LCN6	-2.63931	6.25446e-08	9.1866e-07
Downregulation	ENSG00000139648	KRT71	-2.63936	0.000781978	0.00354491
Downregulation	ENSG00000135063	FAM189A2	-2.64033	4.65317e-21	1.44395e-18
Downregulation	ENSG00000167614	TTYH1	-2.64125	7.04311e-12	2.88635e-10
Downregulation	ENSG00000250392	LINC02502	-2.64191	0.00074156	0.00338776
Downregulation	ENSG00000106018	VIPR2	-2.64683	1.18816e-08	2.1328e-07
Downregulation	ENSG00000147256	ARHGAP36	-2.64719	2.07239e-05	0.000152165
Downregulation	ENSG00000232287	SLC6A1-AS1	-2.65334	1.64747e-05	0.000124005
Downregulation	ENSG00000108018	SORCS1	-2.65336	5.24968e-10	1.31533e-08
Downregulation	ENSG00000070182	SPTB	-2.65354	5.41387e-05	0.000351406
Downregulation	ENSG00000155511	GRIA1	-2.65801	8.13343e-08	1.16366e-06
Downregulation	ENSG00000205038	PKHD1L1	-2.66039	3.10551e-06	2.91683e-05
Downregulation	ENSG00000214708	AC116407	-2.66039	6.26102e-12	2.60578e-10
Downregulation	ENSG00000173809	TDRD12	-2.66095	1.29423e-07	1.76197e-06
Downregulation	ENSG00000079385	CEACAM1	-2.66124	1.85405e-11	6.89111e-10
Downregulation	ENSG00000156076	WIF1	-2.66219	0.000677828	0.00313953
Downregulation	ENSG00000197191	CYSRT1	-2.66552	1.42861e-07	1.91687e-06
Downregulation	ENSG00000127249	ATP13A4	-2.66659	2.00599e-08	3.38409e-07
Downregulation	ENSG00000186912	P2RY4	-2.67156	9.60319e-08	1.35387e-06
Downregulation	ENSG00000077274	CAPN6	-2.67411	3.63963e-07	4.41019e-06
Downregulation	ENSG00000248144	ADH1C	-2.67609	7.95693e-06	6.61846e-05
Downregulation	ENSG00000115290	GRB14	-2.67661	2.01173e-06	1.99122e-05
Downregulation	ENSG00000241186	TDGF1	-2.67912	9.84295e-06	7.95494e-05
Downregulation	ENSG00000146469	VIP	-2.6816	2.80915e-05	0.000198584
Downregulation	ENSG00000151623	NR3C2	-2.68567	2.05115e-11	7.53505e-10
Downregulation	ENSG00000223392	CLDN10-AS1	-2.68705	6.64463e-06	5.6555e-05
Downregulation	ENSG00000173641	HSPB7	-2.68759	0.000154526	0.000877034
Downregulation	ENSG00000143365	RORC	-2.69004	7.33366e-11	2.31901e-09
Downregulation	ENSG00000187486	KCNJ11	-2.70128	4.3884e-08	6.75102e-07
Downregulation	ENSG00000138100	TRIM54	-2.70243	0.000928869	0.00411106
Downregulation	ENSG00000229444	AL451062	-2.70489	1.4727e-05	0.000112606
Downregulation	ENSG00000168306	ACOX2	-2.70725	5.42156e-14	3.62327e-12
Downregulation	ENSG00000151892	GFRA1	-2.70739	1.78697e-09	3.88615e-08
Downregulation	ENSG00000204099	NEU4	-2.70743	2.16169e-05	0.000157789
Downregulation	ENSG00000107954	NEURL1	-2.70904	2.78468e-07	3.46916e-06
Downregulation	ENSG00000154330	PGM5	-2.71103	2.25137e-10	6.26419e-09
Downregulation	ENSG00000185482	STAC3	-2.713	5.32419e-05	0.000346621
Downregulation	ENSG00000125740	FOSB	-2.71597	3.58566e-11	1.23131e-09
Downregulation	ENSG00000148735	PLEKHS1	-2.71656	0.000370148	0.00185941
Downregulation	ENSG00000175084	DES	-2.71868	0.000543423	0.00258805
Downregulation	ENSG00000163687	DNASE1L3	-2.72553	4.50813e-10	1.15536e-08
Downregulation	ENSG00000094755	GABRP	-2.73031	2.28804e-05	0.000165965
Downregulation	ENSG00000162761	LMX1A	-2.73192	2.96883e-07	3.67163e-06
Downregulation	ENSG00000170419	VSTM2A	-2.7338	0.00041859	0.00206896
Downregulation	ENSG00000198842	DUSP27	-2.73675	0.00134356	0.00562955
Downregulation	ENSG00000091482	SMPX	-2.74069	0.00138752	0.0057893
Downregulation	ENSG00000165795	NDRG2	-2.74653	7.24896e-25	4.66511e-22
Downregulation	ENSG00000129159	KCNC1	-2.74675	1.28784e-07	1.75509e-06
Downregulation	ENSG00000178965	ERICH3	-2.75155	6.53836e-05	0.000414259
Downregulation	ENSG00000043039	BARX2	-2.75178	3.84074e-28	4.44912e-25
Downregulation	ENSG00000198807	PAX9	-2.75201	6.96773e-15	5.61816e-13
Downregulation	ENSG00000070808	CAMK2A	-2.75243	6.45432e-06	5.51785e-05
Downregulation	ENSG00000058404	CAMK2B	-2.75431	2.29444e-06	2.22976e-05
Downregulation	ENSG00000120057	SFRP5	-2.75464	3.10757e-06	2.91721e-05
Downregulation	ENSG00000080493	SLC4A4	-2.75491	2.187e-10	6.10954e-09
Downregulation	ENSG00000244094	SPRR2F	-2.75652	9.44093e-05	0.000569999
Downregulation	ENSG00000158528	PPP1R9A	-2.76684	2.10643e-07	2.70021e-06
Downregulation	ENSG00000182389	CACNB4	-2.76701	4.60398e-11	1.53844e-09
Downregulation	ENSG00000261857	MIA	-2.76817	5.11909e-06	4.52438e-05
Downregulation	ENSG00000178568	ERBB4	-2.76828	1.31737e-06	1.37152e-05
Downregulation	ENSG00000172399	MYOZ2	-2.76937	0.00215726	0.00842917
Downregulation	ENSG00000264424	MYH4	-2.77315	0.000517118	0.00248148
Downregulation	ENSG00000165300	SLITRK5	-2.77605	2.05352e-08	3.45254e-07
Downregulation	ENSG00000160339	FCN2	-2.77767	1.83595e-05	0.000136331
Downregulation	ENSG00000143196	DPT	-2.78034	2.04112e-08	3.43501e-07
Downregulation	ENSG00000166292	TMEM100	-2.78067	2.51741e-14	1.8001e-12
Downregulation	ENSG00000152642	GPD1L	-2.78688	2.26534e-27	2.1277e-24
Downregulation	ENSG00000105289	TJP3	-2.79029	9.24432e-09	1.71247e-07
Downregulation	ENSG00000172458	IL17D	-2.79104	4.2053e-11	1.41474e-09
Downregulation	ENSG00000186204	CYP4F12	-2.79123	3.83818e-14	2.64652e-12
Downregulation	ENSG00000272414	FAM47E-STBD1	-2.79216	0.000115045	0.000678673
Downregulation	ENSG00000152611	CAPSL	-2.79255	0.000155532	0.000882023
Downregulation	ENSG00000065717	TLE2	-2.79553	1.96807e-21	6.70534e-19
Downregulation	ENSG00000218357	LINC01644	-2.79747	1.65904e-06	1.6809e-05
Downregulation	ENSG00000120251	GRIA2	-2.7981	7.15407e-05	0.000448042
Downregulation	ENSG00000005187	ACSM3	-2.79855	5.79212e-16	5.8008e-14
Downregulation	ENSG00000175262	C1orf127	-2.79925	2.13028e-07	2.72676e-06
Downregulation	ENSG00000132464	ENAM	-2.80022	2.19138e-05	0.000159654
Downregulation	ENSG00000239389	PCDHA13	-2.80159	0.00483503	0.016633
Downregulation	ENSG00000101938	CHRDL1	-2.80827	6.68959e-07	7.54304e-06
Downregulation	ENSG00000243284	VSIG8	-2.81319	2.46905e-05	0.000177355
Downregulation	ENSG00000164900	GBX1	-2.81585	0.00124922	0.00530201
Downregulation	ENSG00000162398	LEXM	-2.81593	4.24931e-10	1.09549e-08
Downregulation	ENSG00000185942	NKAIN3	-2.81703	3.74974e-05	0.000255512
Downregulation	ENSG00000178055	PRSS42	-2.81923	0.000404602	0.0020104
Downregulation	ENSG00000064787	BCAS1	-2.81997	1.52546e-11	5.81282e-10
Downregulation	ENSG00000143416	SELENBP1	-2.82346	3.84187e-18	6.06876e-16
Downregulation	ENSG00000134193	REG4	-2.82446	7.2959e-05	0.000454793
Downregulation	ENSG00000213088	ACKR1	-2.82679	3.62943e-10	9.59163e-09
Downregulation	ENSG00000145362	ANK2	-2.83025	6.10794e-11	1.96722e-09
Downregulation	ENSG00000095627	TDRD1	-2.83102	1.25672e-10	3.73598e-09
Downregulation	ENSG00000184221	OLIG1	-2.83113	1.78444e-05	0.000133046
Downregulation	ENSG00000143627	PKLR	-2.8324	0.000169035	0.000950381
Downregulation	ENSG00000168811	IL12A	-2.833	2.15904e-11	7.87313e-10
Downregulation	ENSG00000122121	XPNPEP2	-2.8417	1.57416e-10	4.55878e-09
Downregulation	ENSG00000233198	RNF224	-2.84299	1.16982e-10	3.51814e-09
Downregulation	ENSG00000111404	RERGL	-2.84487	3.30282e-11	1.1455e-09
Downregulation	ENSG00000172900	AP002387	-2.84546	0.000459475	0.00224057
Downregulation	ENSG00000163126	ANKRD23	-2.85048	5.74189e-07	6.59351e-06
Downregulation	ENSG00000160539	PLPP7	-2.85933	3.37234e-07	4.11646e-06
Downregulation	ENSG00000102683	SGCG	-2.86008	1.35103e-05	0.000104661
Downregulation	ENSG00000117115	PADI2	-2.86376	5.14904e-07	6.00266e-06
Downregulation	ENSG00000140297	GCNT3	-2.86576	1.21612e-09	2.77314e-08
Downregulation	ENSG00000147166	ITGB1BP2	-2.86673	1.73702e-07	2.27707e-06
Downregulation	ENSG00000007306	CEACAM7	-2.86689	5.23608e-06	4.61487e-05
Downregulation	ENSG00000140481	CCDC33	-2.87075	3.02139e-05	0.000211468
Downregulation	ENSG00000126016	AMOT	-2.87293	3.59992e-11	1.23499e-09
Downregulation	ENSG00000145949	MYLK4	-2.87453	7.89657e-11	2.47227e-09
Downregulation	ENSG00000180251	SLC9A4	-2.88312	4.44438e-06	3.99305e-05
Downregulation	ENSG00000169509	CRCT1	-2.88805	6.44661e-07	7.31176e-06
Downregulation	ENSG00000141576	RNF157	-2.89009	2.94371e-10	7.94253e-09
Downregulation	ENSG00000187272	KRTAP9-8	-2.89059	0.0130432	0.038068
Downregulation	ENSG00000183631	PRR32	-2.8909	0.000127609	0.000741995
Downregulation	ENSG00000095713	CRTAC1	-2.89317	1.17537e-12	5.90266e-11
Downregulation	ENSG00000177752	YIPF7	-2.89371	0.00255778	0.00970921
Downregulation	ENSG00000152578	GRIA4	-2.89467	8.14402e-07	8.9734e-06
Downregulation	ENSG00000070193	FGF10	-2.89653	5.26449e-09	1.02551e-07
Downregulation	ENSG00000147573	TRIM55	-2.89683	6.54245e-05	0.000414442
Downregulation	ENSG00000130988	RGN	-2.89811	1.97873e-13	1.1795e-11
Downregulation	ENSG00000135773	CAPN9	-2.89947	2.10075e-06	2.06405e-05
Downregulation	ENSG00000243543	WFDC6	-2.89976	0.000468876	0.00228149
Downregulation	ENSG00000138722	MMRN1	-2.90042	2.4242e-09	5.0887e-08
Downregulation	ENSG00000125780	TGM3	-2.90391	4.30514e-05	0.000288048
Downregulation	ENSG00000133317	LGALS12	-2.90947	9.6775e-09	1.78132e-07
Downregulation	ENSG00000158571	PFKFB1	-2.91128	5.073e-12	2.15786e-10
Downregulation	ENSG00000036448	MYOM2	-2.91286	3.91605e-07	4.70738e-06
Downregulation	ENSG00000152154	TMEM178A	-2.91521	2.08258e-09	4.42654e-08
Downregulation	ENSG00000163050	COQ8A	-2.91668	3.12503e-11	1.09037e-09
Downregulation	ENSG00000204323	SMIM5	-2.91744	7.68284e-12	3.13006e-10
Downregulation	ENSG00000172867	KRT2	-2.9176	1.49227e-05	0.000113876
Downregulation	ENSG00000006059	KRT33A	-2.92245	2.91493e-10	7.88939e-09
Downregulation	ENSG00000204687	MAS1L	-2.92609	1.47888e-05	0.000112979
Downregulation	ENSG00000129749	CHRNA10	-2.92839	3.47565e-10	9.21327e-09
Downregulation	ENSG00000162598	C1orf87	-2.93113	5.0712e-05	0.000331766
Downregulation	ENSG00000188833	ENTPD8	-2.93311	0.000126381	0.000735926
Downregulation	ENSG00000183833	MAATS1	-2.93443	5.15013e-12	2.18531e-10
Downregulation	ENSG00000255774	AP000439	-2.937	3.08579e-09	6.33791e-08
Downregulation	ENSG00000142973	CYP4B1	-2.9412	9.33739e-09	1.72603e-07
Downregulation	ENSG00000166317	SYNPO2L	-2.94211	4.89893e-06	4.34753e-05
Downregulation	ENSG00000143171	RXRG	-2.94366	9.82194e-11	3.02064e-09
Downregulation	ENSG00000132554	RGS22	-2.94546	8.93573e-08	1.26697e-06
Downregulation	ENSG00000223561	AC005165	-2.9456	4.89888e-06	4.34753e-05
Downregulation	ENSG00000248874	C5orf17	-2.95102	7.13234e-09	1.3537e-07
Downregulation	ENSG00000143520	FLG2	-2.95326	7.02684e-05	0.000441229
Downregulation	ENSG00000185737	NRG3	-2.95807	1.0414e-05	8.3466e-05
Downregulation	ENSG00000248771	SMIM31	-2.96313	0.00976108	0.0299239
Downregulation	ENSG00000263155	MYZAP	-2.96474	4.71352e-15	3.97991e-13
Downregulation	ENSG00000157150	TIMP4	-2.96685	3.49085e-10	9.24649e-09
Downregulation	ENSG00000277494	GPIHBP1	-2.96885	1.98632e-10	5.61207e-09
Downregulation	ENSG00000133710	SPINK5	-2.96975	3.55079e-09	7.17008e-08
Downregulation	ENSG00000103310	ZP2	-2.97165	2.19116e-05	0.000159654
Downregulation	ENSG00000172508	CARNS1	-2.97171	1.82542e-08	3.12498e-07
Downregulation	ENSG00000235097	LINC00330	-2.97488	1.01399e-05	8.16831e-05
Downregulation	ENSG00000155792	DEPTOR	-2.9807	5.71279e-18	8.55737e-16
Downregulation	ENSG00000136155	SCEL	-2.98702	5.60602e-11	1.82245e-09
Downregulation	ENSG00000179813	FAM216B	-2.98922	0.000818571	0.00368532
Downregulation	ENSG00000107147	KCNT1	-2.98986	1.11427e-06	1.18023e-05
Downregulation	ENSG00000111339	ART4	-2.98988	8.68441e-10	2.04195e-08
Downregulation	ENSG00000232656	IDI2-AS1	-2.99295	2.76711e-08	4.48577e-07
Downregulation	ENSG00000140538	NTRK3	-2.99473	1.95064e-14	1.4362e-12
Downregulation	ENSG00000186860	KRTAP17-1	-2.99489	0.000978217	0.0042961
Downregulation	ENSG00000187550	SBK2	-2.99525	0.001093	0.00472909
Downregulation	ENSG00000078814	MYH7B	-2.99733	1.05901e-08	1.92784e-07
Downregulation	ENSG00000154556	SORBS2	-2.99819	5.05847e-18	7.74414e-16
Downregulation	ENSG00000203867	RBM20	-3.00013	4.5609e-19	9.21514e-17
Downregulation	ENSG00000001626	CFTR	-3.00068	7.24995e-09	1.37377e-07
Downregulation	ENSG00000121577	POPDC2	-3.01051	4.85941e-09	9.5463e-08
Downregulation	ENSG00000124743	KLHL31	-3.01128	1.99997e-08	3.37557e-07
Downregulation	ENSG00000188277	C15orf62	-3.01425	3.69988e-17	4.67557e-15
Downregulation	ENSG00000006128	TAC1	-3.01835	2.82033e-06	2.68159e-05
Downregulation	ENSG00000170262	MRAP	-3.01836	2.37211e-07	3.00421e-06
Downregulation	ENSG00000188959	C9orf152	-3.01933	4.63803e-08	7.08175e-07
Downregulation	ENSG00000100626	GALNT16	-3.02124	2.12544e-14	1.5485e-12
Downregulation	ENSG00000151365	THRSP	-3.0229	4.52089e-07	5.34751e-06
Downregulation	ENSG00000188488	SERPINA5	-3.02398	7.50236e-08	1.08363e-06
Downregulation	ENSG00000206069	TMEM211	-3.02517	0.000104237	0.000622308
Downregulation	ENSG00000182836	PLCXD3	-3.02751	1.61726e-12	7.86055e-11
Downregulation	ENSG00000269186	LINC01082	-3.02832	0.00100624	0.00439917
Downregulation	ENSG00000178343	SHISA3	-3.03053	3.71715e-08	5.81622e-07
Downregulation	ENSG00000122420	PTGFR	-3.03589	5.16304e-11	1.69911e-09
Downregulation	ENSG00000250508	AP000808	-3.03653	1.2852e-09	2.90965e-08
Downregulation	ENSG00000104848	KCNA7	-3.03667	7.8345e-06	6.53697e-05
Downregulation	ENSG00000184350	MRGPRE	-3.03739	1.4869e-07	1.98665e-06
Downregulation	ENSG00000170290	SLN	-3.03877	0.000312634	0.0016134
Downregulation	ENSG00000197766	CFD	-3.03956	3.84613e-19	8.05184e-17
Downregulation	ENSG00000105679	GAPDHS	-3.04062	1.3588e-05	0.000105216
Downregulation	ENSG00000169218	RSPO1	-3.04315	8.90003e-14	5.68555e-12
Downregulation	ENSG00000172318	B3GALT1	-3.04327	1.15009e-05	9.11057e-05
Downregulation	ENSG00000136546	SCN7A	-3.0434	7.31629e-09	1.38408e-07
Downregulation	ENSG00000189058	APOD	-3.04773	2.6088e-14	1.85781e-12
Downregulation	ENSG00000243955	GSTA1	-3.04834	8.12126e-05	0.00049908
Downregulation	ENSG00000198574	SH2D1B	-3.05078	1.70863e-07	2.24833e-06
Downregulation	ENSG00000092009	CMA1	-3.05284	7.43599e-10	1.78958e-08
Downregulation	ENSG00000196218	RYR1	-3.05288	5.32756e-08	7.95974e-07
Downregulation	ENSG00000228484	AL137025	-3.05325	6.16757e-07	7.02509e-06
Downregulation	ENSG00000267690	LDLRAD4-AS1	-3.05333	8.22556e-07	9.05176e-06
Downregulation	ENSG00000100373	UPK3A	-3.05578	6.7123e-09	1.28521e-07
Downregulation	ENSG00000196482	ESRRG	-3.05628	1.12375e-08	2.02926e-07
Downregulation	ENSG00000248464	FGF10-AS1	-3.05795	1.96459e-08	3.32231e-07
Downregulation	ENSG00000206072	SERPINB11	-3.06	3.46768e-07	4.21949e-06
Downregulation	ENSG00000268654	MIMT1	-3.06332	0.00258149	0.0097832
Downregulation	ENSG00000187642	PERM1	-3.06428	9.43345e-21	2.70935e-18
Downregulation	ENSG00000145242	EPHA5	-3.06442	4.81963e-07	5.66425e-06
Downregulation	ENSG00000235295	LINC01634	-3.06575	5.35206e-07	6.21124e-06
Downregulation	ENSG00000111405	ENDOU	-3.06577	1.29573e-07	1.76309e-06
Downregulation	ENSG00000203952	CCDC160	-3.06943	1.61355e-08	2.79491e-07
Downregulation	ENSG00000108823	SGCA	-3.06968	2.73267e-06	2.6068e-05
Downregulation	ENSG00000180440	SERTM1	-3.07178	3.13166e-07	3.86613e-06
Downregulation	ENSG00000185915	KLHL34	-3.07241	3.26542e-06	3.0489e-05
Downregulation	ENSG00000168334	XIRP1	-3.07332	3.16224e-05	0.000219832
Downregulation	ENSG00000036473	OTC	-3.07374	5.60482e-07	6.46461e-06
Downregulation	ENSG00000120215	MLANA	-3.07449	2.47607e-11	8.88011e-10
Downregulation	ENSG00000168079	SCARA5	-3.07942	1.20242e-13	7.5427e-12
Downregulation	ENSG00000166736	HTR3A	-3.07943	8.27379e-08	1.18228e-06
Downregulation	ENSG00000122477	LRRC39	-3.07962	8.48627e-07	9.30915e-06
Downregulation	ENSG00000148826	NKX6-2	-3.08043	6.1479e-06	5.29628e-05
Downregulation	ENSG00000146399	TAAR1	-3.08161	0.00333837	0.0121877
Downregulation	ENSG00000105048	TNNT1	-3.08252	1.58966e-06	1.62291e-05
Downregulation	ENSG00000130876	SLC7A10	-3.08733	1.62892e-08	2.81774e-07
Downregulation	ENSG00000214313	AZGP1P1	-3.0928	5.84773e-05	0.000375291
Downregulation	ENSG00000187758	ADH1A	-3.09377	2.23506e-06	2.17938e-05
Downregulation	ENSG00000124253	PCK1	-3.09709	2.91723e-10	7.88945e-09
Downregulation	ENSG00000143631	FLG	-3.09811	2.21152e-08	3.68202e-07
Downregulation	ENSG00000124701	APOBEC2	-3.10135	5.84698e-05	0.000375291
Downregulation	ENSG00000124664	SPDEF	-3.10178	1.34861e-05	0.000104544
Downregulation	ENSG00000172987	HPSE2	-3.10271	3.45502e-08	5.46762e-07
Downregulation	ENSG00000272573	MUSTN1	-3.10349	0.000108476	0.0006444
Downregulation	ENSG00000133878	DUSP26	-3.1066	2.44718e-05	0.000175966
Downregulation	ENSG00000183778	B3GALT5	-3.10663	1.31562e-09	2.96694e-08
Downregulation	ENSG00000180875	GREM2	-3.10798	1.09566e-10	3.34002e-09
Downregulation	ENSG00000179796	LRRC3B	-3.113	1.14774e-05	9.09439e-05
Downregulation	ENSG00000103460	TOX3	-3.11301	2.12743e-06	2.08613e-05
Downregulation	ENSG00000164440	TXLNB	-3.11451	6.26397e-07	7.12555e-06
Downregulation	ENSG00000094796	KRT31	-3.11623	9.90864e-12	3.92192e-10
Downregulation	ENSG00000233760	AC004947	-3.11839	2.3891e-10	6.59985e-09
Downregulation	ENSG00000180332	KCTD4	-3.11891	4.35474e-09	8.63296e-08
Downregulation	ENSG00000171476	HOPX	-3.12036	2.00501e-13	1.19108e-11
Downregulation	ENSG00000163884	KLF15	-3.12071	1.33339e-12	6.59147e-11
Downregulation	ENSG00000130528	HRC	-3.13349	1.08446e-05	8.65778e-05
Downregulation	ENSG00000198467	TPM2	-3.14175	5.02188e-08	7.5681e-07
Downregulation	ENSG00000072954	TMEM38A	-3.14253	3.75303e-10	9.9032e-09
Downregulation	ENSG00000154080	CHST9	-3.15002	4.16483e-05	0.000280279
Downregulation	ENSG00000170011	MYRIP	-3.15054	3.59389e-18	5.70296e-16
Downregulation	ENSG00000197353	LYPD2	-3.15518	4.6555e-07	5.49178e-06
Downregulation	ENSG00000177108	ZDHHC22	-3.15595	9.76667e-06	7.90248e-05
Downregulation	ENSG00000138615	CILP	-3.16575	8.84104e-08	1.25611e-06
Downregulation	ENSG00000250821	EXOC1L	-3.17274	0.0137924	0.0398364
Downregulation	ENSG00000250958	LINC00492	-3.18267	1.74518e-06	1.7564e-05
Downregulation	ENSG00000204460	LINC01854	-3.18371	0.00132974	0.00558037
Downregulation	ENSG00000101443	WFDC2	-3.18599	1.93335e-05	0.000142983
Downregulation	ENSG00000230102	LINC02028	-3.18701	8.10684e-12	3.28355e-10
Downregulation	ENSG00000188176	SMTNL2	-3.18746	5.13273e-06	4.53368e-05
Downregulation	ENSG00000261701	HPR	-3.18792	6.26291e-06	5.381e-05
Downregulation	ENSG00000131738	KRT33B	-3.18858	9.50095e-06	7.72164e-05
Downregulation	ENSG00000106436	MYL10	-3.18869	0.000164675	0.00092797
Downregulation	ENSG00000171033	PKIA	-3.19379	2.41654e-11	8.67559e-10
Downregulation	ENSG00000169862	CTNND2	-3.19934	1.23225e-08	2.19831e-07
Downregulation	ENSG00000134531	EMP1	-3.2	1.90816e-18	3.29912e-16
Downregulation	ENSG00000197769	MAP1LC3C	-3.20189	1.62601e-11	6.16422e-10
Downregulation	ENSG00000103316	CRYM	-3.20963	1.95015e-14	1.4362e-12
Downregulation	ENSG00000185437	SH3BGR	-3.21106	1.14519e-10	3.45765e-09
Downregulation	ENSG00000228723	SRGAP3-AS2	-3.21107	0.0017753	0.00714726
Downregulation	ENSG00000122756	CNTFR	-3.2111	1.57486e-09	3.48152e-08
Downregulation	ENSG00000006071	ABCC8	-3.21524	1.16183e-06	1.22277e-05
Downregulation	ENSG00000156222	SLC28A1	-3.21662	2.7579e-07	3.44015e-06
Downregulation	ENSG00000103184	SEC14L5	-3.21771	2.09599e-15	1.9068e-13
Downregulation	ENSG00000118271	TTR	-3.2187	9.21083e-07	1.00123e-05
Downregulation	ENSG00000165028	NIPSNAP3B	-3.22088	6.96064e-12	2.85592e-10
Downregulation	ENSG00000236780	LINC01829	-3.2217	4.47189e-05	0.000297487
Downregulation	ENSG00000163380	LMOD3	-3.22414	4.85997e-05	0.000320359
Downregulation	ENSG00000250073	AP000866	-3.22421	2.50223e-17	3.29385e-15
Downregulation	ENSG00000158445	KCNB1	-3.22431	6.54945e-10	1.59836e-08
Downregulation	ENSG00000186479	RGS7BP	-3.2251	6.20208e-10	1.51892e-08
Downregulation	ENSG00000184811	TUSC5	-3.23029	8.12976e-08	1.16361e-06
Downregulation	ENSG00000111241	FGF6	-3.23376	0.000104802	0.000625357
Downregulation	ENSG00000138379	MSTN	-3.23481	2.41811e-07	3.05844e-06
Downregulation	ENSG00000232079	LINC01697	-3.23659	6.32889e-09	1.21986e-07
Downregulation	ENSG00000144712	CAND2	-3.23676	2.82276e-10	7.6638e-09
Downregulation	ENSG00000130595	TNNT3	-3.24305	1.64898e-05	0.000124081
Downregulation	ENSG00000127324	TSPAN8	-3.24401	5.17012e-10	1.29821e-08
Downregulation	ENSG00000077522	ACTN2	-3.24589	0.000202295	0.00110921
Downregulation	ENSG00000141338	ABCA8	-3.24798	3.12407e-15	2.70069e-13
Downregulation	ENSG00000103355	PRSS33	-3.25785	0.000167937	0.000944663
Downregulation	ENSG00000086967	MYBPC2	-3.25948	4.63841e-05	0.000307153
Downregulation	ENSG00000162771	FAM71A	-3.26015	1.97112e-06	1.95436e-05
Downregulation	ENSG00000112175	BMP5	-3.26091	9.64544e-08	1.35873e-06
Downregulation	ENSG00000163873	GRIK3	-3.26409	2.00386e-12	9.38519e-11
Downregulation	ENSG00000182533	CAV3	-3.26513	0.000368545	0.00185309
Downregulation	ENSG00000121769	FABP3	-3.26909	4.2677e-09	8.49433e-08
Downregulation	ENSG00000164265	SCGB3A2	-3.27841	4.78316e-07	5.6271e-06
Downregulation	ENSG00000138347	MYPN	-3.28756	9.158e-05	0.000554748
Downregulation	ENSG00000185105	MYADML2	-3.28905	7.96936e-06	6.62563e-05
Downregulation	ENSG00000198488	B3GNT6	-3.294	2.61368e-06	2.50982e-05
Downregulation	ENSG00000172238	ATOH1	-3.29439	0.00140059	0.00583052
Downregulation	ENSG00000177354	C10orf71	-3.29486	0.00135343	0.00566135
Downregulation	ENSG00000172382	PRSS27	-3.30124	8.55393e-11	2.66846e-09
Downregulation	ENSG00000100095	SEZ6L	-3.30798	3.61752e-11	1.23858e-09
Downregulation	ENSG00000188582	PAQR9	-3.31688	1.61707e-05	0.000122087
Downregulation	ENSG00000154162	CDH12	-3.31799	8.29183e-07	9.11314e-06
Downregulation	ENSG00000078328	RBFOX1	-3.31879	1.47108e-05	0.000112507
Downregulation	ENSG00000181378	CFAP65	-3.32115	2.83844e-07	3.52796e-06
Downregulation	ENSG00000125851	PCSK2	-3.32219	5.41339e-08	8.07205e-07
Downregulation	ENSG00000250456	LINC02260	-3.32447	0.012868	0.03762
Downregulation	ENSG00000244383	FAM3D-AS1	-3.32603	2.00904e-09	4.29077e-08
Downregulation	ENSG00000101542	CDH20	-3.33132	3.35007e-10	8.90754e-09
Downregulation	ENSG00000154358	OBSCN	-3.33308	2.45881e-10	6.75483e-09
Downregulation	ENSG00000079689	SCGN	-3.34303	0.000365188	0.00183794
Downregulation	ENSG00000189367	KIAA0408	-3.34379	2.01293e-05	0.000148301
Downregulation	ENSG00000110195	FOLR1	-3.34413	6.41638e-06	5.49487e-05
Downregulation	ENSG00000150672	DLG2	-3.34537	3.74618e-33	1.18352e-29
Downregulation	ENSG00000249082	C5orf66-AS1	-3.34655	3.49919e-10	9.26153e-09
Downregulation	ENSG00000213171	LINGO4	-3.34804	2.7975e-09	5.80063e-08
Downregulation	ENSG00000112782	CLIC5	-3.35	2.99796e-09	6.18309e-08
Downregulation	ENSG00000184650	ODF4	-3.3509	2.04605e-10	5.75744e-09
Downregulation	ENSG00000167580	AQP2	-3.35434	7.15691e-05	0.000448138
Downregulation	ENSG00000163092	XIRP2	-3.36469	0.000401422	0.00199745
Downregulation	ENSG00000162998	FRZB	-3.36941	8.17335e-14	5.26976e-12
Downregulation	ENSG00000141161	UNC45B	-3.37251	9.89528e-05	0.000593819
Downregulation	ENSG00000126562	WNK4	-3.37728	4.62655e-18	7.24243e-16
Downregulation	ENSG00000179564	LSMEM2	-3.3842	1.77744e-08	3.05186e-07
Downregulation	ENSG00000157087	ATP2B2	-3.385	2.09394e-11	7.67758e-10
Downregulation	ENSG00000016602	CLCA4	-3.38802	6.58581e-08	9.62043e-07
Downregulation	ENSG00000189129	PLAC9	-3.39253	5.4652e-19	1.07913e-16
Downregulation	ENSG00000101306	MYLK2	-3.39301	5.74573e-07	6.59351e-06
Downregulation	ENSG00000204091	TDRG1	-3.39337	1.61391e-12	7.85527e-11
Downregulation	ENSG00000151729	SLC25A4	-3.39578	3.72612e-12	1.63704e-10
Downregulation	ENSG00000230873	STMND1	-3.39727	6.83932e-07	7.67453e-06
Downregulation	ENSG00000198478	SH3BGRL2	-3.39839	1.723e-18	2.99389e-16
Downregulation	ENSG00000005981	ASB4	-3.40017	8.38082e-08	1.19512e-06
Downregulation	ENSG00000140519	RHCG	-3.40019	1.31996e-09	2.97287e-08
Downregulation	ENSG00000105650	PDE4C	-3.40111	5.1047e-13	2.83384e-11
Downregulation	ENSG00000149021	SCGB1A1	-3.40161	2.3964e-06	2.31912e-05
Downregulation	ENSG00000176194	CIDEA	-3.40874	4.36405e-12	1.89102e-10
Downregulation	ENSG00000101098	RIMS4	-3.41304	1.36708e-11	5.23961e-10
Downregulation	ENSG00000188257	PLA2G2A	-3.41327	1.23337e-10	3.67797e-09
Downregulation	ENSG00000276409	CCL14	-3.41574	5.57835e-15	4.61568e-13
Downregulation	ENSG00000155897	ADCY8	-3.41715	1.37057e-05	0.000106009
Downregulation	ENSG00000156219	ART3	-3.42578	2.84397e-08	4.58624e-07
Downregulation	ENSG00000241595	KRTAP9-4	-3.42615	0.000597009	0.00280938
Downregulation	ENSG00000207197	SNORD116-12	-3.4286	0.00733705	0.0235728
Downregulation	ENSG00000186190	BPIFB3	-3.43167	0.00829144	0.0260646
Downregulation	ENSG00000203782	LOR	-3.43231	3.32032e-05	0.000229628
Downregulation	ENSG00000186868	MAPT	-3.43322	7.19986e-14	4.67681e-12
Downregulation	ENSG00000173627	APOBEC4	-3.44138	0.00320608	0.0117765
Downregulation	ENSG00000160678	S100A1	-3.45199	4.56755e-09	9.02909e-08
Downregulation	ENSG00000010282	HHATL	-3.4536	6.46505e-05	0.000410512
Downregulation	ENSG00000168477	TNXB	-3.45613	1.91624e-14	1.4199e-12
Downregulation	ENSG00000221880	KRTAP1-3	-3.45695	0.00114941	0.00493259
Downregulation	ENSG00000280809	LINC00836	-3.45911	0.00225728	0.00875113
Downregulation	ENSG00000129654	FOXJ1	-3.46256	9.96339e-09	1.82909e-07
Downregulation	ENSG00000174611	KY	-3.4631	2.03963e-08	3.43417e-07
Downregulation	ENSG00000079393	DUSP13	-3.464	1.93983e-08	3.28843e-07
Downregulation	ENSG00000164120	HPGD	-3.46543	5.68866e-13	3.10837e-11
Downregulation	ENSG00000183091	NEB	-3.4688	6.01709e-06	5.19776e-05
Downregulation	ENSG00000116882	HAO2	-3.46944	8.34665e-07	9.1676e-06
Downregulation	ENSG00000204361	NXPE2	-3.4745	0.000126201	0.000734997
Downregulation	ENSG00000128849	CGNL1	-3.48001	8.03064e-29	1.16284e-25
Downregulation	ENSG00000163209	SPRR3	-3.48582	6.0514e-08	8.9185e-07
Downregulation	ENSG00000077009	NMRK2	-3.4861	0.000123142	0.000718747
Downregulation	ENSG00000198523	PLN	-3.48652	1.35577e-09	3.04759e-08
Downregulation	ENSG00000178796	RIIAD1	-3.48752	7.22685e-10	1.74253e-08
Downregulation	ENSG00000233639	LINC01158	-3.48779	1.63532e-06	1.65881e-05
Downregulation	ENSG00000175564	UCP3	-3.48805	6.93686e-11	2.2076e-09
Downregulation	ENSG00000185303	SFTPA2	-3.4902	1.29813e-10	3.83938e-09
Downregulation	ENSG00000155657	TTN	-3.49177	4.50618e-06	4.04021e-05
Downregulation	ENSG00000158022	TRIM63	-3.49757	1.18542e-05	9.34352e-05
Downregulation	ENSG00000171401	KRT13	-3.50421	5.64755e-08	8.39092e-07
Downregulation	ENSG00000269985	AL021328	-3.50641	1.46059e-15	1.36448e-13
Downregulation	ENSG00000205678	TECRL	-3.50664	2.82751e-05	0.000199678
Downregulation	ENSG00000204001	LCN8	-3.50708	6.21399e-06	5.34676e-05
Downregulation	ENSG00000143839	REN	-3.51674	6.15531e-11	1.98064e-09
Downregulation	ENSG00000108759	KRT32	-3.51807	1.54973e-18	2.74776e-16
Downregulation	ENSG00000140459	CYP11A1	-3.51921	1.43645e-13	8.89832e-12
Downregulation	ENSG00000257588	AC025154	-3.5303	0.000503573	0.00242552
Downregulation	ENSG00000188338	SLC38A3	-3.53123	2.11921e-12	9.88549e-11
Downregulation	ENSG00000171714	ANO5	-3.53392	9.98129e-08	1.39811e-06
Downregulation	ENSG00000145309	CABS1	-3.53415	0.000319	0.00163968
Downregulation	ENSG00000180347	CCDC129	-3.53621	2.9035e-07	3.5998e-06
Downregulation	ENSG00000164106	SCRG1	-3.53791	6.35739e-14	4.19226e-12
Downregulation	ENSG00000168930	TRIM49	-3.54111	0.0080226	0.0253687
Downregulation	ENSG00000006747	SCIN	-3.54229	3.33979e-18	5.37335e-16
Downregulation	ENSG00000163145	C1QTNF7	-3.54998	9.84458e-16	9.5033e-14
Downregulation	ENSG00000179673	RPRML	-3.55744	6.47998e-09	1.24484e-07
Downregulation	ENSG00000022267	FHL1	-3.56061	1.35234e-09	3.04185e-08
Downregulation	ENSG00000101049	SGK2	-3.56197	5.19867e-12	2.20322e-10
Downregulation	ENSG00000197561	ELANE	-3.56362	2.88376e-11	1.01743e-09
Downregulation	ENSG00000119938	PPP1R3C	-3.56422	6.77662e-15	5.52323e-13
Downregulation	ENSG00000197893	NRAP	-3.56726	8.66566e-05	0.000528703
Downregulation	ENSG00000266964	FXYD1	-3.57482	3.24666e-10	8.66768e-09
Downregulation	ENSG00000188716	DUPD1	-3.58299	2.00668e-05	0.000147879
Downregulation	ENSG00000172478	C2orf54	-3.58327	1.6236e-15	1.49664e-13
Downregulation	ENSG00000225742	LINC02036	-3.58329	1.74884e-12	8.37128e-11
Downregulation	ENSG00000166959	MS4A8	-3.58484	5.18088e-06	4.57085e-05
Downregulation	ENSG00000165197	VEGFD	-3.59447	9.41434e-11	2.90815e-09
Downregulation	ENSG00000007314	SCN4A	-3.59577	8.21016e-06	6.80142e-05
Downregulation	ENSG00000171819	ANGPTL7	-3.59726	2.16329e-08	3.6161e-07
Downregulation	ENSG00000178821	TMEM52	-3.59892	4.66958e-12	2.00838e-10
Downregulation	ENSG00000181092	ADIPOQ	-3.60026	1.03057e-05	8.27506e-05
Downregulation	ENSG00000127318	IL22	-3.6012	8.02318e-05	0.000494102
Downregulation	ENSG00000185028	LRRC14B	-3.60292	6.61778e-06	5.63541e-05
Downregulation	ENSG00000198881	ASB12	-3.60584	1.00352e-10	3.08078e-09
Downregulation	ENSG00000149305	HTR3B	-3.60616	2.85054e-07	3.54173e-06
Downregulation	ENSG00000214711	CAPN14	-3.60717	4.30319e-09	8.55028e-08
Downregulation	ENSG00000230173	LINC01790	-3.61288	0.0095801	0.0294517
Downregulation	ENSG00000164089	ETNPPL	-3.61689	7.4838e-11	2.36434e-09
Downregulation	ENSG00000215834	FMO9P	-3.62183	1.01348e-09	2.35274e-08
Downregulation	ENSG00000186960	LINC01551	-3.62285	0.000309872	0.00160129
Downregulation	ENSG00000230442	AC006333	-3.62701	0.000720834	0.00330655
Downregulation	ENSG00000101210	EEF1A2	-3.62818	4.05206e-08	6.28929e-07
Downregulation	ENSG00000168309	FAM107A	-3.62841	1.37441e-28	1.76902e-25
Downregulation	ENSG00000258231	AC020637	-3.63346	1.14246e-06	1.20604e-05
Downregulation	ENSG00000224958	PGM5-AS1	-3.63381	1.63629e-08	2.82625e-07
Downregulation	ENSG00000005381	MPO	-3.63457	1.79525e-10	5.14331e-09
Downregulation	ENSG00000185664	PMEL	-3.64418	4.47707e-14	3.03881e-12
Downregulation	ENSG00000184905	TCEAL2	-3.64834	1.46522e-17	2.02866e-15
Downregulation	ENSG00000257501	AC007424	-3.65512	9.03328e-07	9.83473e-06
Downregulation	ENSG00000108231	LGI1	-3.65536	3.00488e-12	1.34743e-10
Downregulation	ENSG00000119457	SLC46A2	-3.66261	2.235e-14	1.61814e-12
Downregulation	ENSG00000258766	DIO2-AS1	-3.66587	2.06324e-08	3.46553e-07
Downregulation	ENSG00000186335	SLC36A2	-3.66658	6.59091e-07	7.44144e-06
Downregulation	ENSG00000092529	CAPN3	-3.66912	4.29291e-10	1.10591e-08
Downregulation	ENSG00000175161	CADM2	-3.67427	2.24324e-11	8.13747e-10
Downregulation	ENSG00000104371	DKK4	-3.67443	1.78302e-17	2.42045e-15
Downregulation	ENSG00000170509	HSD17B13	-3.67454	1.62515e-11	6.16422e-10
Downregulation	ENSG00000271952	LINC01954	-3.68892	0.000229926	0.00123805
Downregulation	ENSG00000140505	CYP1A2	-3.69178	7.87979e-06	6.56844e-05
Downregulation	ENSG00000109906	ZBTB16	-3.69188	4.01186e-11	1.35887e-09
Downregulation	ENSG00000105929	ATP6V0A4	-3.69276	3.43474e-15	2.95456e-13
Downregulation	ENSG00000248746	ACTN3	-3.69461	6.9049e-08	1.00528e-06
Downregulation	ENSG00000204071	TCEAL6	-3.70446	1.16276e-07	1.5978e-06
Downregulation	ENSG00000062096	ARSF	-3.7068	2.42692e-09	5.0887e-08
Downregulation	ENSG00000115474	KCNJ13	-3.70779	8.87365e-08	1.2592e-06
Downregulation	ENSG00000281097	LINC01395	-3.71248	4.73744e-18	7.31713e-16
Downregulation	ENSG00000114854	TNNC1	-3.71906	2.55001e-06	2.4553e-05
Downregulation	ENSG00000091128	LAMB4	-3.71996	1.99993e-12	9.38519e-11
Downregulation	ENSG00000081248	CACNA1S	-3.72334	4.46504e-05	0.000297156
Downregulation	ENSG00000118094	TREH	-3.73077	2.73584e-17	3.58408e-15
Downregulation	ENSG00000164776	PHKG1	-3.7313	7.49728e-10	1.80308e-08
Downregulation	ENSG00000094963	FMO2	-3.73166	6.79103e-13	3.63639e-11
Downregulation	ENSG00000162873	KLHDC8A	-3.73378	5.41437e-16	5.45392e-14
Downregulation	ENSG00000185739	SRL	-3.74348	1.36095e-07	1.83602e-06
Downregulation	ENSG00000188784	PLA2G2E	-3.74564	0.00231626	0.00895282
Downregulation	ENSG00000154269	ENPP3	-3.75225	9.84811e-13	5.04038e-11
Downregulation	ENSG00000214456	PLIN5	-3.75473	1.12644e-15	1.07249e-13
Downregulation	ENSG00000187715	KBTBD12	-3.75629	6.75707e-08	9.84578e-07
Downregulation	ENSG00000164128	NPY1R	-3.76027	2.14145e-11	7.82541e-10
Downregulation	ENSG00000183230	CTNNA3	-3.7668	1.65512e-07	2.18703e-06
Downregulation	ENSG00000106258	CYP3A5	-3.77173	5.19912e-18	7.89421e-16
Downregulation	ENSG00000136457	CHAD	-3.78046	6.94889e-14	4.53925e-12
Downregulation	ENSG00000186439	TRDN	-3.78572	5.36753e-05	0.000348659
Downregulation	ENSG00000164309	CMYA5	-3.7865	6.75235e-08	9.84303e-07
Downregulation	ENSG00000111245	MYL2	-3.79009	3.70742e-05	0.000253124
Downregulation	ENSG00000134160	TRPM1	-3.79649	5.31652e-11	1.74302e-09
Downregulation	ENSG00000183844	FAM3B	-3.79807	1.82399e-11	6.80854e-10
Downregulation	ENSG00000248713	AC083902	-3.8094	6.46614e-07	7.32674e-06
Downregulation	ENSG00000239474	KLHL41	-3.81276	5.88425e-06	5.10076e-05
Downregulation	ENSG00000179636	TPPP2	-3.81455	1.70136e-11	6.39888e-10
Downregulation	ENSG00000188581	KRTAP1-1	-3.81731	1.02792e-08	1.87914e-07
Downregulation	ENSG00000135222	CSN2	-3.82111	2.66658e-07	3.33822e-06
Downregulation	ENSG00000108381	ASPA	-3.83477	7.97945e-24	4.20154e-21
Downregulation	ENSG00000198183	BPIFA1	-3.83548	0.000239794	0.00128343
Downregulation	ENSG00000166819	PLIN1	-3.84162	3.28293e-12	1.45707e-10
Downregulation	ENSG00000163815	CLEC3B	-3.84195	5.46509e-25	3.79846e-22
Downregulation	ENSG00000156413	FUT6	-3.84451	2.81166e-12	1.27727e-10
Downregulation	ENSG00000198300	PEG3	-3.84672	4.45885e-19	9.06163e-17
Downregulation	ENSG00000158458	NRG2	-3.86028	9.57854e-30	1.58511e-26
Downregulation	ENSG00000213424	KRT222	-3.86612	9.59697e-18	1.38964e-15
Downregulation	ENSG00000120729	MYOT	-3.87113	3.66164e-07	4.43377e-06
Downregulation	ENSG00000175946	KLHL38	-3.87459	5.8398e-09	1.12935e-07
Downregulation	ENSG00000184908	CLCNKB	-3.88012	1.13761e-08	2.05266e-07
Downregulation	ENSG00000161798	AQP5	-3.88119	1.13158e-06	1.19601e-05
Downregulation	ENSG00000163827	LRRC2	-3.88322	3.893e-10	1.02182e-08
Downregulation	ENSG00000142623	PADI1	-3.88418	2.41085e-11	8.66409e-10
Downregulation	ENSG00000170807	LMOD2	-3.88854	2.55993e-05	0.000182863
Downregulation	ENSG00000157119	KLHL40	-3.89512	6.19894e-05	0.000395131
Downregulation	ENSG00000185847	LINC01405	-3.89659	1.87746e-08	3.19831e-07
Downregulation	ENSG00000007062	PROM1	-3.89738	2.3491e-08	3.88003e-07
Downregulation	ENSG00000174226	SNX31	-3.91232	7.60176e-13	4.00267e-11
Downregulation	ENSG00000119147	C2orf40	-3.91323	3.51726e-14	2.44954e-12
Downregulation	ENSG00000174407	MIR1-1HG	-3.932	0.000333198	0.00170158
Downregulation	ENSG00000274956	AC120042	-3.93868	2.43707e-14	1.75275e-12
Downregulation	ENSG00000246022	ALDH1L1-AS2	-3.94206	1.15842e-08	2.08696e-07
Downregulation	ENSG00000224090	AC097468	-3.94406	3.04416e-08	4.87065e-07
Downregulation	ENSG00000168269	FOXI1	-3.94663	1.35996e-05	0.000105283
Downregulation	ENSG00000131771	PPP1R1B	-3.96408	6.61688e-12	2.73424e-10
Downregulation	ENSG00000168530	MYL1	-3.97032	5.59273e-05	0.000361329
Downregulation	ENSG00000266524	GDF10	-3.97719	4.44584e-13	2.50408e-11
Downregulation	ENSG00000007350	TKTL1	-3.97724	2.10672e-10	5.90903e-09
Downregulation	ENSG00000146352	CLVS2	-3.97957	2.9401e-07	3.63999e-06
Downregulation	ENSG00000130598	TNNI2	-3.98481	5.26449e-08	7.87566e-07
Downregulation	ENSG00000144644	GADL1	-3.99267	1.04565e-07	1.45734e-06
Downregulation	ENSG00000179023	KLHDC7A	-3.99502	3.56335e-14	2.47667e-12
Downregulation	ENSG00000109158	GABRA4	-3.99626	9.77627e-11	3.01192e-09
Downregulation	ENSG00000012223	LTF	-4.00744	7.68726e-08	1.10666e-06
Downregulation	ENSG00000146151	HMGCLL1	-4.01371	5.17254e-13	2.86692e-11
Downregulation	ENSG00000116194	ANGPTL1	-4.0198	2.19764e-16	2.36447e-14
Downregulation	ENSG00000161281	COX7A1	-4.02574	9.24189e-16	8.99647e-14
Downregulation	ENSG00000173612	GPRC6A	-4.02837	0.00333377	0.0121735
Downregulation	ENSG00000145808	ADAMTS19	-4.03546	7.61399e-10	1.82862e-08
Downregulation	ENSG00000226497	LINC02549	-4.03949	0.000318183	0.00163621
Downregulation	ENSG00000248801	C8orf34-AS1	-4.05061	2.49731e-09	5.22496e-08
Downregulation	ENSG00000143536	CRNN	-4.06015	1.68449e-07	2.2233e-06
Downregulation	ENSG00000204711	C9orf135	-4.06648	8.39503e-05	0.000514177
Downregulation	ENSG00000157330	C1orf158	-4.07341	9.21527e-07	1.0014e-05
Downregulation	ENSG00000171209	CSN3	-4.09446	1.44275e-05	0.000110559
Downregulation	ENSG00000251027	LINC01950	-4.10955	0.00010291	0.00061491
Downregulation	ENSG00000204897	KRT25	-4.11943	7.64949e-08	1.10214e-06
Downregulation	ENSG00000112116	IL17F	-4.1234	5.70208e-06	4.97137e-05
Downregulation	ENSG00000274749	KRTAP7-1	-4.12638	0.000289319	0.00150899
Downregulation	ENSG00000146926	ASB10	-4.13045	9.49551e-06	7.71902e-05
Downregulation	ENSG00000185863	TMEM210	-4.1324	1.87774e-06	1.87354e-05
Downregulation	ENSG00000181234	TMEM132C	-4.13456	2.39337e-21	7.84663e-19
Downregulation	ENSG00000184709	LRRC26	-4.13593	2.11675e-07	2.71143e-06
Downregulation	ENSG00000148377	IDI2	-4.14181	8.37911e-07	9.20035e-06
Downregulation	ENSG00000143028	SYPL2	-4.14288	1.67287e-09	3.67482e-08
Downregulation	ENSG00000196091	MYBPC1	-4.14554	1.70523e-06	1.71918e-05
Downregulation	ENSG00000228126	FALEC	-4.14576	2.27654e-16	2.43429e-14
Downregulation	ENSG00000132915	PDE6A	-4.14879	7.17508e-25	4.66511e-22
Downregulation	ENSG00000018625	ATP1A2	-4.15564	1.12406e-08	2.02926e-07
Downregulation	ENSG00000019102	VSIG2	-4.15578	1.47545e-15	1.37466e-13
Downregulation	ENSG00000004799	PDK4	-4.15862	2.7759e-12	1.26433e-10
Downregulation	ENSG00000162461	SLC25A34	-4.19471	7.43687e-17	8.91194e-15
Downregulation	ENSG00000180209	MYLPF	-4.19868	1.59809e-07	2.12135e-06
Downregulation	ENSG00000273540	AGBL1	-4.20278	3.35582e-06	3.12407e-05
Downregulation	ENSG00000168509	HFE2	-4.2122	3.49758e-05	0.000240451
Downregulation	ENSG00000180116	C12orf40	-4.22134	6.44645e-07	7.31176e-06
Downregulation	ENSG00000140986	RPL3L	-4.22606	3.20699e-11	1.11673e-09
Downregulation	ENSG00000170423	KRT78	-4.23184	1.56059e-12	7.61707e-11
Downregulation	ENSG00000164879	CA3	-4.24246	1.36153e-09	3.05659e-08
Downregulation	ENSG00000255494	LINC00681	-4.24948	0.000785113	0.00355681
Downregulation	ENSG00000165269	AQP7	-4.25422	6.24866e-19	1.21486e-16
Downregulation	ENSG00000167701	GPT	-4.26193	7.5849e-24	4.05524e-21
Downregulation	ENSG00000157103	SLC6A1	-4.27335	2.22119e-25	1.64236e-22
Downregulation	ENSG00000173991	TCAP	-4.27398	1.01353e-07	1.41625e-06
Downregulation	ENSG00000204889	KRT40	-4.28026	5.37698e-13	2.96604e-11
Downregulation	ENSG00000004776	HSPB6	-4.28534	3.54486e-12	1.56931e-10
Downregulation	ENSG00000154975	CA10	-4.2984	7.55573e-11	2.38057e-09
Downregulation	ENSG00000204544	MUC21	-4.29997	6.73718e-08	9.82502e-07
Downregulation	ENSG00000115593	SMYD1	-4.30388	4.26242e-05	0.00028563
Downregulation	ENSG00000139914	FITM1	-4.30946	7.44031e-12	3.04232e-10
Downregulation	ENSG00000164591	MYOZ3	-4.32844	3.93519e-10	1.02943e-08
Downregulation	ENSG00000108576	SLC6A4	-4.35865	7.77751e-27	6.59229e-24
Downregulation	ENSG00000139780	METTL21C	-4.36183	1.6678e-05	0.000125182
Downregulation	ENSG00000229380	AC147651	-4.3631	3.8521e-07	4.64176e-06
Downregulation	ENSG00000146809	ASB15	-4.37906	1.45689e-06	1.50103e-05
Downregulation	ENSG00000203985	LDLRAD1	-4.38509	8.27387e-12	3.34341e-10
Downregulation	ENSG00000161649	CD300LG	-4.38727	1.04015e-17	1.4937e-15
Downregulation	ENSG00000267603	LINC01028	-4.38993	0.000306898	0.00158804
Downregulation	ENSG00000008196	TFAP2B	-4.39327	8.0171e-11	2.50774e-09
Downregulation	ENSG00000013293	SLC7A14	-4.39529	5.48996e-10	1.36179e-08
Downregulation	ENSG00000107165	TYRP1	-4.40241	2.51286e-10	6.87072e-09
Downregulation	ENSG00000169562	GJB1	-4.40394	1.93675e-11	7.16019e-10
Downregulation	ENSG00000131730	CKMT2	-4.42231	5.42728e-11	1.77264e-09
Downregulation	ENSG00000156885	COX6A2	-4.42494	5.97918e-06	5.16887e-05
Downregulation	ENSG00000183036	PCP4	-4.43636	3.54279e-08	5.58362e-07
Downregulation	ENSG00000160868	CYP3A4	-4.44056	4.06996e-15	3.46665e-13
Downregulation	ENSG00000110484	SCGB2A2	-4.44101	4.00445e-06	3.6411e-05
Downregulation	ENSG00000165370	GPR101	-4.44187	0.000110044	0.000652719
Downregulation	ENSG00000136694	IL36A	-4.44807	1.16695e-10	3.51723e-09
Downregulation	ENSG00000267709	AC024592	-4.44893	8.80305e-23	3.73619e-20
Downregulation	ENSG00000167676	PLIN4	-4.451	7.75641e-17	9.19969e-15
Downregulation	ENSG00000131686	CA6	-4.45258	2.26039e-10	6.28424e-09
Downregulation	ENSG00000234224	TMEM229A	-4.46659	8.03994e-06	6.68271e-05
Downregulation	ENSG00000196616	ADH1B	-4.48168	2.83446e-11	1.00309e-09
Downregulation	ENSG00000091513	TF	-4.48399	1.39086e-19	3.25247e-17
Downregulation	ENSG00000090382	LYZ	-4.49015	1.4649e-13	8.99481e-12
Downregulation	ENSG00000116748	AMPD1	-4.50221	9.13918e-10	2.14598e-08
Downregulation	ENSG00000124205	EDN3	-4.50979	2.73239e-11	9.72911e-10
Downregulation	ENSG00000164530	PI16	-4.51846	5.89613e-15	4.8555e-13
Downregulation	ENSG00000198643	FAM3D	-4.53097	8.59834e-20	2.10429e-17
Downregulation	ENSG00000101605	MYOM1	-4.53726	8.99981e-12	3.61156e-10
Downregulation	ENSG00000174429	ABRA	-4.54048	1.19876e-08	2.1496e-07
Downregulation	ENSG00000182591	KRTAP11-1	-4.54626	6.34567e-05	0.000403817
Downregulation	ENSG00000176136	MC5R	-4.54968	2.21214e-09	4.67617e-08
Downregulation	ENSG00000215475	SIAH3	-4.55802	9.48355e-13	4.87046e-11
Downregulation	ENSG00000261713	SSTR5-AS1	-4.56111	2.31529e-09	4.88233e-08
Downregulation	ENSG00000185271	KLHL33	-4.57561	3.82905e-10	1.00808e-08
Downregulation	ENSG00000000005	TNMD	-4.58467	1.58305e-10	4.57688e-09
Downregulation	ENSG00000226306	NPY6R	-4.58856	3.81669e-07	4.60068e-06
Downregulation	ENSG00000231887	PRH1	-4.59952	2.81996e-14	1.99186e-12
Downregulation	ENSG00000230156	LINC00443	-4.60866	1.28111e-12	6.34203e-11
Downregulation	ENSG00000158008	EXTL1	-4.62115	1.81559e-13	1.09154e-11
Downregulation	ENSG00000176009	ASCL3	-4.6253	0.00485349	0.0166767
Downregulation	ENSG00000168539	CHRM1	-4.64539	5.25505e-09	1.02425e-07
Downregulation	ENSG00000206422	LRRC30	-4.65487	3.04779e-06	2.87193e-05
Downregulation	ENSG00000198491	AC007920	-4.66018	4.52275e-08	6.93009e-07
Downregulation	ENSG00000134548	SPX	-4.66417	5.01805e-12	2.13972e-10
Downregulation	ENSG00000215559	ANKRD20A11P	-4.67224	1.16628e-14	9.10799e-13
Downregulation	ENSG00000111713	GYS2	-4.67285	1.43312e-15	1.34242e-13
Downregulation	ENSG00000166006	KCNC2	-4.68624	1.27274e-09	2.8871e-08
Downregulation	ENSG00000101441	CST4	-4.68965	1.54559e-08	2.68696e-07
Downregulation	ENSG00000179914	ITLN1	-4.69276	4.09274e-10	1.06143e-08
Downregulation	ENSG00000124935	SCGB1D2	-4.7019	3.52827e-08	5.56631e-07
Downregulation	ENSG00000256870	SLC5A8	-4.70629	6.01206e-10	1.4755e-08
Downregulation	ENSG00000214872	SMTNL1	-4.71648	4.41568e-11	1.47978e-09
Downregulation	ENSG00000215182	MUC5AC	-4.72321	5.39525e-08	8.05394e-07
Downregulation	ENSG00000164434	FABP7	-4.7313	8.139e-13	4.25333e-11
Downregulation	ENSG00000180053	NKX2-6	-4.73843	0.00283583	0.0106048
Downregulation	ENSG00000255794	RMST	-4.74341	5.8308e-06	5.06369e-05
Downregulation	ENSG00000105668	UPK1A	-4.75035	6.92016e-14	4.52899e-12
Downregulation	ENSG00000113396	SLC27A6	-4.77382	4.21311e-25	2.98804e-22
Downregulation	ENSG00000159495	TGM7	-4.77449	4.04274e-10	1.05081e-08
Downregulation	ENSG00000141750	STAC2	-4.77535	1.46789e-16	1.6143e-14
Downregulation	ENSG00000143632	ACTA1	-4.77767	3.50672e-08	5.53934e-07
Downregulation	ENSG00000125414	MYH2	-4.78243	9.33338e-07	1.01171e-05
Downregulation	ENSG00000122367	LDB3	-4.79826	2.09879e-11	7.67758e-10
Downregulation	ENSG00000173124	ACSM6	-4.808	2.44057e-06	2.35531e-05
Downregulation	ENSG00000240045	DWORF	-4.82564	8.48892e-07	9.30915e-06
Downregulation	ENSG00000187288	CIDEC	-4.8323	1.17142e-16	1.30478e-14
Downregulation	ENSG00000203857	HSD3B1	-4.83647	0.0070538	0.0227862
Downregulation	ENSG00000198125	MB	-4.84251	3.21941e-10	8.61285e-09
Downregulation	ENSG00000101470	TNNC2	-4.84991	6.6191e-10	1.61422e-08
Downregulation	ENSG00000177791	MYOZ1	-4.85068	1.61462e-10	4.65654e-09
Downregulation	ENSG00000186288	PABPC1L2A	-4.87087	0.00185072	0.00740883
Downregulation	ENSG00000265369	PCAT18	-4.88373	3.1956e-06	2.98994e-05
Downregulation	ENSG00000250103	PANCR	-4.88771	3.91745e-10	1.02592e-08
Downregulation	ENSG00000126550	HTN1	-4.91115	1.42622e-07	1.91461e-06
Downregulation	ENSG00000124939	SCGB2A1	-4.91742	9.66042e-14	6.13745e-12
Downregulation	ENSG00000229453	SPINK8	-4.92356	1.16538e-12	5.86944e-11
Downregulation	ENSG00000196260	SFTA2	-4.92938	8.05725e-13	4.21695e-11
Downregulation	ENSG00000160182	TFF1	-4.93111	6.76855e-07	7.61479e-06
Downregulation	ENSG00000160180	TFF3	-4.94372	6.64872e-15	5.44944e-13
Downregulation	ENSG00000153446	C16orf89	-4.94785	1.5784e-20	4.42359e-18
Downregulation	ENSG00000187533	PRR27	-4.96009	7.74993e-07	8.56633e-06
Downregulation	ENSG00000162896	PIGR	-4.96739	1.69525e-09	3.71458e-08
Downregulation	ENSG00000129744	ART1	-4.9827	5.3425e-06	4.69794e-05
Downregulation	ENSG00000125813	PAX1	-4.99	1.83019e-21	6.29732e-19
Downregulation	ENSG00000181856	SLC2A4	-5.00837	7.42001e-18	1.09263e-15
Downregulation	ENSG00000261272	MUC22	-5.022	4.78354e-10	1.21341e-08
Downregulation	ENSG00000184388	PABPC1L2B	-5.02231	0.000561774	0.00266522
Downregulation	ENSG00000244040	IL12A-AS1	-5.03335	8.1164e-23	3.52576e-20
Downregulation	ENSG00000250426	FTLP10	-5.04753	9.25452e-13	4.77171e-11
Downregulation	ENSG00000280350	LINC01726	-5.0528	1.3675e-11	5.23961e-10
Downregulation	ENSG00000172005	MAL	-5.0546	4.04817e-14	2.78027e-12
Downregulation	ENSG00000230368	FAM41C	-5.06405	4.85575e-08	7.36244e-07
Downregulation	ENSG00000160349	LCN1	-5.07485	1.14759e-06	1.21035e-05
Downregulation	ENSG00000255727	LINC01489	-5.08785	3.59161e-06	3.32044e-05
Downregulation	ENSG00000251655	PRB1	-5.09091	0.000161237	0.000910957
Downregulation	ENSG00000187151	ANGPTL5	-5.10033	4.24233e-19	8.72364e-17
Downregulation	ENSG00000165192	ASB11	-5.11493	3.34079e-08	5.3086e-07
Downregulation	ENSG00000104879	CKM	-5.13259	3.46235e-09	6.99963e-08
Downregulation	ENSG00000183888	SRARP	-5.16836	6.83298e-11	2.17851e-09
Downregulation	ENSG00000198099	ADH4	-5.17287	6.01943e-24	3.32043e-21
Downregulation	ENSG00000160862	AZGP1	-5.18988	4.67068e-15	3.95891e-13
Downregulation	ENSG00000092054	MYH7	-5.20252	6.97017e-09	1.33019e-07
Downregulation	ENSG00000186442	KRT3	-5.20778	8.48021e-14	5.4474e-12
Downregulation	ENSG00000160808	MYL3	-5.24144	1.99708e-12	9.38519e-11
Downregulation	ENSG00000154415	PPP1R3A	-5.26453	6.77713e-07	7.61949e-06
Downregulation	ENSG00000188729	OSTN	-5.28797	4.01864e-10	1.04611e-08
Downregulation	ENSG00000161055	SCGB3A1	-5.30272	2.30573e-10	6.40517e-09
Downregulation	ENSG00000228789	HCG22	-5.31752	2.78657e-15	2.42695e-13
Downregulation	ENSG00000216921	AC131097	-5.31975	1.5726e-18	2.77416e-16
Downregulation	ENSG00000168631	DPCR1	-5.34349	1.52364e-16	1.66508e-14
Downregulation	ENSG00000262484	CCER2	-5.34552	2.77653e-15	2.42437e-13
Downregulation	ENSG00000169347	GP2	-5.35047	4.91994e-05	0.000323454
Downregulation	ENSG00000173908	KRT28	-5.36391	0.0114855	0.0342556
Downregulation	ENSG00000197079	KRT35	-5.36442	5.10833e-10	1.28548e-08
Downregulation	ENSG00000164129	NPY5R	-5.40729	6.58075e-12	2.72255e-10
Downregulation	ENSG00000197616	MYH6	-5.40885	1.86479e-08	3.1861e-07
Downregulation	ENSG00000007216	SLC13A2	-5.40921	6.96801e-13	3.7197e-11
Downregulation	ENSG00000196666	FAM180B	-5.41674	1.44563e-20	4.08443e-18
Downregulation	ENSG00000171199	OPRPN	-5.42093	3.08418e-05	0.000215094
Downregulation	ENSG00000257743	MGAM2	-5.42567	4.13252e-11	1.39566e-09
Downregulation	ENSG00000116981	NT5C1A	-5.44065	3.17354e-09	6.49892e-08
Downregulation	ENSG00000143318	CASQ1	-5.44339	4.26006e-12	1.85521e-10
Downregulation	ENSG00000186628	FSD2	-5.45369	2.5794e-14	1.84064e-12
Downregulation	ENSG00000132975	GPR12	-5.45762	4.73298e-14	3.20001e-12
Downregulation	ENSG00000227028	SLC8A1-AS1	-5.45888	2.27347e-21	7.52453e-19
[truncated: 75 more rows]
