# Supplementary material for: Differential gene expression analysis of HNSCC tumors deciphered tobacco dependent and independent molecular signatures
Source: Oncotarget. 2019 Oct 22;10(58):6168–83. doi: 10.18632/oncotarget.27249 (PMC6817442; doi:10.18632/oncotarget.27249)
Supplement: Supplementary file 4 [file oncotarget-10-6168-s004.xlsx]

## Sheet: TOB_Foldchange_1
Supplementary Table 3: List of DEGs (padj(FDR)<0.05, Log2Foldchange>1) identified in non-matched tumors of smokers patients. Genes highlighted with yellow background is the also identified in matched tumors (padj(FDR)<0.05, Log2Foldchange>1)
Expression	Ensemble_ID	Gene_ID	log2FoldChange	pvalue	padj
Downregulation	ENSG00000171201	SMR3B	-14.0479	5.79505e-19	5.79457e-17
Downregulation	ENSG00000126550	HTN1	-12.8419	4.52512e-35	7.79979e-32
Downregulation	ENSG00000205649	HTN3	-12.6561	3.1706e-21	4.51835e-19
Downregulation	ENSG00000187533	PRR27	-11.9469	5.23277e-35	8.60957e-32
Downregulation	ENSG00000170367	CST5	-10.4371	3.99643e-22	6.66631e-20
Downregulation	ENSG00000126549	STATH	-10.3947	1.05185e-21	1.62708e-19
Downregulation	ENSG00000131050	BPIFA2	-10.255	8.59147e-22	1.35211e-19
Downregulation	ENSG00000135413	LACRT	-10.1091	0.000222589	0.00112892
Downregulation	ENSG00000171209	CSN3	-9.66234	2.28748e-21	3.4074e-19
Downregulation	ENSG00000101441	CST4	-9.18166	1.53768e-35	2.78298e-32
Downregulation	ENSG00000174876	AMY1B	-8.81425	2.92962e-21	4.20808e-19
Downregulation	ENSG00000159763	PIP	-8.51106	1.45899e-12	4.82291e-11
Downregulation	ENSG00000170369	CST2	-8.42293	2.99331e-37	8.33452e-34
Downregulation	ENSG00000167419	LPO	-8.32699	4.49563e-24	9.80291e-22
Downregulation	ENSG00000171199	OPRPN	-7.91494	3.89966e-09	6.35257e-08
Downregulation	ENSG00000230657	PRB4	-7.85553	5.2565e-11	1.29435e-09
Downregulation	ENSG00000134551	PRH2	-7.81843	4.37598e-14	1.85912e-12
Downregulation	ENSG00000171195	MUC7	-7.72871	1.69812e-09	3.00425e-08
Downregulation	ENSG00000135222	CSN2	-7.61855	1.63408e-19	1.73457e-17
Downregulation	ENSG00000164089	ETNPPL	-7.50798	3.20617e-25	8.59659e-23
Downregulation	ENSG00000162078	ZG16B	-7.50049	4.39713e-24	9.64624e-22
Downregulation	ENSG00000231887	PRH1	-7.39015	5.09235e-69	9.21639e-65
Downregulation	ENSG00000124205	EDN3	-7.2451	1.5532e-23	3.10614e-21
Downregulation	ENSG00000131686	CA6	-7.2128	4.28374e-34	6.46078e-31
Downregulation	ENSG00000162951	LRRTM1	-7.03859	4.02599e-27	1.44286e-24
Downregulation	ENSG00000181092	ADIPOQ	-6.89924	5.08685e-09	8.07937e-08
Downregulation	ENSG00000236780	LINC01829	-6.78241	6.98776e-32	8.15923e-29
Downregulation	ENSG00000168333	PPDPFL	-6.75198	1.22768e-11	3.41045e-10
Downregulation	ENSG00000135226	UGT2B28	-6.74453	3.4028e-13	1.24164e-11
Downregulation	ENSG00000197870	PRB3	-6.73543	5.65099e-18	4.76804e-16
Downregulation	ENSG00000214128	TMEM213	-6.6332	8.03444e-14	3.30105e-12
Downregulation	ENSG00000223561	AC005165	-6.39792	1.65394e-26	5.54332e-24
Downregulation	ENSG00000187288	CIDEC	-6.35523	3.67881e-29	2.18252e-26
Downregulation	ENSG00000166819	PLIN1	-6.32264	6.1111e-38	1.84336e-34
Downregulation	ENSG00000184908	CLCNKB	-6.13477	3.82995e-27	1.38633e-24
Downregulation	ENSG00000034971	MYOC	-6.12768	2.4865e-11	6.51729e-10
Downregulation	ENSG00000257743	MGAM2	-6.10778	2.70048e-18	2.38996e-16
Downregulation	ENSG00000164879	CA3	-6.07474	2.77494e-21	4.03082e-19
Downregulation	ENSG00000001626	CFTR	-6.03788	1.57716e-21	2.38864e-19
Downregulation	ENSG00000204711	C9orf135	-5.88337	3.89414e-10	7.87025e-09
Downregulation	ENSG00000137731	FXYD2	-5.82829	1.3924e-38	5.04006e-35
Downregulation	ENSG00000196616	ADH1B	-5.82819	5.87455e-17	4.14505e-15
Downregulation	ENSG00000267603	LINC01028	-5.80742	7.60085e-10	1.45194e-08
Downregulation	ENSG00000174429	ABRA	-5.80076	1.73405e-12	5.61426e-11
Downregulation	ENSG00000184811	TUSC5	-5.80023	1.27195e-18	1.19898e-16
Downregulation	ENSG00000184709	LRRC26	-5.78127	2.76207e-12	8.68625e-11
Downregulation	ENSG00000265142	MIR133A1HG	-5.76542	1.11525e-13	4.46061e-12
Downregulation	ENSG00000251655	PRB1	-5.73815	4.67238e-06	3.74505e-05
Downregulation	ENSG00000096006	CRISP3	-5.72312	1.24863e-11	3.466e-10
Downregulation	ENSG00000248746	ACTN3	-5.7214	8.99093e-28	3.82876e-25
Downregulation	ENSG00000205592	MUC19	-5.70168	2.00315e-14	9.07485e-13
Downregulation	ENSG00000126337	KRT36	-5.67996	3.28007e-22	5.60041e-20
Downregulation	ENSG00000214097	SMCO1	-5.67988	1.81405e-22	3.26683e-20
Downregulation	ENSG00000116981	NT5C1A	-5.6713	2.74438e-14	1.2144e-12
Downregulation	ENSG00000205678	TECRL	-5.61866	1.06875e-09	1.97375e-08
Downregulation	ENSG00000068976	PYGM	-5.58553	2.7557e-14	1.21793e-12
Downregulation	ENSG00000137634	NXPE4	-5.57089	2.79414e-15	1.46367e-13
Downregulation	ENSG00000234438	KBTBD13	-5.54665	2.33946e-09	4.0267e-08
Downregulation	ENSG00000157087	ATP2B2	-5.54204	4.16228e-27	1.47708e-24
Downregulation	ENSG00000105641	SLC5A5	-5.53697	9.13926e-23	1.71406e-20
Downregulation	ENSG00000130957	FBP2	-5.49533	1.98138e-18	1.7975e-16
Downregulation	ENSG00000184544	DHRS7C	-5.49451	2.87332e-07	3.10279e-06
Downregulation	ENSG00000151365	THRSP	-5.46384	1.57431e-19	1.67604e-17
Downregulation	ENSG00000148377	IDI2	-5.43584	6.38665e-24	1.35515e-21
Downregulation	ENSG00000144771	LRTM1	-5.41626	2.26487e-13	8.58444e-12
Downregulation	ENSG00000197446	CYP2F1	-5.40089	2.38617e-13	8.99709e-12
Downregulation	ENSG00000153446	C16orf89	-5.39856	3.45071e-23	6.6439e-21
Downregulation	ENSG00000244067	GSTA2	-5.39246	1.04136e-09	1.93007e-08
Downregulation	ENSG00000005381	MPO	-5.38887	4.4446e-37	1.14915e-33
Downregulation	ENSG00000186628	FSD2	-5.37859	6.59041e-22	1.06497e-19
Downregulation	ENSG00000184601	C14orf180	-5.34607	8.67447e-06	6.51026e-05
Downregulation	ENSG00000163833	FBXO40	-5.31857	4.48849e-09	7.22089e-08
Downregulation	ENSG00000143318	CASQ1	-5.3173	4.83091e-13	1.70599e-11
Downregulation	ENSG00000167588	GPD1	-5.30204	5.33047e-28	2.41184e-25
Downregulation	ENSG00000012223	LTF	-5.28581	4.32823e-11	1.08572e-09
Downregulation	ENSG00000168539	CHRM1	-5.28218	1.84454e-12	5.956e-11
Downregulation	ENSG00000153822	KCNJ16	-5.26091	1.16367e-15	6.49019e-14
Downregulation	ENSG00000168631	DPCR1	-5.22565	8.57205e-18	7.00412e-16
Downregulation	ENSG00000116039	ATP6V1B1	-5.22116	6.58799e-26	1.95463e-23
Downregulation	ENSG00000132975	GPR12	-5.21451	6.08554e-11	1.47147e-09
Downregulation	ENSG00000138379	MSTN	-5.21361	8.20086e-28	3.5546e-25
Downregulation	ENSG00000111215	PRR4	-5.18616	7.04438e-11	1.67313e-09
Downregulation	ENSG00000185271	KLHL33	-5.18555	2.11181e-16	1.34817e-14
Downregulation	ENSG00000196296	ATP2A1	-5.18114	5.73339e-14	2.38817e-12
Downregulation	ENSG00000124490	CRISP2	-5.17907	2.00629e-06	1.75499e-05
Downregulation	ENSG00000134020	PEBP4	-5.17599	9.55834e-15	4.54046e-13
Downregulation	ENSG00000092054	MYH7	-5.17025	3.52249e-09	5.78772e-08
Downregulation	ENSG00000185863	TMEM210	-5.14809	8.03852e-12	2.32991e-10
Downregulation	ENSG00000215182	MUC5AC	-5.10096	1.53222e-07	1.75791e-06
Downregulation	ENSG00000154415	PPP1R3A	-5.08867	4.59943e-07	4.73877e-06
Downregulation	ENSG00000151882	CCL28	-5.06657	7.8847e-42	4.07718e-38
Downregulation	ENSG00000146809	ASB15	-5.05601	1.97838e-10	4.24238e-09
Downregulation	ENSG00000006128	TAC1	-5.04539	6.91195e-11	1.64492e-09
Downregulation	ENSG00000165192	ASB11	-5.04487	9.70086e-09	1.44325e-07
Downregulation	ENSG00000240045	DWORF	-5.03476	1.85548e-06	1.63732e-05
Downregulation	ENSG00000160862	AZGP1	-4.96508	8.92878e-15	4.26379e-13
Downregulation	ENSG00000171885	AQP4	-4.95871	3.94028e-13	1.41635e-11
Downregulation	ENSG00000122367	LDB3	-4.95216	2.37521e-14	1.05881e-12
Downregulation	ENSG00000140795	MYLK3	-4.93947	2.56422e-14	1.13746e-12
Downregulation	ENSG00000170477	KRT4	-4.93281	1.22613e-11	3.40877e-10
Downregulation	ENSG00000162896	PIGR	-4.91428	9.38397e-10	1.75996e-08
Downregulation	ENSG00000178690	DYNAP	-4.89245	7.05544e-10	1.36061e-08
Downregulation	ENSG00000185559	DLK1	-4.88885	7.71185e-08	9.42424e-07
Downregulation	ENSG00000187783	TMEM72	-4.87983	2.81291e-14	1.2417e-12
Downregulation	ENSG00000250878	METTL21EP	-4.87525	1.4186e-12	4.70229e-11
Downregulation	ENSG00000160808	MYL3	-4.87506	8.14358e-11	1.90792e-09
Downregulation	ENSG00000177791	MYOZ1	-4.85087	1.21477e-11	3.37978e-10
Downregulation	ENSG00000204071	TCEAL6	-4.84603	8.68872e-21	1.13951e-18
Downregulation	ENSG00000178568	ERBB4	-4.82671	1.76044e-17	1.37038e-15
Downregulation	ENSG00000127318	IL22	-4.81155	1.31394e-10	2.95225e-09
Downregulation	ENSG00000007216	SLC13A2	-4.80977	2.09653e-13	8.0305e-12
Downregulation	ENSG00000261272	MUC22	-4.80825	9.08396e-08	1.0922e-06
Downregulation	ENSG00000198125	MB	-4.80774	1.5909e-11	4.3265e-10
Downregulation	ENSG00000160097	FNDC5	-4.80451	8.69398e-20	9.59439e-18
Downregulation	ENSG00000108515	ENO3	-4.79091	4.76844e-16	2.83887e-14
Downregulation	ENSG00000129744	ART1	-4.77015	1.38776e-08	1.99892e-07
Downregulation	ENSG00000251620	STPG2-AS1	-4.76511	1.62816e-09	2.89036e-08
Downregulation	ENSG00000176009	ASCL3	-4.72898	3.0389e-08	4.062e-07
Downregulation	ENSG00000158008	EXTL1	-4.72345	6.53309e-18	5.43628e-16
Downregulation	ENSG00000168334	XIRP1	-4.71044	9.91931e-14	4.00724e-12
Downregulation	ENSG00000162399	BSND	-4.70342	1.16884e-13	4.6544e-12
Downregulation	ENSG00000203952	CCDC160	-4.69442	2.10683e-13	8.05039e-12
Downregulation	ENSG00000135447	PPP1R1A	-4.68624	2.57737e-11	6.74084e-10
Downregulation	ENSG00000154269	ENPP3	-4.68438	3.4738e-21	4.91177e-19
Downregulation	ENSG00000164591	MYOZ3	-4.68123	5.22032e-14	2.18451e-12
Downregulation	ENSG00000228789	HCG22	-4.65804	4.5739e-17	3.29804e-15
Downregulation	ENSG00000166069	TMCO5A	-4.65587	1.7264e-07	1.95957e-06
Downregulation	ENSG00000101443	WFDC2	-4.64795	3.44609e-13	1.25491e-11
Downregulation	ENSG00000204544	MUC21	-4.63468	1.55203e-08	2.20828e-07
Downregulation	ENSG00000101292	PROKR2	-4.63196	2.96701e-05	0.000194022
Downregulation	ENSG00000105929	ATP6V0A4	-4.62266	1.12606e-22	2.10102e-20
Downregulation	ENSG00000158458	NRG2	-4.61607	5.66456e-37	1.36693e-33
Downregulation	ENSG00000158816	VWA5B1	-4.59333	4.02311e-21	5.55819e-19
Downregulation	ENSG00000161798	AQP5	-4.58527	6.41047e-11	1.53975e-09
Downregulation	ENSG00000196091	MYBPC1	-4.5842	1.13575e-07	1.33607e-06
Downregulation	ENSG00000160339	FCN2	-4.58285	3.05503e-11	7.91008e-10
Downregulation	ENSG00000101605	MYOM1	-4.56344	1.43668e-14	6.63311e-13
Downregulation	ENSG00000039537	C6	-4.55377	4.61705e-10	9.18453e-09
Downregulation	ENSG00000104879	CKM	-4.54909	1.41681e-08	2.03347e-07
Downregulation	ENSG00000154975	CA10	-4.53426	1.79437e-15	9.73775e-14
Downregulation	ENSG00000165269	AQP7	-4.52097	9.16262e-22	1.42957e-19
Downregulation	ENSG00000165125	TRPV6	-4.51826	5.08397e-19	5.12603e-17
Downregulation	ENSG00000196482	ESRRG	-4.51581	1.72735e-17	1.34752e-15
Downregulation	ENSG00000183346	CABCOCO1	-4.51299	7.47273e-22	1.19686e-19
Downregulation	ENSG00000185847	LINC01405	-4.50664	1.31421e-12	4.37631e-11
Downregulation	ENSG00000175946	KLHL38	-4.50007	8.54848e-16	4.90379e-14
Downregulation	ENSG00000167748	KLK1	-4.49152	4.87443e-26	1.46065e-23
Downregulation	ENSG00000255727	LINC01489	-4.48434	3.16812e-09	5.25316e-08
Downregulation	ENSG00000170807	LMOD2	-4.48104	1.26159e-06	1.15903e-05
Downregulation	ENSG00000185873	TMPRSS11B	-4.47388	2.0941e-09	3.6495e-08
Downregulation	ENSG00000169885	CALML6	-4.46786	1.04132e-16	6.9931e-15
Downregulation	ENSG00000115593	SMYD1	-4.46386	2.13226e-06	1.85443e-05
Downregulation	ENSG00000101470	TNNC2	-4.45637	1.86696e-10	4.03934e-09
Downregulation	ENSG00000167676	PLIN4	-4.4529	8.96399e-22	1.40463e-19
Downregulation	ENSG00000227028	SLC8A1-AS1	-4.45051	1.9824e-24	4.65955e-22
Downregulation	ENSG00000186439	TRDN	-4.44766	6.18854e-08	7.76721e-07
Downregulation	ENSG00000181856	SLC2A4	-4.4436	7.07622e-20	8.02941e-18
Downregulation	ENSG00000144644	GADL1	-4.43096	6.90896e-15	3.39326e-13
Downregulation	ENSG00000186335	SLC36A2	-4.4061	3.33676e-10	6.83535e-09
Downregulation	ENSG00000018625	ATP1A2	-4.40259	1.07489e-10	2.4563e-09
Downregulation	ENSG00000160678	S100A1	-4.39374	8.55116e-21	1.12555e-18
Downregulation	ENSG00000103310	ZP2	-4.386	2.03016e-14	9.17423e-13
Downregulation	ENSG00000117507	FMO6P	-4.37949	2.64734e-09	4.48251e-08
Downregulation	ENSG00000008196	TFAP2B	-4.37873	3.09007e-07	3.31215e-06
Downregulation	ENSG00000163827	LRRC2	-4.37621	3.5398e-14	1.53177e-12
Downregulation	ENSG00000088992	TESC	-4.37229	1.62837e-24	3.92947e-22
Downregulation	ENSG00000188488	SERPINA5	-4.37177	5.49262e-18	4.65612e-16
Downregulation	ENSG00000258231	AC020637	-4.37003	6.27434e-09	9.75149e-08
Downregulation	ENSG00000116748	AMPD1	-4.36813	1.308e-11	3.60318e-10
Downregulation	ENSG00000179564	LSMEM2	-4.35988	1.69042e-20	2.13944e-18
Downregulation	ENSG00000184454	NCMAP	-4.35903	1.46149e-18	1.35645e-16
Downregulation	ENSG00000143632	ACTA1	-4.35491	2.08735e-07	2.32981e-06
Downregulation	ENSG00000156885	COX6A2	-4.35296	2.40664e-06	2.06674e-05
Downregulation	ENSG00000173612	GPRC6A	-4.34422	1.42878e-08	2.04902e-07
Downregulation	ENSG00000004776	HSPB6	-4.3314	5.35453e-13	1.87456e-11
Downregulation	ENSG00000183230	CTNNA3	-4.32824	1.74449e-11	4.71232e-10
Downregulation	ENSG00000172005	MAL	-4.32677	1.30431e-11	3.59575e-10
Downregulation	ENSG00000111245	MYL2	-4.31839	1.36018e-06	1.23891e-05
Downregulation	ENSG00000146926	ASB10	-4.31538	6.87234e-06	5.29723e-05
Downregulation	ENSG00000131730	CKMT2	-4.30876	2.78352e-12	8.74609e-11
Downregulation	ENSG00000164309	CMYA5	-4.30172	9.22378e-13	3.14678e-11
Downregulation	ENSG00000198523	PLN	-4.29663	1.37244e-15	7.57292e-14
Downregulation	ENSG00000173947	PIFO	-4.27624	3.51949e-27	1.28682e-24
Downregulation	ENSG00000223392	CLDN10-AS1	-4.272	1.89428e-06	1.6679e-05
Downregulation	ENSG00000206422	LRRC30	-4.25172	2.19371e-05	0.000148533
Downregulation	ENSG00000007062	PROM1	-4.24639	1.61568e-09	2.86962e-08
Downregulation	ENSG00000125414	MYH2	-4.24561	3.92619e-05	0.000248195
Downregulation	ENSG00000169562	GJB1	-4.24183	2.99468e-09	4.99992e-08
Downregulation	ENSG00000246022	ALDH1L1-AS2	-4.24165	4.87719e-11	1.20835e-09
Downregulation	ENSG00000174611	KY	-4.24138	5.4683e-16	3.22371e-14
Downregulation	ENSG00000168509	HFE2	-4.24058	6.32272e-06	4.91968e-05
Downregulation	ENSG00000216921	AC131097	-4.22923	4.46038e-15	2.26759e-13
Downregulation	ENSG00000179636	TPPP2	-4.22744	4.45674e-18	3.85014e-16
Downregulation	ENSG00000143536	CRNN	-4.22501	9.45498e-08	1.13213e-06
Downregulation	ENSG00000237763	AMY1A	-4.22425	0.00117026	0.00478427
Downregulation	ENSG00000140986	RPL3L	-4.22343	2.34132e-18	2.10295e-16
Downregulation	ENSG00000004799	PDK4	-4.21993	6.50951e-16	3.8004e-14
Downregulation	ENSG00000120729	MYOT	-4.2173	3.38717e-10	6.92609e-09
Downregulation	ENSG00000136546	SCN7A	-4.20888	5.90467e-22	9.62754e-20
Downregulation	ENSG00000183631	PRR32	-4.20824	5.97524e-07	5.96322e-06
Downregulation	ENSG00000197893	NRAP	-4.20802	2.83128e-06	2.39616e-05
Downregulation	ENSG00000230442	AC006333	-4.20286	7.35194e-07	7.17809e-06
Downregulation	ENSG00000173991	TCAP	-4.19464	9.6564e-09	1.43841e-07
Downregulation	ENSG00000239474	KLHL41	-4.19398	8.05603e-08	9.81171e-07
Downregulation	ENSG00000112981	NME5	-4.17084	4.49187e-20	5.24491e-18
Downregulation	ENSG00000155657	TTN	-4.16775	1.07682e-10	2.45916e-09
Downregulation	ENSG00000064886	CHI3L2	-4.16493	1.86719e-19	1.96347e-17
Downregulation	ENSG00000226306	NPY6R	-4.16386	2.23354e-08	3.07171e-07
Downregulation	ENSG00000170011	MYRIP	-4.1638	5.10351e-21	6.94481e-19
Downregulation	ENSG00000231621	AC013264	-4.16077	4.23265e-14	1.80246e-12
Downregulation	ENSG00000248713	AC083902	-4.15821	1.03197e-09	1.91461e-08
Downregulation	ENSG00000111241	FGF6	-4.13015	4.26497e-06	3.46142e-05
Downregulation	ENSG00000125965	GDF5	-4.1122	1.02786e-17	8.26784e-16
Downregulation	ENSG00000170262	MRAP	-4.10621	2.2243e-20	2.75729e-18
Downregulation	ENSG00000120907	ADRA1A	-4.10304	1.63705e-12	5.32882e-11
Downregulation	ENSG00000205362	MT1A	-4.09195	1.81081e-17	1.40355e-15
Downregulation	ENSG00000168309	FAM107A	-4.09074	1.02398e-29	6.99337e-27
Downregulation	ENSG00000196800	SPINK14	-4.08948	0.000304919	0.00148688
Downregulation	ENSG00000274956	AC120042	-4.07845	1.7168e-13	6.66054e-12
Downregulation	ENSG00000108381	ASPA	-4.07522	5.8405e-25	1.49935e-22
Downregulation	ENSG00000163092	XIRP2	-4.06336	2.19917e-05	0.000148844
Downregulation	ENSG00000183091	NEB	-4.06296	4.65682e-10	9.25661e-09
Downregulation	ENSG00000184905	TCEAL2	-4.0424	2.23838e-12	7.14485e-11
Downregulation	ENSG00000143028	SYPL2	-4.0275	8.91932e-12	2.55018e-10
Downregulation	ENSG00000134548	SPX	-4.02583	1.25445e-10	2.82383e-09
Downregulation	ENSG00000166006	KCNC2	-4.02517	1.73757e-07	1.96978e-06
Downregulation	ENSG00000163491	NEK10	-4.02464	1.47142e-29	9.6838e-27
Downregulation	ENSG00000154080	CHST9	-4.02025	5.01983e-07	5.11347e-06
Downregulation	ENSG00000131771	PPP1R1B	-4.01738	4.27177e-09	6.89675e-08
Downregulation	ENSG00000198643	FAM3D	-4.01122	1.03448e-13	4.17449e-12
Downregulation	ENSG00000101306	MYLK2	-4.00781	3.44234e-13	1.25481e-11
Downregulation	ENSG00000233725	LINC00284	-4.00705	1.67636e-06	1.49603e-05
Downregulation	ENSG00000170373	CST1	-3.9974	4.52181e-09	7.26803e-08
Downregulation	ENSG00000180209	MYLPF	-3.99727	1.65437e-08	2.34561e-07
Downregulation	ENSG00000081248	CACNA1S	-3.99615	2.07277e-06	1.8079e-05
Downregulation	ENSG00000181234	TMEM132C	-3.99446	2.16915e-12	6.94839e-11
Downregulation	ENSG00000013293	SLC7A14	-3.98022	1.00455e-10	2.31604e-09
Downregulation	ENSG00000251664	PCDHA12	-3.97928	2.30056e-06	1.98317e-05
Downregulation	ENSG00000185960	SHOX	-3.97871	1.04289e-08	1.53891e-07
Downregulation	ENSG00000170162	VGLL2	-3.97623	6.75399e-07	6.65236e-06
Downregulation	ENSG00000108231	LGI1	-3.9727	1.34134e-10	3.01007e-09
Downregulation	ENSG00000230156	LINC00443	-3.97134	3.04552e-09	5.0731e-08
Downregulation	ENSG00000228484	AL137025	-3.97085	5.24968e-14	2.19426e-12
Downregulation	ENSG00000154493	C10orf90	-3.97065	1.52688e-12	5.0153e-11
Downregulation	ENSG00000213171	LINGO4	-3.96747	3.14747e-13	1.15899e-11
Downregulation	ENSG00000139914	FITM1	-3.9647	3.22987e-13	1.18692e-11
Downregulation	ENSG00000215187	FAM166B	-3.96463	2.82412e-36	5.67914e-33
Downregulation	ENSG00000214872	SMTNL1	-3.95158	3.09996e-11	8.00923e-10
Downregulation	ENSG00000141750	STAC2	-3.95101	5.36214e-16	3.18186e-14
Downregulation	ENSG00000122477	LRRC39	-3.94828	6.28265e-16	3.67388e-14
Downregulation	ENSG00000110195	FOLR1	-3.94787	1.02431e-09	1.90237e-08
Downregulation	ENSG00000273540	AGBL1	-3.94337	6.25719e-06	4.87498e-05
Downregulation	ENSG00000173467	AGR3	-3.94318	1.41162e-06	1.28061e-05
Downregulation	ENSG00000214711	CAPN14	-3.93918	1.18239e-11	3.30494e-10
Downregulation	ENSG00000171714	ANO5	-3.93674	4.36124e-13	1.55378e-11
Downregulation	ENSG00000157765	SLC34A2	-3.9342	2.33496e-07	2.57757e-06
Downregulation	ENSG00000079393	DUSP13	-3.93265	4.9071e-12	1.47527e-10
Downregulation	ENSG00000100373	UPK3A	-3.93165	1.29832e-18	1.22066e-16
Downregulation	ENSG00000180875	GREM2	-3.9298	1.51212e-18	1.39985e-16
Downregulation	ENSG00000148735	PLEKHS1	-3.92902	9.69246e-10	1.80938e-08
Downregulation	ENSG00000188729	OSTN	-3.92834	9.08534e-08	1.0922e-06
Downregulation	ENSG00000198099	ADH4	-3.92635	4.2209e-12	1.28282e-10
Downregulation	ENSG00000185028	LRRC14B	-3.92611	2.08766e-09	3.64179e-08
Downregulation	ENSG00000077522	ACTN2	-3.92607	6.26617e-07	6.22951e-06
Downregulation	ENSG00000229380	AC147651	-3.92219	4.83101e-09	7.70344e-08
Downregulation	ENSG00000198478	SH3BGRL2	-3.91694	4.42212e-28	2.02617e-25
Downregulation	ENSG00000124664	SPDEF	-3.90304	1.20264e-10	2.72244e-09
Downregulation	ENSG00000133317	LGALS12	-3.89767	1.94637e-15	1.0484e-13
Downregulation	ENSG00000203688	LINC02487	-3.89664	7.49731e-09	1.14362e-07
Downregulation	ENSG00000150201	FXYD4	-3.89406	1.2052e-10	2.72654e-09
Downregulation	ENSG00000150628	SPATA4	-3.89392	7.44106e-13	2.5646e-11
Downregulation	ENSG00000188959	C9orf152	-3.89231	8.38981e-11	1.96306e-09
Downregulation	ENSG00000114854	TNNC1	-3.88748	2.0045e-07	2.24356e-06
Downregulation	ENSG00000109906	ZBTB16	-3.88455	9.1449e-16	5.21102e-14
Downregulation	ENSG00000100626	GALNT16	-3.88099	3.34858e-17	2.4787e-15
Downregulation	ENSG00000157119	KLHL40	-3.87036	6.91842e-05	0.000408859
Downregulation	ENSG00000118307	CASC1	-3.85712	2.15398e-24	4.9661e-22
Downregulation	ENSG00000228314	CYP4F29P	-3.85499	3.26227e-08	4.32861e-07
Downregulation	ENSG00000022267	FHL1	-3.84524	8.5588e-14	3.5006e-12
Downregulation	ENSG00000231013	AC013275	-3.84476	1.10986e-08	1.62778e-07
Downregulation	ENSG00000116194	ANGPTL1	-3.84261	8.87544e-17	6.09609e-15
Downregulation	ENSG00000185739	SRL	-3.83698	1.6117e-09	2.86395e-08
Downregulation	ENSG00000134339	SAA2	-3.83574	4.02282e-14	1.72528e-12
Downregulation	ENSG00000164129	NPY5R	-3.83427	4.52176e-08	5.85387e-07
Downregulation	ENSG00000187908	DMBT1	-3.83199	4.36392e-06	3.53064e-05
Downregulation	ENSG00000151623	NR3C2	-3.82518	2.51334e-20	3.05287e-18
Downregulation	ENSG00000149021	SCGB1A1	-3.82168	9.23864e-06	6.88797e-05
Downregulation	ENSG00000265215	MIR4269	-3.81131	2.76734e-06	2.34809e-05
Downregulation	ENSG00000016602	CLCA4	-3.80359	7.20553e-12	2.11532e-10
Downregulation	ENSG00000185069	KRT76	-3.79607	9.66737e-10	1.80562e-08
Downregulation	ENSG00000185437	SH3BGR	-3.79601	7.69309e-22	1.22673e-19
Downregulation	ENSG00000178776	C5orf46	-3.79374	1.27874e-13	5.04212e-12
Downregulation	ENSG00000204361	NXPE2	-3.77443	5.2577e-06	4.16713e-05
Downregulation	ENSG00000170290	SLN	-3.76988	1.68226e-06	1.50056e-05
Downregulation	ENSG00000130988	RGN	-3.76965	3.60886e-26	1.12612e-23
Downregulation	ENSG00000124701	APOBEC2	-3.76948	3.49357e-07	3.70515e-06
Downregulation	ENSG00000078328	RBFOX1	-3.76421	3.22463e-07	3.44211e-06
Downregulation	ENSG00000000005	TNMD	-3.75521	2.78117e-05	0.000183269
Downregulation	ENSG00000130598	TNNI2	-3.75339	1.79667e-08	2.52756e-07
Downregulation	ENSG00000163815	CLEC3B	-3.74975	2.09602e-32	2.70962e-29
Downregulation	ENSG00000186868	MAPT	-3.74765	2.03148e-17	1.56788e-15
Downregulation	ENSG00000092529	CAPN3	-3.74739	9.23849e-19	8.94132e-17
Downregulation	ENSG00000164776	PHKG1	-3.7423	3.53565e-16	2.15818e-14
Downregulation	ENSG00000124939	SCGB2A1	-3.72967	6.0586e-08	7.62528e-07
Downregulation	ENSG00000155897	ADCY8	-3.72931	2.46887e-05	0.000164942
Downregulation	ENSG00000251443	LINC02160	-3.72693	4.63649e-07	4.76917e-06
Downregulation	ENSG00000147256	ARHGAP36	-3.72663	5.7592e-10	1.12806e-08
Downregulation	ENSG00000265369	PCAT18	-3.72162	4.05238e-05	0.000255103
Downregulation	ENSG00000272573	MUSTN1	-3.71909	2.32594e-07	2.56996e-06
Downregulation	ENSG00000185105	MYADML2	-3.71883	2.27982e-07	2.5244e-06
Downregulation	ENSG00000257588	AC025154	-3.71401	1.05547e-05	7.75103e-05
Downregulation	ENSG00000005981	ASB4	-3.71265	7.82603e-11	1.84306e-09
Downregulation	ENSG00000134240	HMGCS2	-3.7119	5.57056e-07	5.59818e-06
Downregulation	ENSG00000160182	TFF1	-3.71154	0.000172497	0.000905962
Downregulation	ENSG00000183273	CCDC60	-3.71037	7.83417e-07	7.58827e-06
Downregulation	ENSG00000248050	AC079061	-3.69762	2.33051e-11	6.13508e-10
Downregulation	ENSG00000198881	ASB12	-3.69606	4.54063e-10	9.06048e-09
Downregulation	ENSG00000036448	MYOM2	-3.68917	1.37369e-13	5.38714e-12
Downregulation	ENSG00000163380	LMOD3	-3.68783	4.60039e-07	4.73877e-06
Downregulation	ENSG00000152785	BMP3	-3.68765	7.60372e-07	7.38283e-06
Downregulation	ENSG00000177752	YIPF7	-3.6872	6.70068e-07	6.60345e-06
Downregulation	ENSG00000007314	SCN4A	-3.68696	1.87795e-07	2.11698e-06
Downregulation	ENSG00000188716	DUPD1	-3.68401	1.36287e-05	9.72437e-05
Downregulation	ENSG00000176136	MC5R	-3.67741	5.96461e-08	7.51483e-07
Downregulation	ENSG00000171033	PKIA	-3.66296	3.65956e-16	2.21885e-14
Downregulation	ENSG00000204983	PRSS1	-3.66092	6.14875e-08	7.72531e-07
Downregulation	ENSG00000187550	SBK2	-3.65857	1.16626e-05	8.48031e-05
Downregulation	ENSG00000187889	FYB2	-3.6545	1.90048e-10	4.09961e-09
Downregulation	ENSG00000112936	C7	-3.65437	3.02769e-08	4.04852e-07
Downregulation	ENSG00000180347	CCDC129	-3.64994	6.2881e-06	4.8959e-05
Downregulation	ENSG00000109819	PPARGC1A	-3.64828	2.33596e-17	1.78386e-15
Downregulation	ENSG00000112782	CLIC5	-3.64802	1.42869e-16	9.38553e-15
Downregulation	ENSG00000173702	MUC13	-3.64469	5.78727e-09	9.08421e-08
Downregulation	ENSG00000114248	LRRC31	-3.64087	4.47875e-06	3.60983e-05
Downregulation	ENSG00000164440	TXLNB	-3.6388	3.38405e-12	1.04964e-10
Downregulation	ENSG00000158022	TRIM63	-3.63704	5.30209e-07	5.36089e-06
Downregulation	ENSG00000236311	TLX1NB	-3.63418	1.07111e-08	1.57606e-07
Downregulation	ENSG00000179023	KLHDC7A	-3.62954	1.52355e-08	2.17118e-07
Downregulation	ENSG00000021300	PLEKHB1	-3.629	4.44262e-19	4.49189e-17
Downregulation	ENSG00000188338	SLC38A3	-3.62825	1.16984e-18	1.1085e-16
Downregulation	ENSG00000133878	DUSP26	-3.62383	1.6064e-08	2.28116e-07
Downregulation	ENSG00000171401	KRT13	-3.6208	1.98609e-08	2.76502e-07
Downregulation	ENSG00000117115	PADI2	-3.62075	2.98748e-12	9.32223e-11
Downregulation	ENSG00000149305	HTR3B	-3.61291	2.30919e-06	1.99014e-05
Downregulation	ENSG00000095110	NXPE1	-3.61263	1.8779e-11	5.02397e-10
Downregulation	ENSG00000184530	C6orf58	-3.61063	5.65718e-05	0.000342265
Downregulation	ENSG00000256870	SLC5A8	-3.6097	0.000170212	0.000895518
Downregulation	ENSG00000237560	LINC01497	-3.60582	0.000728825	0.00318559
Downregulation	ENSG00000145808	ADAMTS19	-3.60405	4.93313e-08	6.32983e-07
Downregulation	ENSG00000175161	CADM2	-3.60293	1.0837e-11	3.05505e-10
Downregulation	ENSG00000185942	NKAIN3	-3.60118	9.49056e-09	1.41779e-07
Downregulation	ENSG00000196666	FAM180B	-3.59963	8.79049e-12	2.51732e-10
Downregulation	ENSG00000158528	PPP1R9A	-3.59391	5.43877e-11	1.33198e-09
Downregulation	ENSG00000143365	RORC	-3.59254	9.93779e-21	1.28471e-18
Downregulation	ENSG00000272549	LINC02538	-3.59189	7.64907e-10	1.45953e-08
Downregulation	ENSG00000140538	NTRK3	-3.58961	2.96869e-15	1.54616e-13
Downregulation	ENSG00000170509	HSD17B13	-3.58789	7.58651e-19	7.48253e-17
Downregulation	ENSG00000161281	COX7A1	-3.5832	2.55429e-18	2.27168e-16
Downregulation	ENSG00000103316	CRYM	-3.58313	9.22791e-16	5.24368e-14
Downregulation	ENSG00000152578	GRIA4	-3.58045	5.16808e-12	1.54475e-10
Downregulation	ENSG00000161649	CD300LG	-3.57285	1.4016e-16	9.22433e-15
Downregulation	ENSG00000142973	CYP4B1	-3.56478	1.18876e-09	2.17431e-08
Downregulation	ENSG00000163145	C1QTNF7	-3.56012	1.35111e-17	1.06549e-15
Downregulation	ENSG00000141161	UNC45B	-3.5429	4.13189e-07	4.30023e-06
Downregulation	ENSG00000272414	FAM47E-STBD1	-3.53672	3.85267e-13	1.38862e-11
Downregulation	ENSG00000104848	KCNA7	-3.50403	2.51633e-11	6.59071e-10
Downregulation	ENSG00000062096	ARSF	-3.50335	1.44744e-08	2.07169e-07
Downregulation	ENSG00000103534	TMC5	-3.50305	1.29888e-11	3.58349e-10
Downregulation	ENSG00000178821	TMEM52	-3.5027	9.0713e-20	9.98036e-18
Downregulation	ENSG00000251027	LINC01950	-3.50176	4.53329e-05	0.000281123
Downregulation	ENSG00000182793	GSTA5	-3.49311	0.00016076	0.000852728
Downregulation	ENSG00000127324	TSPAN8	-3.49309	8.87391e-09	1.33392e-07
Downregulation	ENSG00000166959	MS4A8	-3.49034	0.000287247	0.00140868
Downregulation	ENSG00000197177	ADGRA1	-3.48806	7.18492e-09	1.10154e-07
Downregulation	ENSG00000164434	FABP7	-3.47711	5.98342e-08	7.5359e-07
Downregulation	ENSG00000158445	KCNB1	-3.47453	1.26542e-11	3.50454e-10
Downregulation	ENSG00000258766	DIO2-AS1	-3.46354	9.66994e-08	1.15329e-06
Downregulation	ENSG00000105048	TNNT1	-3.46007	3.48248e-11	8.9085e-10
Downregulation	ENSG00000229444	AL451062	-3.45186	7.8416e-07	7.59343e-06
Downregulation	ENSG00000007306	CEACAM7	-3.45089	3.90714e-07	4.08511e-06
Downregulation	ENSG00000215559	ANKRD20A11P	-3.44721	1.21393e-09	2.21251e-08
Downregulation	ENSG00000158571	PFKFB1	-3.44529	3.44678e-30	2.65453e-27
Downregulation	ENSG00000255794	RMST	-3.43136	2.69004e-06	2.28625e-05
Downregulation	ENSG00000125780	TGM3	-3.42861	1.85147e-06	1.63418e-05
Downregulation	ENSG00000116299	KIAA1324	-3.42565	1.43435e-10	3.18718e-09
Downregulation	ENSG00000185915	KLHL34	-3.42293	3.61977e-09	5.92337e-08
Downregulation	ENSG00000261863	LINC01996	-3.42178	1.74632e-05	0.000121351
Downregulation	ENSG00000170423	KRT78	-3.41727	1.23319e-09	2.2431e-08
Downregulation	ENSG00000133454	MYO18B	-3.41708	8.35641e-08	1.01312e-06
Downregulation	ENSG00000142623	PADI1	-3.41684	1.75308e-10	3.82267e-09
Downregulation	ENSG00000235097	LINC00330	-3.41346	4.11379e-06	3.34999e-05
Downregulation	ENSG00000112164	GLP1R	-3.41272	6.56888e-19	6.51434e-17
Downregulation	ENSG00000121769	FABP3	-3.41263	1.70117e-14	7.73581e-13
Downregulation	ENSG00000188175	HEPACAM2	-3.41262	1.42403e-07	1.64555e-06
Downregulation	ENSG00000130595	TNNT3	-3.40684	3.80128e-07	3.98479e-06
Downregulation	ENSG00000089101	CFAP61	-3.40409	6.26725e-18	5.25129e-16
Downregulation	ENSG00000248771	SMIM31	-3.39583	0.000182031	0.000949829
Downregulation	ENSG00000176402	GJC3	-3.39537	1.04463e-17	8.37774e-16
Downregulation	ENSG00000196136	SERPINA3	-3.39033	5.98685e-10	1.16669e-08
Downregulation	ENSG00000266964	FXYD1	-3.3878	3.62746e-12	1.11463e-10
Downregulation	ENSG00000144908	ALDH1L1	-3.38566	1.99323e-11	5.30898e-10
Downregulation	ENSG00000166317	SYNPO2L	-3.38436	1.3959e-08	2.00904e-07
Downregulation	ENSG00000101210	EEF1A2	-3.38175	2.12076e-09	3.69419e-08
Downregulation	ENSG00000204136	GGTA1P	-3.37546	2.79733e-27	1.07718e-24
Downregulation	ENSG00000197561	ELANE	-3.37515	7.52452e-15	3.66575e-13
Downregulation	ENSG00000184350	MRGPRE	-3.36961	1.00383e-07	1.19094e-06
Downregulation	ENSG00000154556	SORBS2	-3.3686	6.7546e-22	1.08665e-19
Downregulation	ENSG00000078579	FGF20	-3.36048	8.74727e-06	6.55539e-05
Downregulation	ENSG00000108823	SGCA	-3.35786	2.22279e-08	3.06041e-07
Downregulation	ENSG00000185482	STAC3	-3.35294	4.17366e-09	6.74739e-08
Downregulation	ENSG00000176194	CIDEA	-3.34735	2.61457e-09	4.43484e-08
Downregulation	ENSG00000165887	ANKRD2	-3.34455	6.70869e-11	1.60287e-09
Downregulation	ENSG00000173641	HSPB7	-3.34371	8.46369e-07	8.09834e-06
Downregulation	ENSG00000058404	CAMK2B	-3.33817	2.06528e-11	5.48875e-10
Downregulation	ENSG00000102683	SGCG	-3.33742	1.06901e-07	1.26248e-06
Downregulation	ENSG00000146352	CLVS2	-3.33714	5.22089e-07	5.29061e-06
Downregulation	ENSG00000183844	FAM3B	-3.33466	3.25515e-08	4.32392e-07
Downregulation	ENSG00000134827	TCN1	-3.3292	1.54908e-08	2.20495e-07
Downregulation	ENSG00000197079	KRT35	-3.3252	4.82145e-08	6.19532e-07
Downregulation	ENSG00000165795	NDRG2	-3.32402	5.34678e-31	4.60803e-28
Downregulation	ENSG00000188176	SMTNL2	-3.3223	1.62109e-07	1.84931e-06
Downregulation	ENSG00000013297	CLDN11	-3.32128	1.91084e-18	1.73786e-16
Downregulation	ENSG00000142515	KLK3	-3.3178	0.000295665	0.00144702
Downregulation	ENSG00000070808	CAMK2A	-3.31726	1.32176e-11	3.6383e-10
Downregulation	ENSG00000134873	CLDN10	-3.31257	1.86259e-06	1.64199e-05
Downregulation	ENSG00000151729	SLC25A4	-3.31144	1.65359e-27	6.65057e-25
Downregulation	ENSG00000214456	PLIN5	-3.30506	1.38345e-15	7.62204e-14
Downregulation	ENSG00000154358	OBSCN	-3.29531	2.03302e-20	2.53756e-18
Downregulation	ENSG00000204099	NEU4	-3.29289	1.16836e-10	2.64815e-09
Downregulation	ENSG00000087250	MT3	-3.29063	5.70963e-07	5.7218e-06
Downregulation	ENSG00000090382	LYZ	-3.28485	1.19401e-11	3.33227e-10
Downregulation	ENSG00000259916	AL845331	-3.28438	1.06899e-08	1.57485e-07
Downregulation	ENSG00000135374	ELF5	-3.28433	9.46832e-08	1.13335e-06
Downregulation	ENSG00000215475	SIAH3	-3.28216	1.39558e-08	2.00904e-07
Downregulation	ENSG00000228058	LINC01736	-3.27703	6.57909e-07	6.50842e-06
Downregulation	ENSG00000162409	PRKAA2	-3.27662	7.62183e-12	2.2231e-10
Downregulation	ENSG00000113396	SLC27A6	-3.27164	9.99676e-09	1.48118e-07
Downregulation	ENSG00000244040	IL12A-AS1	-3.26761	2.24202e-21	3.35349e-19
Downregulation	ENSG00000204889	KRT40	-3.26756	1.14573e-05	8.3478e-05
Downregulation	ENSG00000144712	CAND2	-3.26208	5.2984e-15	2.65632e-13
Downregulation	ENSG00000155792	DEPTOR	-3.26024	4.59629e-20	5.34957e-18
Downregulation	ENSG00000130528	HRC	-3.25683	2.77781e-07	3.01044e-06
Downregulation	ENSG00000091513	TF	-3.25597	5.62414e-08	7.12804e-07
Downregulation	ENSG00000147573	TRIM55	-3.25545	1.43318e-07	1.65424e-06
Downregulation	ENSG00000136694	IL36A	-3.2516	3.81481e-06	3.12976e-05
Downregulation	ENSG00000163072	NOSTRIN	-3.25089	3.44464e-49	4.15619e-45
Downregulation	ENSG00000112183	RBM24	-3.24796	3.015e-09	5.02921e-08
Downregulation	ENSG00000250103	PANCR	-3.24786	0.000391618	0.00185331
Downregulation	ENSG00000198467	TPM2	-3.23758	1.76528e-15	9.60868e-14
Downregulation	ENSG00000170153	RNF150	-3.22509	1.01241e-14	4.79033e-13
Downregulation	ENSG00000255071	SAA2-SAA4	-3.21945	7.85198e-10	1.4951e-08
Downregulation	ENSG00000163126	ANKRD23	-3.21538	4.99576e-14	2.09782e-12
Downregulation	ENSG00000136842	TMOD1	-3.21325	2.45665e-10	5.16395e-09
Downregulation	ENSG00000095637	SORBS1	-3.21276	2.53479e-23	4.93289e-21
Downregulation	ENSG00000175564	UCP3	-3.21243	8.73819e-14	3.56189e-12
Downregulation	ENSG00000239715	AC093627	-3.20709	0.00263926	0.00961195
Downregulation	ENSG00000094963	FMO2	-3.2042	3.49137e-08	4.61061e-07
Downregulation	ENSG00000178538	CA8	-3.20271	9.5883e-10	1.79271e-08
Downregulation	ENSG00000156049	GNA14	-3.19939	6.56149e-28	2.93218e-25
Downregulation	ENSG00000070193	FGF10	-3.19833	2.98422e-09	4.98476e-08
Downregulation	ENSG00000124743	KLHL31	-3.19359	2.1111e-13	8.05039e-12
Downregulation	ENSG00000214043	LINC02347	-3.19346	1.91909e-06	1.68728e-05
Downregulation	ENSG00000115648	MLPH	-3.19341	1.16541e-16	7.76875e-15
Downregulation	ENSG00000157150	TIMP4	-3.19287	3.76258e-16	2.27369e-14
Downregulation	ENSG00000036473	OTC	-3.19233	9.57268e-06	7.11357e-05
Downregulation	ENSG00000187699	C2orf88	-3.1897	9.42461e-30	6.68907e-27
Downregulation	ENSG00000124935	SCGB1D2	-3.18706	0.000200745	0.00103348
Downregulation	ENSG00000168269	FOXI1	-3.185	0.000497208	0.00228148
Downregulation	ENSG00000079689	SCGN	-3.18425	0.000286727	0.00140671
Downregulation	ENSG00000162998	FRZB	-3.17745	4.93187e-18	4.2203e-16
Downregulation	ENSG00000204385	SLC44A4	-3.17726	4.19138e-08	5.47116e-07
Downregulation	ENSG00000146469	VIP	-3.17641	1.8318e-11	4.92613e-10
Downregulation	ENSG00000111341	MGP	-3.17556	4.90721e-14	2.07024e-12
Downregulation	ENSG00000101333	PLCB4	-3.17447	3.52016e-13	1.27931e-11
Downregulation	ENSG00000234899	SOX9-AS1	-3.17305	8.42464e-18	6.89925e-16
Downregulation	ENSG00000128849	CGNL1	-3.16368	1.15386e-17	9.17942e-16
Downregulation	ENSG00000248464	FGF10-AS1	-3.16256	5.44437e-08	6.91716e-07
Downregulation	ENSG00000172458	IL17D	-3.15945	7.23335e-17	4.99667e-15
Downregulation	ENSG00000159173	TNNI1	-3.15691	5.63381e-07	5.65208e-06
Downregulation	ENSG00000119147	C2orf40	-3.15157	6.84983e-07	6.74309e-06
Downregulation	ENSG00000238099	LINC01625	-3.14882	1.01316e-16	6.85485e-15
Downregulation	ENSG00000165300	SLITRK5	-3.14592	1.77072e-07	2.00422e-06
Downregulation	ENSG00000153531	ADPRHL1	-3.14492	9.5806e-20	1.05088e-17
Downregulation	ENSG00000188761	BCL2L15	-3.1441	2.23672e-12	7.14485e-11
Downregulation	ENSG00000232656	IDI2-AS1	-3.14222	1.0976e-17	8.77038e-16
Downregulation	ENSG00000106078	COBL	-3.13997	3.65511e-15	1.87932e-13
Downregulation	ENSG00000145358	DDIT4L	-3.13935	1.48698e-07	1.71034e-06
Downregulation	ENSG00000001561	ENPP4	-3.13465	8.16025e-20	9.11656e-18
Downregulation	ENSG00000105388	CEACAM5	-3.13368	1.94341e-08	2.71709e-07
Downregulation	ENSG00000176533	GNG7	-3.13347	8.20296e-22	1.2966e-19
Downregulation	ENSG00000162598	C1orf87	-3.13256	0.000661238	0.00292852
Downregulation	ENSG00000224613	AC095032	-3.1262	5.55755e-08	7.05353e-07
Downregulation	ENSG00000072954	TMEM38A	-3.1188	2.42769e-14	1.07955e-12
Downregulation	ENSG00000233070	ZFY-AS1	-3.11681	2.71741e-06	2.3082e-05
Downregulation	ENSG00000109738	GLRB	-3.1153	2.6098e-16	1.62594e-14
Downregulation	ENSG00000196218	RYR1	-3.11396	4.19135e-14	1.78697e-12
Downregulation	ENSG00000126016	AMOT	-3.11202	9.93256e-12	2.81984e-10
Downregulation	ENSG00000156689	GLYATL2	-3.10886	5.28388e-07	5.34546e-06
Downregulation	ENSG00000172508	CARNS1	-3.10092	5.44893e-16	3.21753e-14
Downregulation	ENSG00000241186	TDGF1	-3.10041	4.0698e-09	6.59715e-08
Downregulation	ENSG00000177685	CRACR2B	-3.0986	2.63748e-17	1.98894e-15
Downregulation	ENSG00000182836	PLCXD3	-3.098	5.33849e-08	6.79336e-07
Downregulation	ENSG00000172318	B3GALT1	-3.09434	3.66138e-08	4.8193e-07
Downregulation	ENSG00000091137	SLC26A4	-3.09281	1.68791e-13	6.55551e-12
Downregulation	ENSG00000206072	SERPINB11	-3.09142	5.43495e-06	4.29539e-05
Downregulation	ENSG00000234949	AC104667	-3.08738	1.05967e-10	2.42765e-09
Downregulation	ENSG00000257501	AC007424	-3.08221	1.48036e-06	1.33661e-05
Downregulation	ENSG00000094755	GABRP	-3.08154	3.75747e-06	3.09042e-05
Downregulation	ENSG00000154274	C4orf19	-3.07928	2.61647e-10	5.47131e-09
Downregulation	ENSG00000119938	PPP1R3C	-3.07854	2.65458e-13	9.86527e-12
Downregulation	ENSG00000163050	COQ8A	-3.06682	1.7049e-20	2.15025e-18
Downregulation	ENSG00000181322	NME9	-3.06451	1.29717e-25	3.66825e-23
Downregulation	ENSG00000172915	NBEA	-3.06324	3.22789e-14	1.40771e-12
Downregulation	ENSG00000101938	CHRDL1	-3.0614	7.07218e-08	8.72501e-07
Downregulation	ENSG00000141338	ABCA8	-3.05515	4.71956e-13	1.67157e-11
Downregulation	ENSG00000205002	AARD	-3.05192	5.02859e-07	5.12011e-06
Downregulation	ENSG00000185046	ANKS1B	-3.05107	1.26211e-18	1.19281e-16
Downregulation	ENSG00000149575	SCN2B	-3.04925	1.00612e-12	3.41318e-11
Downregulation	ENSG00000213424	KRT222	-3.04784	2.1096e-13	8.05039e-12
Downregulation	ENSG00000185156	MFSD6L	-3.04714	5.89193e-10	1.15095e-08
Downregulation	ENSG00000174562	KLK15	-3.03814	1.78453e-06	1.58204e-05
Downregulation	ENSG00000167653	PSCA	-3.03763	9.83939e-08	1.1708e-06
Downregulation	ENSG00000019102	VSIG2	-3.03728	1.44676e-08	2.07153e-07
Downregulation	ENSG00000187151	ANGPTL5	-3.03673	7.60584e-06	5.79109e-05
Downregulation	ENSG00000176387	HSD11B2	-3.03454	3.11597e-26	9.98132e-24
Downregulation	ENSG00000136110	CNMD	-3.03373	0.00950355	0.0281852
Downregulation	ENSG00000265787	CYP4F35P	-3.02842	1.4471e-06	1.31017e-05
Downregulation	ENSG00000105289	TJP3	-3.02313	5.54953e-11	1.35727e-09
Downregulation	ENSG00000103460	TOX3	-3.02168	9.78354e-05	0.000553637
Downregulation	ENSG00000157103	SLC6A1	-3.02031	5.53676e-17	3.92969e-15
Downregulation	ENSG00000078814	MYH7B	-3.01414	2.07132e-14	9.3486e-13
Downregulation	ENSG00000165028	NIPSNAP3B	-3.01358	1.4745e-19	1.57441e-17
Downregulation	ENSG00000140835	CHST4	-3.01278	3.92347e-07	4.09982e-06
Downregulation	ENSG00000143416	SELENBP1	-3.0126	1.00247e-17	8.09965e-16
Downregulation	ENSG00000065371	ROPN1	-3.00231	7.12796e-05	0.000419871
Downregulation	ENSG00000248383	PCDHAC1	-2.9993	1.73044e-08	2.44388e-07
Downregulation	ENSG00000138798	EGF	-2.99747	3.15624e-11	8.13722e-10
Downregulation	ENSG00000162461	SLC25A34	-2.99377	5.54806e-14	2.3163e-12
Downregulation	ENSG00000066185	ZMYND12	-2.99334	2.1152e-20	2.63106e-18
Downregulation	ENSG00000214313	AZGP1P1	-2.99258	1.38006e-05	9.83735e-05
Downregulation	ENSG00000164128	NPY1R	-2.98935	9.5776e-08	1.14416e-06
Downregulation	ENSG00000159495	TGM7	-2.9809	7.32094e-06	5.59891e-05
Downregulation	ENSG00000257542	OR7E47P	-2.97535	8.67884e-13	2.96646e-11
Downregulation	ENSG00000257017	HP	-2.97514	1.19938e-05	8.68971e-05
Downregulation	ENSG00000174502	SLC26A9	-2.97364	1.20909e-09	2.20592e-08
Downregulation	ENSG00000123560	PLP1	-2.97035	7.05931e-09	1.08596e-07
Downregulation	ENSG00000107147	KCNT1	-2.96857	8.18256e-10	1.55305e-08
Downregulation	ENSG00000168079	SCARA5	-2.96771	5.36725e-11	1.31804e-09
Downregulation	ENSG00000146147	MLIP	-2.96687	2.08801e-12	6.70628e-11
Downregulation	ENSG00000167701	GPT	-2.96643	3.32734e-16	2.04135e-14
Downregulation	ENSG00000122585	NPY	-2.96302	0.000276469	0.00136321
Downregulation	ENSG00000152467	ZSCAN1	-2.95797	2.30164e-13	8.6965e-12
Downregulation	ENSG00000228126	FALEC	-2.95433	7.82483e-11	1.84306e-09
Downregulation	ENSG00000249464	LINC01091	-2.95343	2.63564e-17	1.98894e-15
Downregulation	ENSG00000158014	SLC30A2	-2.95197	2.53955e-09	4.32381e-08
Downregulation	ENSG00000156222	SLC28A1	-2.95126	5.51055e-12	1.63899e-10
Downregulation	ENSG00000235295	LINC01634	-2.94724	3.85929e-09	6.28973e-08
Downregulation	ENSG00000145362	ANK2	-2.93909	8.51199e-14	3.48934e-12
Downregulation	ENSG00000229453	SPINK8	-2.93909	0.00118358	0.00483217
Downregulation	ENSG00000250392	LINC02502	-2.93845	7.54783e-05	0.000440801
Downregulation	ENSG00000186510	CLCNKA	-2.9309	1.01752e-07	1.20639e-06
Downregulation	ENSG00000167183	PRR15L	-2.92116	5.90649e-10	1.15317e-08
Downregulation	ENSG00000164530	PI16	-2.91895	2.97989e-06	2.50961e-05
Downregulation	ENSG00000276409	CCL14	-2.91726	7.94311e-11	1.86578e-09
Downregulation	ENSG00000189058	APOD	-2.91409	7.1111e-11	1.68566e-09
Downregulation	ENSG00000112116	IL17F	-2.91081	3.65233e-05	0.000232861
Downregulation	ENSG00000111404	RERGL	-2.91011	8.33202e-10	1.5749e-08
Downregulation	ENSG00000204832	ST8SIA6-AS1	-2.90978	3.27369e-06	2.73351e-05
Downregulation	ENSG00000182253	SYNM	-2.90889	3.15952e-17	2.36291e-15
Downregulation	ENSG00000178796	RIIAD1	-2.90859	2.14886e-05	0.000145851
Downregulation	ENSG00000102383	ZDHHC15	-2.90654	2.76089e-12	8.68625e-11
Downregulation	ENSG00000213088	ACKR1	-2.90265	2.16352e-11	5.73302e-10
Downregulation	ENSG00000111713	GYS2	-2.9024	1.19924e-05	8.68971e-05
Downregulation	ENSG00000163884	KLF15	-2.89883	1.10451e-10	2.51763e-09
Downregulation	ENSG00000188582	PAQR9	-2.89788	6.34017e-06	4.93114e-05
Downregulation	ENSG00000135063	FAM189A2	-2.89743	1.58617e-11	4.32012e-10
Downregulation	ENSG00000261857	MIA	-2.89656	8.40676e-06	6.32771e-05
Downregulation	ENSG00000204065	TCEAL5	-2.896	5.10761e-08	6.53056e-07
Downregulation	ENSG00000163431	LMOD1	-2.89313	1.40376e-17	1.10221e-15
Downregulation	ENSG00000080493	SLC4A4	-2.89079	1.30363e-08	1.88901e-07
Downregulation	ENSG00000121577	POPDC2	-2.88852	1.56431e-14	7.19482e-13
Downregulation	ENSG00000137976	DNASE2B	-2.88247	1.31474e-05	9.44052e-05
Downregulation	ENSG00000109846	CRYAB	-2.8799	1.35334e-12	4.49832e-11
Downregulation	ENSG00000156219	ART3	-2.87596	3.40279e-07	3.61629e-06
Downregulation	ENSG00000065717	TLE2	-2.87525	6.01402e-17	4.22698e-15
Downregulation	ENSG00000244383	FAM3D-AS1	-2.87451	2.5599e-07	2.79351e-06
Downregulation	ENSG00000160868	CYP3A4	-2.8708	4.57224e-09	7.33281e-08
Downregulation	ENSG00000111405	ENDOU	-2.87016	9.71034e-08	1.15772e-06
Downregulation	ENSG00000184012	TMPRSS2	-2.8697	9.76746e-08	1.16339e-06
Downregulation	ENSG00000147588	PMP2	-2.86786	2.67943e-07	2.91165e-06
Downregulation	ENSG00000146151	HMGCLL1	-2.85921	1.039e-06	9.76346e-06
Downregulation	ENSG00000160539	PLPP7	-2.85556	3.4882e-12	1.07655e-10
Downregulation	ENSG00000207279	SNORD116-24	-2.85321	1.42128e-08	2.03908e-07
Downregulation	ENSG00000079385	CEACAM1	-2.85072	1.62726e-15	8.92453e-14
Downregulation	ENSG00000147576	ADHFE1	-2.84776	2.56351e-16	1.60261e-14
Downregulation	ENSG00000175699	CCDC197	-2.84436	4.64329e-07	4.77345e-06
Downregulation	ENSG00000164106	SCRG1	-2.84339	1.76308e-07	1.99682e-06
Downregulation	ENSG00000256884	AC084880	-2.84195	2.6903e-07	2.92172e-06
Downregulation	ENSG00000185737	NRG3	-2.8419	4.0158e-06	3.27756e-05
Downregulation	ENSG00000142661	MYOM3	-2.84164	7.31081e-09	1.11752e-07
Downregulation	ENSG00000150672	DLG2	-2.83871	8.27197e-20	9.21294e-18
Downregulation	ENSG00000226026	AC092802	-2.83793	4.81341e-13	1.70147e-11
Downregulation	ENSG00000114771	AADAC	-2.83666	2.38389e-06	2.04818e-05
Downregulation	ENSG00000174226	SNX31	-2.83634	5.8962e-08	7.4364e-07
Downregulation	ENSG00000187957	DNER	-2.835	2.66033e-09	4.4998e-08
Downregulation	ENSG00000177363	LRRN4CL	-2.83346	5.63156e-18	4.76275e-16
Downregulation	ENSG00000025039	RRAGD	-2.83267	4.64345e-24	1.00646e-21
Downregulation	ENSG00000163209	SPRR3	-2.83236	1.01612e-05	7.49549e-05
Downregulation	ENSG00000198838	RYR3	-2.82834	1.3423e-13	5.26977e-12
Downregulation	ENSG00000185267	CDNF	-2.82638	3.32531e-26	1.04666e-23
Downregulation	ENSG00000079101	CLUL1	-2.82548	2.23964e-08	3.07642e-07
Downregulation	ENSG00000164265	SCGB3A2	-2.82488	2.29845e-05	0.000154872
Downregulation	ENSG00000112379	ARFGEF3	-2.82245	1.91031e-09	3.35017e-08
Downregulation	ENSG00000188037	CLCN1	-2.82152	3.85548e-13	1.38862e-11
Downregulation	ENSG00000205683	DPF3	-2.81938	2.40074e-16	1.5113e-14
Downregulation	ENSG00000164385	LINC01600	-2.81803	2.30073e-16	1.45848e-14
Downregulation	ENSG00000170893	TRH	-2.81631	4.06728e-09	6.59602e-08
Downregulation	ENSG00000138039	LHCGR	-2.80612	6.87364e-05	0.000406677
Downregulation	ENSG00000135773	CAPN9	-2.80403	2.23299e-06	1.93275e-05
Downregulation	ENSG00000157404	KIT	-2.79539	9.91405e-17	6.73281e-15
Downregulation	ENSG00000006747	SCIN	-2.79207	1.59613e-11	4.33748e-10
Downregulation	ENSG00000103184	SEC14L5	-2.78599	8.56363e-13	2.93262e-11
Downregulation	ENSG00000110484	SCGB2A2	-2.78511	0.00543706	0.0176925
Downregulation	ENSG00000070601	FRMPD1	-2.78347	1.58169e-09	2.81615e-08
Downregulation	ENSG00000161849	KRT84	-2.7831	6.17903e-06	4.82134e-05
Downregulation	ENSG00000114547	ROPN1B	-2.77961	3.13726e-07	3.35479e-06
Downregulation	ENSG00000077279	DCX	-2.77755	3.08274e-06	2.586e-05
Downregulation	ENSG00000198300	PEG3	-2.7772	4.71933e-09	7.54703e-08
Downregulation	ENSG00000184343	SRPK3	-2.77481	3.15949e-09	5.24606e-08
Downregulation	ENSG00000112186	CAP2	-2.77426	3.20565e-16	1.97338e-14
Downregulation	ENSG00000162989	KCNJ3	-2.77268	1.17772e-05	8.55506e-05
Downregulation	ENSG00000163121	NEURL3	-2.77265	4.0853e-13	1.46411e-11
Downregulation	ENSG00000142224	IL19	-2.76779	6.64622e-07	6.56051e-06
Downregulation	ENSG00000143001	TMEM61	-2.75965	2.44482e-13	9.18954e-12
Downregulation	ENSG00000134531	EMP1	-2.75871	3.67709e-23	7.04231e-21
Downregulation	ENSG00000137571	SLCO5A1	-2.7573	5.20815e-10	1.02679e-08
Downregulation	ENSG00000112232	KHDRBS2	-2.75204	6.21282e-07	6.18497e-06
Downregulation	ENSG00000259291	ZNF710-AS1	-2.74971	1.16806e-23	2.3753e-21
Downregulation	ENSG00000092607	TBX15	-2.74915	5.37143e-11	1.31817e-09
Downregulation	ENSG00000173698	ADGRG2	-2.74461	3.20024e-13	1.17723e-11
Downregulation	ENSG00000185345	PRKN	-2.74065	1.03806e-14	4.8989e-13
Downregulation	ENSG00000224982	TMEM233	-2.73486	8.1622e-13	2.80311e-11
Downregulation	ENSG00000161664	ASB16	-2.73159	4.16058e-16	2.49752e-14
Downregulation	ENSG00000206432	TMEM200C	-2.73009	2.49954e-09	4.26572e-08
Downregulation	ENSG00000186231	KLHL32	-2.72866	3.41301e-12	1.05681e-10
Downregulation	ENSG00000156413	FUT6	-2.72601	8.80105e-07	8.38126e-06
Downregulation	ENSG00000163606	CD200R1	-2.71894	1.46979e-16	9.63802e-15
Downregulation	ENSG00000175262	C1orf127	-2.71749	4.05568e-13	1.45494e-11
Downregulation	ENSG00000153292	ADGRF1	-2.70917	5.14703e-08	6.57168e-07
Downregulation	ENSG00000136457	CHAD	-2.70792	9.86301e-08	1.17245e-06
Downregulation	ENSG00000198488	B3GNT6	-2.70576	0.000376105	0.00178871
Downregulation	ENSG00000181778	TMEM252	-2.70208	1.44648e-07	1.66693e-06
Downregulation	ENSG00000198944	SOWAHA	-2.7001	6.06703e-08	7.63226e-07
Downregulation	ENSG00000124839	RAB17	-2.69811	1.24753e-12	4.16576e-11
Downregulation	ENSG00000279685	MAPT-IT1	-2.6942	1.98556e-05	0.000135811
Downregulation	ENSG00000236699	ARHGEF38	-2.69412	3.09836e-10	6.39039e-09
Downregulation	ENSG00000233198	RNF224	-2.69319	1.45603e-11	3.9897e-10
Downregulation	ENSG00000100142	POLR2F	-2.69188	1.64506e-10	3.60887e-09
Downregulation	ENSG00000236155	AL355877	-2.69161	4.2374e-08	5.52128e-07
Downregulation	ENSG00000106809	OGN	-2.69129	2.36548e-06	2.0338e-05
Downregulation	ENSG00000263155	MYZAP	-2.68923	4.1353e-14	1.76724e-12
Downregulation	ENSG00000198947	DMD	-2.68796	6.99759e-15	3.42749e-13
Downregulation	ENSG00000230978	LINC00160	-2.68725	2.52252e-12	7.99002e-11
Downregulation	ENSG00000185681	MORN5	-2.68614	0.000928187	0.00392675
Downregulation	ENSG00000029534	ANK1	-2.68444	3.93315e-10	7.93579e-09
Downregulation	ENSG00000130876	SLC7A10	-2.68386	5.84434e-06	4.58988e-05
Downregulation	ENSG00000189367	KIAA0408	-2.68303	1.28592e-05	9.25195e-05
Downregulation	ENSG00000152931	PART1	-2.6794	2.62872e-09	4.45468e-08
Downregulation	ENSG00000266524	GDF10	-2.67852	1.46239e-07	1.68473e-06
Downregulation	ENSG00000178104	PDE4DIP	-2.67803	4.18237e-19	4.2525e-17
Downregulation	ENSG00000239388	ASB14	-2.67494	1.23734e-27	5.08954e-25
Downregulation	ENSG00000103355	PRSS33	-2.67453	4.87431e-05	0.000299859
Downregulation	ENSG00000156284	CLDN8	-2.67061	0.000175091	0.000918119
Downregulation	ENSG00000152642	GPD1L	-2.66231	2.91735e-28	1.38946e-25
Downregulation	ENSG00000108018	SORCS1	-2.66086	3.39003e-08	4.48662e-07
Downregulation	ENSG00000106351	AGFG2	-2.66044	2.59445e-40	1.04346e-36
Downregulation	ENSG00000268654	MIMT1	-2.66019	2.25963e-05	0.000152568
Downregulation	ENSG00000130413	STK33	-2.65935	2.93835e-08	3.94362e-07
Downregulation	ENSG00000135298	ADGRB3	-2.65494	2.48292e-12	7.888e-11
Downregulation	ENSG00000188257	PLA2G2A	-2.65168	1.55359e-05	0.000109089
Downregulation	ENSG00000271952	LINC01954	-2.63766	1.325e-05	9.50444e-05
Downregulation	ENSG00000149260	CAPN5	-2.63016	7.46362e-21	9.93237e-19
Downregulation	ENSG00000181016	LSMEM1	-2.62994	4.94882e-18	4.22482e-16
Downregulation	ENSG00000165478	HEPACAM	-2.6276	0.000276363	0.00136306
Downregulation	ENSG00000224389	C4B	-2.62567	1.06203e-09	1.96536e-08
Downregulation	ENSG00000248801	C8orf34-AS1	-2.6228	0.000414112	0.00194217
Downregulation	ENSG00000107537	PHYH	-2.61943	3.36542e-27	1.25744e-24
Downregulation	ENSG00000092009	CMA1	-2.61651	8.75657e-08	1.0576e-06
Downregulation	ENSG00000175445	LPL	-2.61259	1.85776e-11	4.98484e-10
Downregulation	ENSG00000189157	FAM47E	-2.6099	2.6096e-16	1.62594e-14
Downregulation	ENSG00000124159	MATN4	-2.60871	2.87624e-13	1.06236e-11
Downregulation	ENSG00000128313	APOL5	-2.60525	2.49335e-09	4.25716e-08
Downregulation	ENSG00000120049	KCNIP2	-2.60283	2.09477e-18	1.89089e-16
Downregulation	ENSG00000197769	MAP1LC3C	-2.60266	3.73094e-13	1.34914e-11
Downregulation	ENSG00000239389	PCDHA13	-2.60168	0.00381429	0.013088
Downregulation	ENSG00000120885	CLU	-2.60079	5.92917e-10	1.15641e-08
Downregulation	ENSG00000167916	KRT24	-2.59561	0.00172191	0.00666469
Downregulation	ENSG00000224307	AL161785	-2.59101	6.95127e-15	3.40942e-13
Downregulation	ENSG00000134962	KLB	-2.5906	2.1598e-16	1.37396e-14
Downregulation	ENSG00000214100	PLAC9P1	-2.58999	1.43515e-06	1.3e-05
Downregulation	ENSG00000126218	F10	-2.58978	5.71206e-17	4.04617e-15
Downregulation	ENSG00000205038	PKHD1L1	-2.58942	5.90961e-09	9.25217e-08
Downregulation	ENSG00000106025	TSPAN12	-2.58815	9.55676e-15	4.54046e-13
Downregulation	ENSG00000135480	KRT7	-2.57695	3.93005e-06	3.2141e-05
Downregulation	ENSG00000100628	ASB2	-2.57658	7.03412e-14	2.90655e-12
Downregulation	ENSG00000152580	IGSF10	-2.57599	1.07493e-06	1.00619e-05
Downregulation	ENSG00000172382	PRSS27	-2.5695	2.3796e-08	3.2479e-07
Downregulation	ENSG00000206069	TMEM211	-2.56674	0.00116092	0.00475039
Downregulation	ENSG00000104332	SFRP1	-2.56556	7.58383e-08	9.27719e-07
Downregulation	ENSG00000167580	AQP2	-2.55898	9.28514e-05	0.000529926
Downregulation	ENSG00000172478	C2orf54	-2.55805	1.21654e-08	1.77275e-07
Downregulation	ENSG00000016391	CHDH	-2.55801	1.78543e-08	2.51566e-07
Downregulation	ENSG00000231852	CYP21A2	-2.55435	8.08259e-08	9.84075e-07
Downregulation	ENSG00000165410	CFL2	-2.55393	2.66902e-20	3.22035e-18
Downregulation	ENSG00000077157	PPP1R12B	-2.54049	3.25531e-22	5.58447e-20
Downregulation	ENSG00000277288	C10orf142	-2.53987	8.05404e-07	7.76591e-06
Downregulation	ENSG00000064787	BCAS1	-2.53767	8.08943e-08	9.84576e-07
Downregulation	ENSG00000109794	FAM149A	-2.53534	2.02316e-14	9.15404e-13
Downregulation	ENSG00000147166	ITGB1BP2	-2.53385	9.60804e-11	2.22083e-09
Downregulation	ENSG00000196090	PTPRT	-2.53374	0.000123642	0.000681512
Downregulation	ENSG00000204767	FAM196B	-2.53315	5.25464e-07	5.32034e-06
Downregulation	ENSG00000076555	ACACB	-2.53243	1.06353e-18	1.0144e-16
Downregulation	ENSG00000071991	CDH19	-2.53032	1.75187e-05	0.000121643
Downregulation	ENSG00000111058	ACSS3	-2.52966	3.73169e-11	9.5124e-10
Downregulation	ENSG00000078596	ITM2A	-2.52803	6.66977e-18	5.53e-16
Downregulation	ENSG00000182508	LHFPL1	-2.52736	6.98396e-06	5.36727e-05
Downregulation	ENSG00000189129	PLAC9	-2.52203	5.26672e-11	1.29599e-09
Downregulation	ENSG00000164120	HPGD	-2.52161	1.14674e-08	1.67778e-07
Downregulation	ENSG00000079841	RIMS1	-2.52067	1.64304e-06	1.47065e-05
Downregulation	ENSG00000189134	NKAPL	-2.52062	7.37603e-12	2.16362e-10
Downregulation	ENSG00000140297	GCNT3	-2.52001	2.42988e-07	2.66851e-06
Downregulation	ENSG00000105711	SCN1B	-2.51443	1.91177e-10	4.11662e-09
Downregulation	ENSG00000154330	PGM5	-2.51295	2.12497e-10	4.5299e-09
Downregulation	ENSG00000176204	LRRTM4	-2.51286	0.000175654	0.000920539
Downregulation	ENSG00000257151	PWAR6	-2.50689	1.2762e-11	3.52901e-10
Downregulation	ENSG00000267206	LCN6	-2.50586	7.84522e-11	1.84638e-09
Downregulation	ENSG00000163017	ACTG2	-2.50365	2.8781e-08	3.86993e-07
Downregulation	ENSG00000269985	AL021328	-2.49865	1.57123e-06	1.41108e-05
Downregulation	ENSG00000280165	PCDH20	-2.49613	0.00037559	0.00178685
Downregulation	ENSG00000123570	RAB9B	-2.49602	9.62612e-11	2.22217e-09
Downregulation	ENSG00000243232	PCDHAC2	-2.49583	2.87803e-07	3.10603e-06
Downregulation	ENSG00000129749	CHRNA10	-2.49294	3.43476e-17	2.53214e-15
Downregulation	ENSG00000146005	PSD2	-2.49171	3.34345e-10	6.84518e-09
Downregulation	ENSG00000234224	TMEM229A	-2.48815	0.00411396	0.0139445
Downregulation	ENSG00000122756	CNTFR	-2.48302	7.92343e-07	7.66447e-06
Downregulation	ENSG00000108244	KRT23	-2.48294	7.6104e-08	9.30654e-07
Downregulation	ENSG00000168447	SCNN1B	-2.48257	2.22033e-08	3.0582e-07
Downregulation	ENSG00000166960	CCDC178	-2.48105	1.43463e-09	2.57713e-08
Downregulation	ENSG00000143434	SEMA6C	-2.47958	7.01228e-11	1.6666e-09
Downregulation	ENSG00000166816	LDHD	-2.47849	6.56091e-15	3.23991e-13
Downregulation	ENSG00000148965	SAA4	-2.47771	1.59423e-05	0.000111683
Downregulation	ENSG00000166292	TMEM100	-2.47709	9.46775e-11	2.19401e-09
Downregulation	ENSG00000124003	MOGAT1	-2.47398	1.84032e-05	0.000126934
Downregulation	ENSG00000197766	CFD	-2.47173	5.31101e-15	2.65896e-13
Downregulation	ENSG00000169618	PROKR1	-2.47016	4.28649e-09	6.91436e-08
Downregulation	ENSG00000108759	KRT32	-2.46713	1.8893e-08	2.64656e-07
Downregulation	ENSG00000171811	CFAP46	-2.46581	3.26585e-07	3.48303e-06
Downregulation	ENSG00000173432	SAA1	-2.46365	7.94608e-07	7.682e-06
Downregulation	ENSG00000143994	ABHD1	-2.46063	8.99547e-11	2.0926e-09
Downregulation	ENSG00000070081	NUCB2	-2.45989	4.96144e-42	2.99315e-38
Downregulation	ENSG00000280350	LINC01726	-2.45586	0.00229261	0.00852185
Downregulation	ENSG00000182389	CACNB4	-2.45397	2.50345e-09	4.27016e-08
Downregulation	ENSG00000107807	TLX1	-2.45307	0.00242231	0.00891969
Downregulation	ENSG00000145703	IQGAP2	-2.45238	1.2502e-13	4.94032e-12
Downregulation	ENSG00000149295	DRD2	-2.44913	7.3917e-07	7.2079e-06
Downregulation	ENSG00000233705	SLC26A4-AS1	-2.44882	0.00013096	0.000716068
Downregulation	ENSG00000231943	PGM5P4-AS1	-2.44617	4.59936e-05	0.000284781
Downregulation	ENSG00000187642	PERM1	-2.44577	2.35478e-16	1.49014e-14
Downregulation	ENSG00000168329	CX3CR1	-2.44504	4.68053e-12	1.41225e-10
Downregulation	ENSG00000241644	INMT	-2.44367	2.27335e-15	1.21012e-13
Downregulation	ENSG00000169704	GP9	-2.43862	2.78902e-05	0.000183653
Downregulation	ENSG00000179673	RPRML	-2.43788	0.00158332	0.00620387
Downregulation	ENSG00000183154	AC138356	-2.43604	4.99954e-20	5.78174e-18
Downregulation	ENSG00000242767	ZBTB20-AS4	-2.43494	3.68986e-08	4.85326e-07
Downregulation	ENSG00000237009	GLIS3-AS1	-2.43466	5.6869e-06	4.47984e-05
Downregulation	ENSG00000135917	SLC19A3	-2.43267	4.8697e-12	1.46646e-10
Downregulation	ENSG00000281097	LINC01395	-2.43015	2.27622e-07	2.52118e-06
Downregulation	ENSG00000183571	PGPEP1L	-2.42836	4.17419e-05	0.000261635
Downregulation	ENSG00000244968	LIFR-AS1	-2.42835	2.40578e-11	6.31945e-10
Downregulation	ENSG00000143196	DPT	-2.42824	2.08018e-09	3.63049e-08
Downregulation	ENSG00000089250	NOS1	-2.42689	1.84712e-06	1.63112e-05
Downregulation	ENSG00000133710	SPINK5	-2.42281	3.41388e-07	3.62701e-06
Downregulation	ENSG00000163687	DNASE1L3	-2.42116	3.02076e-09	5.03419e-08
Downregulation	ENSG00000119457	SLC46A2	-2.42076	5.88373e-09	9.22362e-08
Downregulation	ENSG00000141655	TNFRSF11A	-2.41928	2.42379e-19	2.50668e-17
Downregulation	ENSG00000253368	TRNP1	-2.41734	2.31944e-15	1.23285e-13
Downregulation	ENSG00000136155	SCEL	-2.4145	7.50485e-08	9.193e-07
Downregulation	ENSG00000250230	AP002754	-2.40705	9.47961e-06	7.0531e-05
Downregulation	ENSG00000203943	SAMD13	-2.39967	1.28847e-14	6.01013e-13
Downregulation	ENSG00000223458	LMO7DN-IT1	-2.39739	3.72486e-05	0.000236874
Downregulation	ENSG00000134612	FOLH1B	-2.3969	0.000110179	0.000614793
Downregulation	ENSG00000133800	LYVE1	-2.39612	7.8493e-13	2.6982e-11
Downregulation	ENSG00000134398	ERN2	-2.39489	0.000562557	0.00253965
Downregulation	ENSG00000218416	AC110619	-2.39218	4.16416e-07	4.33133e-06
Downregulation	ENSG00000112530	PACRG	-2.39059	7.98086e-09	1.21074e-07
Downregulation	ENSG00000162873	KLHDC8A	-2.38734	9.10516e-07	8.65492e-06
Downregulation	ENSG00000138356	AOX1	-2.38615	1.81819e-11	4.8968e-10
Downregulation	ENSG00000103994	ZNF106	-2.38425	3.86372e-25	1.02084e-22
Downregulation	ENSG00000167037	SGSM1	-2.38397	6.82695e-11	1.62683e-09
Downregulation	ENSG00000111666	CHPT1	-2.3825	1.92593e-15	1.03894e-13
Downregulation	ENSG00000169550	MUC15	-2.38232	4.98022e-07	5.078e-06
Downregulation	ENSG00000149926	FAM57B	-2.3806	2.24979e-05	0.000151961
Downregulation	ENSG00000168491	CCDC110	-2.37869	2.21608e-12	7.09244e-11
Downregulation	ENSG00000124374	PAIP2B	-2.37529	3.59014e-24	7.97254e-22
Downregulation	ENSG00000267709	AC024592	-2.37106	5.11093e-07	5.18498e-06
Downregulation	ENSG00000232560	LINC01549	-2.37035	3.20385e-05	0.000208018
Downregulation	ENSG00000169083	AR	-2.36955	1.78892e-09	3.15256e-08
Downregulation	ENSG00000145949	MYLK4	-2.36573	1.04596e-12	3.53837e-11
Downregulation	ENSG00000073464	CLCN4	-2.36366	7.78274e-11	1.83645e-09
Downregulation	ENSG00000138771	SHROOM3	-2.35181	1.58524e-18	1.45637e-16
Downregulation	ENSG00000170271	FAXDC2	-2.35112	2.88677e-15	1.50783e-13
Downregulation	ENSG00000170500	LONRF2	-2.34901	2.70101e-05	0.000178475
Downregulation	ENSG00000167476	JSRP1	-2.34869	3.81424e-07	3.99607e-06
Downregulation	ENSG00000101746	NOL4	-2.34768	0.000806908	0.00347503
Downregulation	ENSG00000145626	UGT3A1	-2.34555	0.0125231	0.0354637
Downregulation	ENSG00000127249	ATP13A4	-2.34308	1.12376e-05	8.20093e-05
Downregulation	ENSG00000196167	COLCA1	-2.34094	0.000104635	0.000587842
Downregulation	ENSG00000169282	KCNAB1	-2.34071	1.0263e-30	8.25533e-28
Downregulation	ENSG00000111536	IL26	-2.33958	1.73611e-07	1.96873e-06
Downregulation	ENSG00000167759	KLK13	-2.33651	1.8865e-05	0.000129772
Downregulation	ENSG00000152463	OLAH	-2.33647	4.915e-07	5.01852e-06
Downregulation	ENSG00000234690	AC106869	-2.33311	9.52903e-09	1.42236e-07
Downregulation	ENSG00000206172	HBA1	-2.33119	1.13842e-05	8.2979e-05
Downregulation	ENSG00000198892	SHISA4	-2.32672	2.11285e-13	8.05039e-12
Downregulation	ENSG00000167434	CA4	-2.3256	0.000608697	0.00272248
Downregulation	ENSG00000183549	ACSM5	-2.32433	1.76883e-08	2.49324e-07
Downregulation	ENSG00000160180	TFF3	-2.32342	0.000439102	0.00204585
Downregulation	ENSG00000152430	BOLL	-2.32066	1.19091e-08	1.7382e-07
Downregulation	ENSG00000264424	MYH4	-2.31679	0.000319483	0.00154831
Downregulation	ENSG00000251226	AP001999	-2.31576	0.000755888	0.00328817
Downregulation	ENSG00000224957	LINC01266	-2.31524	3.80033e-05	0.000241267
Downregulation	ENSG00000145936	KCNMB1	-2.31454	3.21966e-17	2.39798e-15
Downregulation	ENSG00000145113	MUC4	-2.31374	0.000348379	0.00167178
Downregulation	ENSG00000143882	ATP6V1C2	-2.30843	6.2262e-09	9.68916e-08
Downregulation	ENSG00000212900	KRTAP3-2	-2.30563	0.0138933	0.0386278
Downregulation	ENSG00000131781	FMO5	-2.29864	5.10813e-19	5.13608e-17
Downregulation	ENSG00000255277	ABCC6P2	-2.29753	6.15914e-06	4.80687e-05
Downregulation	ENSG00000167861	HID1	-2.28803	6.23818e-11	1.50135e-09
Downregulation	ENSG00000163661	PTX3	-2.28656	3.95285e-06	3.2291e-05
Downregulation	ENSG00000279192	PWAR5	-2.28593	5.83985e-08	7.37561e-07
Downregulation	ENSG00000196109	ZNF676	-2.2855	3.21791e-06	2.69066e-05
Downregulation	ENSG00000157703	SVOPL	-2.28367	8.48076e-07	8.11253e-06
Downregulation	ENSG00000233670	PIRT	-2.27723	0.00390643	0.0133624
Downregulation	ENSG00000166840	GLYATL1	-2.27426	1.68261e-07	1.91466e-06
Downregulation	ENSG00000111110	PPM1H	-2.26874	6.69621e-09	1.03406e-07
Downregulation	ENSG00000172159	FRMD3	-2.26583	2.09089e-14	9.41341e-13
Downregulation	ENSG00000091128	LAMB4	-2.26549	4.54656e-06	3.65366e-05
Downregulation	ENSG00000135469	COQ10A	-2.25802	1.22643e-25	3.49551e-23
Downregulation	ENSG00000211445	GPX3	-2.25712	6.93589e-10	1.33969e-08
Downregulation	ENSG00000105668	UPK1A	-2.25671	0.00110737	0.00456441
Downregulation	ENSG00000130222	GADD45G	-2.2527	9.13949e-11	2.12201e-09
Downregulation	ENSG00000261253	AC137932	-2.25207	8.85425e-14	3.60515e-12
Downregulation	ENSG00000115361	ACADL	-2.25115	0.000307501	0.00149746
Downregulation	ENSG00000106258	CYP3A5	-2.24961	7.57601e-09	1.15416e-07
Downregulation	ENSG00000082175	PGR	-2.24936	1.08798e-06	1.01656e-05
Downregulation	ENSG00000164825	DEFB1	-2.24746	1.74757e-06	1.55194e-05
Downregulation	ENSG00000149124	GLYAT	-2.24221	4.18152e-05	0.000262002
Downregulation	ENSG00000270332	SMC2-AS1	-2.24072	1.72615e-08	2.43878e-07
Downregulation	ENSG00000206150	RNASE13	-2.23993	2.40082e-05	0.00016108
Downregulation	ENSG00000138615	CILP	-2.23928	6.59632e-05	0.000391753
Downregulation	ENSG00000255986	MT1JP	-2.23841	0.000119168	0.00066047
Downregulation	ENSG00000162817	C1orf115	-2.23764	1.70597e-15	9.31389e-14
Downregulation	ENSG00000127903	ZNF835	-2.23747	5.12577e-12	1.53337e-10
Downregulation	ENSG00000125813	PAX1	-2.22956	0.00200649	0.00760452
Downregulation	ENSG00000099860	GADD45B	-2.22925	2.15178e-22	3.78096e-20
Downregulation	ENSG00000145287	PLAC8	-2.22821	2.00292e-05	0.000136792
Downregulation	ENSG00000165197	VEGFD	-2.22752	3.29264e-07	3.5085e-06
Downregulation	ENSG00000186675	MAGEE2	-2.22633	0.000436668	0.0020366
Downregulation	ENSG00000174514	MFSD4A	-2.22592	4.05053e-06	3.30293e-05
Downregulation	ENSG00000118094	TREH	-2.22209	4.25851e-07	4.42184e-06
Downregulation	ENSG00000163873	GRIK3	-2.22094	0.000358155	0.00171279
Downregulation	ENSG00000185432	METTL7A	-2.21979	1.78459e-13	6.91615e-12
Downregulation	ENSG00000111262	KCNA1	-2.21875	0.00101813	0.00425213
Downregulation	ENSG00000231419	LINC00689	-2.21472	9.24051e-05	0.000527864
Downregulation	ENSG00000009950	MLXIPL	-2.21302	1.73185e-05	0.000120461
Downregulation	ENSG00000226101	LINC02097	-2.21265	0.000181475	0.000947205
Downregulation	ENSG00000168306	ACOX2	-2.2098	1.01323e-15	5.70388e-14
Downregulation	ENSG00000074370	ATP2A3	-2.20947	7.0837e-15	3.46498e-13
Downregulation	ENSG00000168772	CXXC4	-2.20922	1.41483e-07	1.63566e-06
Downregulation	ENSG00000086548	CEACAM6	-2.20913	1.78551e-06	1.58252e-05
Downregulation	ENSG00000132465	JCHAIN	-2.20912	2.14004e-05	0.000145388
Downregulation	ENSG00000244734	HBB	-2.20531	6.55134e-06	5.07466e-05
Downregulation	ENSG00000125851	PCSK2	-2.20281	0.0007916	0.00341846
Downregulation	ENSG00000184650	ODF4	-2.20202	0.000149131	0.000800191
Downregulation	ENSG00000115896	PLCL1	-2.20034	8.10107e-15	3.90979e-13
Downregulation	ENSG00000177984	LCN15	-2.19823	0.00230711	0.00856781
Downregulation	ENSG00000168004	HRASLS5	-2.19777	0.000122123	0.000674267
Downregulation	ENSG00000204323	SMIM5	-2.1958	3.91628e-09	6.36826e-08
Downregulation	ENSG00000144730	IL17RD	-2.19469	2.40136e-13	9.03949e-12
Downregulation	ENSG00000232977	LINC00327	-2.19429	1.50658e-08	2.14953e-07
Downregulation	ENSG00000164626	KCNK5	-2.1907	3.11693e-14	1.3626e-12
Downregulation	ENSG00000183036	PCP4	-2.18704	0.0116707	0.0334212
Downregulation	ENSG00000241479	AC074033	-2.18551	2.05829e-06	1.79657e-05
Downregulation	ENSG00000187758	ADH1A	-2.18115	6.54744e-05	0.000389543
Downregulation	ENSG00000171476	HOPX	-2.17981	9.20524e-08	1.10515e-06
Downregulation	ENSG00000002587	HS3ST1	-2.1763	1.80086e-13	6.97174e-12
Downregulation	ENSG00000166405	RIC3	-2.17434	4.0505e-07	4.22159e-06
Downregulation	ENSG00000214708	AC116407	-2.16504	1.98096e-11	5.28017e-10
Downregulation	ENSG00000104490	NCALD	-2.1643	1.42517e-12	4.71976e-11
Downregulation	ENSG00000205502	C2CD4B	-2.16152	9.15313e-09	1.37191e-07
Downregulation	ENSG00000172164	SNTB1	-2.15564	4.4293e-16	2.64567e-14
Downregulation	ENSG00000099957	P2RX6	-2.15544	2.19204e-08	3.02153e-07
Downregulation	ENSG00000198807	PAX9	-2.15271	3.35673e-10	6.86849e-09
Downregulation	ENSG00000110680	CALCA	-2.14504	0.00490739	0.0162177
Downregulation	ENSG00000163710	PCOLCE2	-2.14412	4.3254e-06	3.50197e-05
Downregulation	ENSG00000115468	EFHD1	-2.14383	4.78573e-10	9.4868e-09
Downregulation	ENSG00000109158	GABRA4	-2.13762	0.00228775	0.00850551
Downregulation	ENSG00000167614	TTYH1	-2.13738	7.17904e-09	1.10121e-07
Downregulation	ENSG00000102547	CAB39L	-2.13634	2.27283e-28	1.1397e-25
Downregulation	ENSG00000206559	ZCWPW2	-2.13319	7.55367e-26	2.18736e-23
Downregulation	ENSG00000224958	PGM5-AS1	-2.13157	0.00590694	0.0189852
Downregulation	ENSG00000130653	PNPLA7	-2.13151	9.72633e-14	3.93368e-12
Downregulation	ENSG00000262686	GLIS2-AS1	-2.1261	4.19755e-06	3.41205e-05
Downregulation	ENSG00000172602	RND1	-2.12427	2.00632e-10	4.29467e-09
Downregulation	ENSG00000148935	GAS2	-2.12129	7.61325e-06	5.7943e-05
Downregulation	ENSG00000144339	TMEFF2	-2.12052	0.00112137	0.00461251
Downregulation	ENSG00000183018	SPNS2	-2.11876	6.37042e-10	1.23473e-08
Downregulation	ENSG00000230102	LINC02028	-2.11771	8.99614e-07	8.55803e-06
Downregulation	ENSG00000108839	ALOX12	-2.11684	1.24626e-06	1.14698e-05
Downregulation	ENSG00000106341	PPP1R17	-2.1135	0.0134126	0.0375334
Downregulation	ENSG00000143412	ANXA9	-2.11285	4.38253e-09	7.05983e-08
Downregulation	ENSG00000134201	GSTM5	-2.11223	8.65597e-10	1.63358e-08
Downregulation	ENSG00000178343	SHISA3	-2.11052	0.00190218	0.00725228
Downregulation	ENSG00000175985	PLEKHD1	-2.11019	2.83597e-08	3.81611e-07
Downregulation	ENSG00000277494	GPIHBP1	-2.10949	6.24062e-08	7.82444e-07
Downregulation	ENSG00000186766	FOXI2	-2.10879	0.00149326	0.00590018
Downregulation	ENSG00000132681	ATP1A4	-2.10657	1.08323e-06	1.01265e-05
Downregulation	ENSG00000100565	LRRC74A	-2.10607	7.45189e-07	7.25682e-06
Downregulation	ENSG00000206579	XKR4	-2.1043	3.01819e-05	0.000197094
Downregulation	ENSG00000179914	ITLN1	-2.1014	0.000925333	0.003917
Downregulation	ENSG00000043591	ADRB1	-2.10044	2.99405e-07	3.21684e-06
Downregulation	ENSG00000151892	GFRA1	-2.0993	9.84411e-07	9.29873e-06
Downregulation	ENSG00000262884	AC015921	-2.097	6.17184e-07	6.15094e-06
Downregulation	ENSG00000267690	LDLRAD4-AS1	-2.09385	4.24161e-06	3.44555e-05
Downregulation	ENSG00000112425	EPM2A	-2.09033	5.13293e-24	1.09939e-21
Downregulation	ENSG00000140519	RHCG	-2.08956	7.44073e-05	0.00043553
Downregulation	ENSG00000225742	LINC02036	-2.08702	4.19008e-05	0.000262402
Downregulation	ENSG00000163817	SLC6A20	-2.08693	2.45683e-05	0.000164263
Downregulation	ENSG00000140459	CYP11A1	-2.08613	0.000135733	0.000737715
Downregulation	ENSG00000198932	GPRASP1	-2.08179	5.17943e-15	2.60389e-13
Downregulation	ENSG00000183785	TUBA8	-2.08119	7.96226e-12	2.31308e-10
Downregulation	ENSG00000183783	KCTD8	-2.08073	0.000982162	0.00412476
Downregulation	ENSG00000119411	BSPRY	-2.0803	1.47018e-09	2.63446e-08
Downregulation	ENSG00000180871	CXCR2	-2.07595	2.2547e-07	2.49964e-06
Downregulation	ENSG00000183347	GBP6	-2.07369	4.14299e-08	5.41973e-07
Downregulation	ENSG00000082929	LINC01587	-2.06836	8.79837e-06	6.59232e-05
Downregulation	ENSG00000185133	INPP5J	-2.06575	2.2849e-10	4.83382e-09
Downregulation	ENSG00000254872	AC139749	-2.06573	0.000500127	0.0022924
Downregulation	ENSG00000141576	RNF157	-2.06519	1.63416e-09	2.8996e-08
Downregulation	ENSG00000156282	CLDN17	-2.06448	0.00386965	0.0132516
Downregulation	ENSG00000126233	SLURP1	-2.06124	0.00146919	0.00582224
Downregulation	ENSG00000144649	FAM198A	-2.06067	8.66833e-07	8.27665e-06
Downregulation	ENSG00000188536	HBA2	-2.0598	6.07084e-06	4.75024e-05
Downregulation	ENSG00000140505	CYP1A2	-2.05711	0.0137967	0.0384067
Downregulation	ENSG00000166343	MSS51	-2.05453	2.54598e-16	1.59441e-14
Downregulation	ENSG00000152078	TMEM56	-2.04733	2.63393e-07	2.86738e-06
Downregulation	ENSG00000259663	AC010478	-2.04647	0.000826632	0.00354816
Downregulation	ENSG00000165807	PPP1R36	-2.04547	2.39699e-11	6.30093e-10
Downregulation	ENSG00000186198	SLC51B	-2.04256	2.2849e-10	4.83382e-09
Downregulation	ENSG00000204219	TCEA3	-2.04086	5.39523e-11	1.32311e-09
Downregulation	ENSG00000115353	TACR1	-2.03629	7.25854e-06	5.5594e-05
Downregulation	ENSG00000115112	TFCP2L1	-2.02547	1.66157e-10	3.64287e-09
Downregulation	ENSG00000114166	KAT2B	-2.0251	2.92587e-19	3.00874e-17
Downregulation	ENSG00000169862	CTNND2	-2.02454	5.10617e-06	4.06126e-05
Downregulation	ENSG00000166743	ACSM1	-2.01089	1.79377e-10	3.90434e-09
Downregulation	ENSG00000124215	CDH26	-2.00811	2.72824e-07	2.96162e-06
Downregulation	ENSG00000064655	EYA2	-2.00624	1.36855e-05	9.75911e-05
Downregulation	ENSG00000106541	AGR2	-2.00534	0.000259847	0.00129039
Downregulation	ENSG00000189283	FHIT	-2.00392	5.1189e-12	1.53258e-10
Downregulation	ENSG00000135373	EHF	-2.00001	3.47572e-10	7.09991e-09
Upregulation	ENSG00000039600	SOX30	2.00597	2.31906e-05	0.000156173
Upregulation	ENSG00000196878	LAMB3	2.0079	1.24104e-13	4.91487e-12
Upregulation	ENSG00000171208	NETO2	2.00891	2.41943e-24	5.50794e-22
Upregulation	ENSG00000170044	ZPLD1	2.00944	1.27648e-05	9.19677e-05
Upregulation	ENSG00000126787	DLGAP5	2.01008	1.91407e-24	4.52834e-22
Upregulation	ENSG00000165304	MELK	2.0127	6.74915e-20	7.68236e-18
Upregulation	ENSG00000259240	MIR4713HG	2.01365	1.47981e-12	4.87394e-11
Upregulation	ENSG00000075218	GTSE1	2.01599	5.18709e-29	2.88857e-26
Upregulation	ENSG00000251381	LINC00958	2.01741	8.27628e-11	1.93775e-09
Upregulation	ENSG00000226650	KIF4B	2.01832	1.81731e-05	0.000125561
Upregulation	ENSG00000211997	MIR708	2.0195	0.00168711	0.00655076
Upregulation	ENSG00000070404	FSTL3	2.02004	2.19211e-09	3.79836e-08
Upregulation	ENSG00000174837	ADGRE1	2.02326	3.87089e-06	3.17073e-05
Upregulation	ENSG00000162572	SCNN1D	2.02379	1.26476e-06	1.16106e-05
Upregulation	ENSG00000171310	CHST11	2.02566	1.04615e-17	8.37774e-16
Upregulation	ENSG00000135097	MSI1	2.02722	9.76182e-05	0.000552712
Upregulation	ENSG00000196584	XRCC2	2.02728	2.46979e-23	4.83237e-21
Upregulation	ENSG00000073111	MCM2	2.02868	1.858e-24	4.42462e-22
Upregulation	ENSG00000259518	LINC01583	2.03099	0.000361809	0.00172867
Upregulation	ENSG00000185130	HIST1H2BL	2.03146	4.3043e-08	5.59837e-07
Upregulation	ENSG00000067715	SYT1	2.03153	7.42363e-06	5.67145e-05
Upregulation	ENSG00000162493	PDPN	2.0358	1.46478e-12	4.83325e-11
Upregulation	ENSG00000092068	SLC7A8	2.03638	3.09521e-11	8.00267e-10
Upregulation	ENSG00000164932	CTHRC1	2.03777	1.29731e-08	1.88287e-07
Upregulation	ENSG00000187498	COL4A1	2.03976	8.50199e-16	4.88486e-14
Upregulation	ENSG00000157456	CCNB2	2.04024	2.38213e-28	1.16522e-25
Upregulation	ENSG00000160963	COL26A1	2.04062	1.51944e-05	0.000106961
Upregulation	ENSG00000130270	ATP8B3	2.0426	2.16523e-12	6.94198e-11
Upregulation	ENSG00000226476	LINC01748	2.04557	0.00025235	0.00125748
Upregulation	ENSG00000095932	SMIM24	2.04576	7.29082e-05	0.000427932
Upregulation	ENSG00000040608	RTN4R	2.04846	1.88088e-18	1.71492e-16
Upregulation	ENSG00000133106	EPSTI1	2.05256	1.10741e-09	2.04098e-08
Upregulation	ENSG00000263513	FAM72C	2.05528	1.50057e-12	4.93784e-11
Upregulation	ENSG00000251169	LINC01843	2.06989	0.000724116	0.00316914
Upregulation	ENSG00000090889	KIF4A	2.07122	5.60806e-30	4.14275e-27
Upregulation	ENSG00000143476	DTL	2.07192	2.02851e-26	6.55589e-24
Upregulation	ENSG00000157168	NRG1	2.07226	1.93566e-09	3.39134e-08
Upregulation	ENSG00000107831	FGF8	2.07297	0.000553681	0.00250332
Upregulation	ENSG00000176177	ENTHD1	2.07378	1.81225e-05	0.00012533
Upregulation	ENSG00000115414	FN1	2.07508	1.66148e-06	1.48476e-05
Upregulation	ENSG00000218336	TENM3	2.07668	1.13315e-08	1.66059e-07
Upregulation	ENSG00000075429	CACNG5	2.07685	0.00899607	0.0269333
Upregulation	ENSG00000254521	SIGLEC12	2.07772	2.15209e-06	1.87078e-05
Upregulation	ENSG00000169495	HTRA4	2.07912	4.46386e-06	3.60023e-05
Upregulation	ENSG00000229243	LINC01981	2.08776	0.00309181	0.0109785
Upregulation	ENSG00000213420	GPC2	2.08905	2.37947e-09	4.08391e-08
Upregulation	ENSG00000127423	AUNIP	2.08938	2.29848e-28	1.1397e-25
Upregulation	ENSG00000087586	AURKA	2.09646	4.09861e-31	3.90414e-28
Upregulation	ENSG00000117399	CDC20	2.09691	5.19523e-25	1.34908e-22
Upregulation	ENSG00000250771	AC106865	2.09744	7.56092e-05	0.000441423
Upregulation	ENSG00000169071	ROR2	2.09926	4.86756e-10	9.63847e-09
Upregulation	ENSG00000276410	HIST1H2BB	2.10205	0.000802392	0.00345847
Upregulation	ENSG00000161888	SPC24	2.10886	1.6426e-17	1.28695e-15
Upregulation	ENSG00000149557	FEZ1	2.11097	3.13765e-10	6.46405e-09
Upregulation	ENSG00000120659	TNFSF11	2.11161	4.62917e-08	5.98009e-07
Upregulation	ENSG00000073146	MOV10L1	2.11496	2.16617e-08	2.98928e-07
Upregulation	ENSG00000100344	PNPLA3	2.11498	8.67085e-09	1.3072e-07
Upregulation	ENSG00000273542	HIST1H4K	2.11614	2.51018e-07	2.74643e-06
Upregulation	ENSG00000166073	GPR176	2.12079	2.24283e-11	5.92151e-10
Upregulation	ENSG00000094804	CDC6	2.12202	8.09943e-32	9.16172e-29
Upregulation	ENSG00000260840	LINC01964	2.12877	0.0132346	0.0371272
Upregulation	ENSG00000123485	HJURP	2.13488	7.25369e-28	3.20197e-25
Upregulation	ENSG00000082684	SEMA5B	2.13579	3.17049e-10	6.52059e-09
Upregulation	ENSG00000143469	SYT14	2.13741	3.67621e-05	0.000234192
Upregulation	ENSG00000262943	ALOX12P2	2.1433	2.68502e-11	7.00213e-10
Upregulation	ENSG00000189366	ALG1L	2.14413	2.75944e-13	1.02339e-11
Upregulation	ENSG00000174371	EXO1	2.14757	3.71171e-29	2.18252e-26
Upregulation	ENSG00000128253	RFPL2	2.151	0.000418931	0.00196146
Upregulation	ENSG00000137441	FGFBP2	2.15111	0.00217693	0.00815125
Upregulation	ENSG00000175065	DSG4	2.1516	2.81031e-05	0.000184854
Upregulation	ENSG00000138152	BTBD16	2.15443	2.55012e-05	0.000169775
Upregulation	ENSG00000167900	TK1	2.15683	3.76822e-26	1.1658e-23
Upregulation	ENSG00000128683	GAD1	2.15706	3.77313e-07	3.95987e-06
Upregulation	ENSG00000151962	RBM46	2.15727	0.00411993	0.0139608
Upregulation	ENSG00000166851	PLK1	2.15727	8.42261e-34	1.21949e-30
Upregulation	ENSG00000278272	HIST1H3C	2.15736	2.09207e-07	2.33436e-06
Upregulation	ENSG00000142621	FHAD1	2.15785	1.15697e-07	1.35882e-06
Upregulation	ENSG00000162723	SLAMF9	2.15942	1.18589e-06	1.09672e-05
Upregulation	ENSG00000184774	MGAT4EP	2.15992	3.54972e-05	0.000227431
Upregulation	ENSG00000111665	CDCA3	2.16172	5.27118e-31	4.60803e-28
Upregulation	ENSG00000125726	CD70	2.16316	9.63231e-08	1.14956e-06
Upregulation	ENSG00000233746	LINC00656	2.16486	0.000303093	0.00147818
Upregulation	ENSG00000162779	AXDND1	2.16559	4.83976e-05	0.000298035
Upregulation	ENSG00000275713	HIST1H2BH	2.16761	1.0769e-11	3.04061e-10
Upregulation	ENSG00000224577	LINC01117	2.17101	2.9841e-09	4.98476e-08
Upregulation	ENSG00000122861	PLAU	2.1728	1.38813e-14	6.43357e-13
Upregulation	ENSG00000108821	COL1A1	2.17728	1.88071e-07	2.11884e-06
Upregulation	ENSG00000186185	KIF18B	2.18063	3.97512e-28	1.84471e-25
Upregulation	ENSG00000164465	DCBLD1	2.18108	4.59559e-18	3.9556e-16
Upregulation	ENSG00000145692	BHMT	2.1811	0.000203216	0.00104427
Upregulation	ENSG00000135451	TROAP	2.18274	2.51077e-25	6.99095e-23
Upregulation	ENSG00000165891	E2F7	2.18473	6.61713e-19	6.54427e-17
Upregulation	ENSG00000086300	SNX10	2.18488	2.36848e-20	2.926e-18
Upregulation	ENSG00000156009	MAGEA8	2.18698	0.00329583	0.0115914
Upregulation	ENSG00000088325	TPX2	2.1871	1.57287e-31	1.58147e-28
Upregulation	ENSG00000278677	HIST1H2AM	2.1901	2.48882e-09	4.25142e-08
Upregulation	ENSG00000104827	CGB3	2.19401	0.00775134	0.023828
Upregulation	ENSG00000149485	FADS1	2.19793	7.29453e-16	4.22464e-14
Upregulation	ENSG00000166897	ELFN2	2.199	2.58926e-05	0.000171993
Upregulation	ENSG00000144810	COL8A1	2.20188	3.53747e-09	5.80443e-08
Upregulation	ENSG00000266278	LINC01910	2.20343	4.25211e-06	3.45252e-05
Upregulation	ENSG00000224057	EGFR-AS1	2.20417	1.30954e-06	1.19671e-05
Upregulation	ENSG00000188153	COL4A5	2.20623	2.26983e-19	2.36095e-17
Upregulation	ENSG00000139211	AMIGO2	2.20879	3.05976e-11	7.91666e-10
Upregulation	ENSG00000255223	OR5M11	2.21068	0.00815798	0.0248585
Upregulation	ENSG00000109674	NEIL3	2.21309	3.9596e-20	4.69921e-18
Upregulation	ENSG00000264717	NPY4R2	2.21868	0.000230589	0.00116459
Upregulation	ENSG00000093009	CDC45	2.21889	1.21083e-29	8.11637e-27
Upregulation	ENSG00000269994	AL513318	2.22623	3.5787e-05	0.000228906
Upregulation	ENSG00000135100	HNF1A	2.22673	0.0023689	0.00875954
Upregulation	ENSG00000174827	PDZK1	2.22858	1.44227e-07	1.6626e-06
Upregulation	ENSG00000089685	BIRC5	2.23879	1.70478e-27	6.78111e-25
Upregulation	ENSG00000196979	AL360004	2.23889	6.30088e-06	4.9048e-05
Upregulation	ENSG00000119698	PPP4R4	2.2415	4.81147e-08	6.18469e-07
Upregulation	ENSG00000106366	SERPINE1	2.24756	6.31339e-10	1.226e-08
Upregulation	ENSG00000166159	LRTM2	2.24947	0.00361967	0.0125307
Upregulation	ENSG00000169432	SCN9A	2.25071	6.79994e-05	0.000402514
Upregulation	ENSG00000222012	AC005481	2.25188	1.7442e-05	0.000121226
Upregulation	ENSG00000081985	IL12RB2	2.25249	2.82538e-08	3.8047e-07
Upregulation	ENSG00000196581	AJAP1	2.25493	3.99869e-06	3.26434e-05
Upregulation	ENSG00000162062	TEDC2	2.25551	6.40195e-24	1.35515e-21
Upregulation	ENSG00000078098	FAP	2.25606	2.89377e-10	6.00162e-09
Upregulation	ENSG00000121904	CSMD2	2.25766	4.77129e-08	6.1418e-07
Upregulation	ENSG00000262075	AC174065	2.25919	0.0018812	0.00718517
Upregulation	ENSG00000180638	SLC47A2	2.25949	4.71689e-08	6.08256e-07
Upregulation	ENSG00000129195	PIMREG	2.26724	5.72083e-21	7.72675e-19
Upregulation	ENSG00000006606	CCL26	2.26757	2.67149e-06	2.27208e-05
Upregulation	ENSG00000165566	AMER2	2.2678	0.00269745	0.00979726
Upregulation	ENSG00000256394	ASIC5	2.26966	0.00973209	0.0287288
Upregulation	ENSG00000175063	UBE2C	2.27879	2.45168e-27	9.54229e-25
Upregulation	ENSG00000134824	FADS2	2.28495	3.60934e-11	9.20904e-10
Upregulation	ENSG00000048545	GUCA1A	2.28587	1.45651e-06	1.31771e-05
Upregulation	ENSG00000228376	GAS2L1P2	2.28622	0.000245265	0.00122792
Upregulation	ENSG00000226935	LINC00161	2.28845	0.00384155	0.0131716
Upregulation	ENSG00000138180	CEP55	2.29206	1.03023e-28	5.56583e-26
Upregulation	ENSG00000107984	DKK1	2.29555	8.07166e-07	7.77668e-06
Upregulation	ENSG00000119922	IFIT2	2.29702	2.12233e-09	3.69513e-08
Upregulation	ENSG00000078399	HOXA9	2.30017	2.55963e-05	0.000170314
Upregulation	ENSG00000142945	KIF2C	2.30224	1.932e-36	4.11368e-33
Upregulation	ENSG00000041982	TNC	2.30284	2.71292e-10	5.65993e-09
Upregulation	ENSG00000179528	LBX2	2.30353	2.623e-15	1.38202e-13
Upregulation	ENSG00000186340	THBS2	2.30545	4.58186e-10	9.12265e-09
Upregulation	ENSG00000280179	CU639417	2.31121	1.5577e-05	0.000109356
Upregulation	ENSG00000111206	FOXM1	2.31211	2.83036e-29	1.73645e-26
Upregulation	ENSG00000182612	TSPAN10	2.31402	1.11126e-10	2.52918e-09
Upregulation	ENSG00000187134	AKR1C1	2.31524	3.63294e-05	0.000232007
Upregulation	ENSG00000111087	GLI1	2.32322	3.48077e-08	4.59997e-07
Upregulation	ENSG00000178999	AURKB	2.32476	3.1772e-26	1.00882e-23
Upregulation	ENSG00000277586	NEFL	2.33053	8.52529e-06	6.4118e-05
Upregulation	ENSG00000175352	NRIP3	2.33184	1.78443e-15	9.69834e-14
Upregulation	ENSG00000118193	KIF14	2.33273	5.95597e-27	2.07296e-24
Upregulation	ENSG00000232233	LINC02043	2.33286	3.66867e-07	3.8648e-06
Upregulation	ENSG00000251493	FOXD1	2.33697	2.57769e-15	1.36411e-13
Upregulation	ENSG00000134363	FST	2.34033	8.12108e-12	2.34979e-10
Upregulation	ENSG00000176887	SOX11	2.34117	1.94449e-07	2.1845e-06
Upregulation	ENSG00000204540	PSORS1C1	2.34155	1.00008e-12	3.39904e-11
Upregulation	ENSG00000168124	OR1F1	2.34157	0.000652855	0.002896
Upregulation	ENSG00000154920	EME1	2.34409	5.69363e-36	1.0847e-32
Upregulation	ENSG00000124575	HIST1H1D	2.34539	1.67676e-08	2.37363e-07
Upregulation	ENSG00000158402	CDC25C	2.34623	3.04775e-25	8.35752e-23
Upregulation	ENSG00000248599	AC018781	2.34739	1.97426e-07	2.21451e-06
Upregulation	ENSG00000221887	HMSD	2.34741	5.62654e-07	5.64792e-06
Upregulation	ENSG00000176826	FKBP9P1	2.34837	4.87746e-14	2.06009e-12
Upregulation	ENSG00000237208	AL445072	2.35048	0.0120413	0.0343168
Upregulation	ENSG00000171540	OTP	2.35298	0.00221182	0.00826018
Upregulation	ENSG00000169427	KCNK9	2.35392	3.49969e-07	3.71056e-06
Upregulation	ENSG00000124731	TREM1	2.35508	3.63085e-09	5.93881e-08
Upregulation	ENSG00000168779	SHOX2	2.35905	4.08444e-15	2.09115e-13
Upregulation	ENSG00000111981	ULBP1	2.36016	3.48011e-07	3.69304e-06
Upregulation	ENSG00000189420	ZFP92	2.36085	4.98813e-15	2.5147e-13
Upregulation	ENSG00000255537	AP000708	2.36131	2.26332e-05	0.000152789
Upregulation	ENSG00000181126	HLA-V	2.36315	1.6384e-10	3.59643e-09
Upregulation	ENSG00000203877	RIPPLY2	2.36326	0.00733002	0.022744
Upregulation	ENSG00000197472	ZNF695	2.36354	9.85596e-08	1.17238e-06
Upregulation	ENSG00000115163	CENPA	2.36562	7.02961e-33	9.78657e-30
Upregulation	ENSG00000239605	STPG4	2.36774	0.00027925	0.00137468
Upregulation	ENSG00000116032	GRIN3B	2.36869	4.14499e-08	5.42039e-07
Upregulation	ENSG00000186862	PDZD7	2.36917	4.54703e-09	7.3001e-08
Upregulation	ENSG00000278023	RDM1	2.36992	1.58851e-11	4.32325e-10
Upregulation	ENSG00000174325	DIRC1	2.37192	1.33622e-05	9.56441e-05
Upregulation	ENSG00000259439	LINC01833	2.37331	0.00193955	0.00737688
Upregulation	ENSG00000111012	CYP27B1	2.37364	1.65408e-12	5.36977e-11
Upregulation	ENSG00000073792	IGF2BP2	2.37484	1.03264e-16	6.94765e-15
Upregulation	ENSG00000134013	LOXL2	2.37574	2.06139e-16	1.32533e-14
Upregulation	ENSG00000130635	COL5A1	2.37803	1.44133e-10	3.20074e-09
Upregulation	ENSG00000205334	LINC01460	2.37893	6.10933e-05	0.000366246
Upregulation	ENSG00000082126	MPP4	2.3875	4.94698e-08	6.34535e-07
Upregulation	ENSG00000235118	FAM237A	2.38776	0.00249973	0.00916838
Upregulation	ENSG00000072182	ASIC4	2.38863	3.95582e-06	3.23079e-05
Upregulation	ENSG00000196787	HIST1H2AG	2.39064	1.75236e-16	1.14495e-14
Upregulation	ENSG00000164304	CAGE1	2.39689	1.25336e-13	4.94743e-12
Upregulation	ENSG00000179772	FOXS1	2.39821	7.57897e-15	3.68731e-13
Upregulation	ENSG00000138944	SHISAL1	2.40159	2.72965e-09	4.59344e-08
Upregulation	ENSG00000139973	SYT16	2.4018	7.96726e-07	7.69658e-06
Upregulation	ENSG00000092067	CEBPE	2.40208	9.73476e-07	9.20745e-06
Upregulation	ENSG00000234380	LINC01426	2.40458	4.29581e-10	8.60993e-09
Upregulation	ENSG00000169258	GPRIN1	2.40502	9.82347e-30	6.83808e-27
Upregulation	ENSG00000146670	CDCA5	2.41262	3.28805e-38	1.08198e-34
Upregulation	ENSG00000128709	HOXD9	2.41328	1.35016e-18	1.26284e-16
Upregulation	ENSG00000165949	IFI27	2.41622	2.81856e-14	1.24267e-12
Upregulation	ENSG00000115523	GNLY	2.41947	1.06946e-09	1.97405e-08
Upregulation	ENSG00000128645	HOXD1	2.42346	2.68285e-09	4.53161e-08
Upregulation	ENSG00000071909	MYO3B	2.42496	9.60295e-08	1.14643e-06
Upregulation	ENSG00000221957	KIR2DS4	2.44131	0.000271402	0.00134262
Upregulation	ENSG00000183840	GPR39	2.44267	2.74871e-11	7.15792e-10
Upregulation	ENSG00000174992	ZG16	2.4461	0.00112915	0.00463976
Upregulation	ENSG00000111674	ENO2	2.45356	5.06267e-17	3.61732e-15
Upregulation	ENSG00000101057	MYBL2	2.45663	1.35176e-31	1.43911e-28
Upregulation	ENSG00000121207	LRAT	2.4569	5.48745e-05	0.000332991
Upregulation	ENSG00000133466	C1QTNF6	2.45903	2.04562e-16	1.31972e-14
Upregulation	ENSG00000182366	FAM87A	2.46123	2.19971e-11	5.82039e-10
Upregulation	ENSG00000237424	FOXD2-AS1	2.46125	6.81382e-26	2.0052e-23
Upregulation	ENSG00000047936	ROS1	2.46835	8.28953e-05	0.00047894
Upregulation	ENSG00000127564	PKMYT1	2.47058	1.20179e-31	1.31822e-28
Upregulation	ENSG00000163359	COL6A3	2.47105	1.63151e-11	4.42696e-10
Upregulation	ENSG00000179695	OR6C2	2.47302	0.0108254	0.0313879
Upregulation	ENSG00000173805	HAP1	2.47406	2.3528e-10	4.95717e-09
Upregulation	ENSG00000174015	SPERT	2.47712	2.12766e-09	3.69731e-08
Upregulation	ENSG00000117586	TNFSF4	2.47861	2.15057e-14	9.65807e-13
Upregulation	ENSG00000197261	C6orf141	2.47891	1.12546e-12	3.79313e-11
Upregulation	ENSG00000113722	CDX1	2.47919	7.89057e-11	1.85585e-09
Upregulation	ENSG00000119917	IFIT3	2.48516	6.64829e-11	1.59159e-09
Upregulation	ENSG00000090932	DLL3	2.48556	8.49469e-09	1.28492e-07
Upregulation	ENSG00000183876	ARSI	2.48649	4.24729e-11	1.06837e-09
Upregulation	ENSG00000265962	GACAT2	2.48941	6.51962e-05	0.000388015
Upregulation	ENSG00000180264	ADGRD2	2.49195	3.72728e-10	7.55834e-09
Upregulation	ENSG00000144488	ESPNL	2.49374	3.88483e-07	4.06414e-06
Upregulation	ENSG00000136231	IGF2BP3	2.50261	2.04399e-08	2.8369e-07
Upregulation	ENSG00000255282	WTAPP1	2.50609	2.8298e-10	5.87666e-09
Upregulation	ENSG00000184368	MAP7D2	2.51236	3.44785e-05	0.00022183
Upregulation	ENSG00000258123	LINC02444	2.51307	0.0117971	0.0337143
Upregulation	ENSG00000254349	MIR2052HG	2.51809	6.54225e-06	5.06979e-05
Upregulation	ENSG00000106536	POU6F2	2.51899	0.000630439	0.00280689
Upregulation	ENSG00000118156	ZNF541	2.52034	4.28747e-05	0.000267806
Upregulation	ENSG00000175040	CHST2	2.52697	1.12739e-11	3.16587e-10
Upregulation	ENSG00000087116	ADAMTS2	2.5271	8.43879e-13	2.8926e-11
Upregulation	ENSG00000101115	SALL4	2.52959	6.22127e-11	1.49928e-09
Upregulation	ENSG00000176571	CNBD1	2.5331	0.00944954	0.0280434
Upregulation	ENSG00000114270	COL7A1	2.53503	2.67871e-21	3.92556e-19
Upregulation	ENSG00000174469	CNTNAP2	2.53606	2.86299e-06	2.4213e-05
Upregulation	ENSG00000224459	SLC25A34-AS1	2.53828	4.40998e-05	0.000274369
Upregulation	ENSG00000259023	LINC00524	2.54228	0.000915422	0.00388049
Upregulation	ENSG00000112333	NR2E1	2.54465	5.62479e-06	4.43381e-05
Upregulation	ENSG00000114115	RBP1	2.55215	6.85912e-14	2.83748e-12
Upregulation	ENSG00000168843	FSTL5	2.55613	0.00435604	0.0146416
Upregulation	ENSG00000248329	APELA	2.56267	2.21499e-07	2.45863e-06
Upregulation	ENSG00000258700	LINC00871	2.56291	0.00583334	0.0187772
Upregulation	ENSG00000172789	HOXC5	2.5703	1.75654e-06	1.55875e-05
Upregulation	ENSG00000155052	CNTNAP5	2.57073	0.00186529	0.00713344
Upregulation	ENSG00000169436	COL22A1	2.57184	2.4962e-07	2.73306e-06
Upregulation	ENSG00000106819	ASPN	2.57538	1.74846e-08	2.46838e-07
Upregulation	ENSG00000278828	HIST1H3H	2.57819	1.97596e-16	1.2795e-14
Upregulation	ENSG00000130948	HSD17B3	2.58113	7.69612e-07	7.46854e-06
Upregulation	ENSG00000175003	SLC22A1	2.58221	1.51807e-08	2.16441e-07
Upregulation	ENSG00000164694	FNDC1	2.58275	7.03737e-09	1.0835e-07
Upregulation	ENSG00000105376	ICAM5	2.58424	2.25047e-17	1.72585e-15
Upregulation	ENSG00000189410	SH2D5	2.58454	9.56084e-10	1.78934e-08
Upregulation	ENSG00000128045	RASL11B	2.58749	1.08387e-13	4.35047e-12
Upregulation	ENSG00000231924	PSG1	2.58917	0.000444826	0.00206958
Upregulation	ENSG00000255267	AC018716	2.59325	3.53827e-07	3.74597e-06
Upregulation	ENSG00000115008	IL1A	2.59328	2.16435e-08	2.98791e-07
Upregulation	ENSG00000132031	MATN3	2.59587	1.61828e-11	4.39436e-10
Upregulation	ENSG00000233080	LINC01399	2.59645	0.00348473	0.0121379
Upregulation	ENSG00000262874	C19orf84	2.59798	1.35442e-07	1.57134e-06
Upregulation	ENSG00000122733	PHF24	2.59921	1.22099e-09	2.22426e-08
Upregulation	ENSG00000155886	SLC24A2	2.5999	2.34876e-10	4.95155e-09
Upregulation	ENSG00000111863	ADTRP	2.60011	3.05181e-13	1.12491e-11
Upregulation	ENSG00000162849	KIF26B	2.6002	4.60068e-18	3.9556e-16
Upregulation	ENSG00000258602	LINC01629	2.60136	6.56166e-05	0.000390132
Upregulation	ENSG00000146666	LINC00525	2.60295	2.36009e-06	2.03013e-05
Upregulation	ENSG00000261787	TCF24	2.60341	3.01666e-10	6.23255e-09
Upregulation	ENSG00000049192	ADAMTS6	2.609	4.111e-16	2.47186e-14
Upregulation	ENSG00000165078	CPA6	2.61136	5.86751e-08	7.4028e-07
Upregulation	ENSG00000184937	WT1	2.61247	0.000220852	0.00112136
Upregulation	ENSG00000174332	GLIS1	2.61757	8.50447e-12	2.44315e-10
Upregulation	ENSG00000137707	BTG4	2.61881	9.02958e-07	8.58759e-06
Upregulation	ENSG00000231298	LINC00704	2.61913	2.45406e-09	4.19403e-08
Upregulation	ENSG00000205754	SLCO1B7	2.62298	0.00113195	0.00464919
Upregulation	ENSG00000239590	OR1J4	2.62356	0.000230042	0.00116248
Upregulation	ENSG00000128610	FEZF1	2.62413	0.000425213	0.00198862
Upregulation	ENSG00000204262	COL5A2	2.62661	3.64317e-13	1.32008e-11
Upregulation	ENSG00000025423	HSD17B6	2.63236	4.16539e-32	5.02582e-29
Upregulation	ENSG00000267151	MIR2117HG	2.63915	1.31408e-08	1.90264e-07
Upregulation	ENSG00000241104	CEACAMP10	2.64054	0.000105111	0.000590245
Upregulation	ENSG00000230257	NFE4	2.6437	0.000531352	0.00241868
Upregulation	ENSG00000230524	COL6A4P1	2.64535	4.62587e-11	1.1531e-09
Upregulation	ENSG00000136943	CTSV	2.64814	9.29324e-19	8.95172e-17
Upregulation	ENSG00000148680	HTR7	2.64882	6.69379e-11	1.60142e-09
Upregulation	ENSG00000139547	RDH16	2.65409	8.62698e-12	2.47441e-10
Upregulation	ENSG00000117122	MFAP2	2.6541	2.78394e-21	4.03082e-19
Upregulation	ENSG00000103546	SLC6A2	2.65656	1.05334e-08	1.55306e-07
Upregulation	ENSG00000145107	TM4SF19	2.66351	9.19481e-14	3.7354e-12
Upregulation	ENSG00000075340	ADD2	2.66782	6.63735e-07	6.55531e-06
Upregulation	ENSG00000253831	ETV3L	2.67131	7.08466e-06	5.43428e-05
Upregulation	ENSG00000223749	MIR503HG	2.67296	1.84691e-10	4.00554e-09
Upregulation	ENSG00000256660	CLEC12B	2.67784	2.03815e-07	2.27841e-06
Upregulation	ENSG00000276368	HIST1H2AJ	2.68772	3.64588e-08	4.80066e-07
Upregulation	ENSG00000263961	RHEX	2.6886	1.31956e-09	2.38821e-08
Upregulation	ENSG00000143627	PKLR	2.68969	5.78848e-06	4.55095e-05
Upregulation	ENSG00000250337	PURPL	2.69459	0.00190918	0.00727668
Upregulation	ENSG00000125571	IL37	2.6965	3.03172e-06	2.55207e-05
Upregulation	ENSG00000229373	LINC00452	2.69707	0.000279412	0.00137529
Upregulation	ENSG00000186790	FOXE3	2.69817	5.35381e-05	0.000326139
Upregulation	ENSG00000088305	DNMT3B	2.70428	2.65892e-29	1.6594e-26
Upregulation	ENSG00000113739	STC2	2.70646	3.47898e-20	4.15606e-18
Upregulation	ENSG00000104321	TRPA1	2.7071	3.00461e-12	9.35955e-11
Upregulation	ENSG00000244247	LINC01995	2.714	0.000250389	0.0012496
Upregulation	ENSG00000255394	C8orf49	2.71791	0.010439	0.0304677
Upregulation	ENSG00000275874	PICSAR	2.71872	1.10201e-06	1.02728e-05
Upregulation	ENSG00000221852	KRTAP1-5	2.71909	3.74424e-05	0.000237939
Upregulation	ENSG00000261587	TMEM249	2.72564	1.76644e-09	3.1175e-08
Upregulation	ENSG00000157766	ACAN	2.73018	3.1161e-11	8.03946e-10
Upregulation	ENSG00000112761	WISP3	2.73423	1.7307e-07	1.96382e-06
Upregulation	ENSG00000178772	CPN2	2.737	5.53529e-07	5.57023e-06
Upregulation	ENSG00000164362	TERT	2.73963	1.37356e-10	3.06907e-09
Upregulation	ENSG00000132297	HHLA1	2.74777	1.33668e-05	9.56577e-05
Upregulation	ENSG00000235897	TM4SF19-AS1	2.75234	4.79459e-18	4.11255e-16
Upregulation	ENSG00000275379	HIST1H3I	2.75975	4.85123e-06	3.87809e-05
Upregulation	ENSG00000148848	ADAM12	2.76216	4.14648e-13	1.48457e-11
Upregulation	ENSG00000224821	COL4A2-AS2	2.76269	0.000218173	0.00110916
Upregulation	ENSG00000260458	KCNJ18	2.76775	3.32097e-05	0.000214544
Upregulation	ENSG00000183682	BMP8A	2.77358	5.40468e-16	3.20185e-14
Upregulation	ENSG00000130950	NUTM2F	2.77658	3.41139e-05	0.000219602
Upregulation	ENSG00000269526	ERVV-1	2.77806	0.000819794	0.00352131
Upregulation	ENSG00000182963	GJC1	2.78748	2.3037e-22	4.009e-20
Upregulation	ENSG00000090530	P3H2	2.79076	3.8452e-13	1.38768e-11
Upregulation	ENSG00000224017	LINC01449	2.79877	1.69159e-05	0.000117887
Upregulation	ENSG00000156466	GDF6	2.80148	4.33744e-09	6.99343e-08
Upregulation	ENSG00000134321	RSAD2	2.80237	5.75711e-12	1.70812e-10
Upregulation	ENSG00000144130	NT5DC4	2.80326	5.53927e-13	1.92979e-11
Upregulation	ENSG00000126709	IFI6	2.80719	1.83595e-13	7.09999e-12
Upregulation	ENSG00000166961	MS4A15	2.81125	5.65246e-05	0.000342087
Upregulation	ENSG00000105889	STEAP1B	2.81554	3.75907e-10	7.61853e-09
Upregulation	ENSG00000109705	NKX3-2	2.81637	2.17426e-10	4.62314e-09
Upregulation	ENSG00000167414	GNG8	2.81802	8.35751e-08	1.01312e-06
Upregulation	ENSG00000160161	CILP2	2.8239	5.82392e-11	1.41764e-09
Upregulation	ENSG00000215866	LINC01356	2.82424	7.31845e-09	1.11822e-07
Upregulation	ENSG00000132026	RTBDN	2.8256	7.14331e-07	7.00105e-06
Upregulation	ENSG00000111799	COL12A1	2.82716	3.28802e-17	2.44387e-15
Upregulation	ENSG00000135638	EMX1	2.82866	1.33691e-09	2.41477e-08
Upregulation	ENSG00000230109	AL158209	2.82877	0.000907811	0.00385229
Upregulation	ENSG00000167618	LAIR2	2.83064	2.3832e-14	1.06107e-12
Upregulation	ENSG00000152192	POU4F1	2.83258	3.05219e-05	0.000199171
Upregulation	ENSG00000224116	INHBA-AS1	2.83292	9.52389e-10	1.78343e-08
Upregulation	ENSG00000129990	SYT5	2.83534	6.94071e-08	8.57743e-07
Upregulation	ENSG00000234155	LINC02535	2.83534	8.58077e-10	1.62023e-08
Upregulation	ENSG00000137090	DMRT1	2.83569	2.82184e-05	0.000185376
Upregulation	ENSG00000267147	LINC01842	2.84889	7.69491e-10	1.46673e-08
Upregulation	ENSG00000130303	BST2	2.84941	2.07968e-16	1.33236e-14
Upregulation	ENSG00000251365	AC122710	2.85083	9.77485e-06	7.24151e-05
Upregulation	ENSG00000034053	APBA2	2.8526	2.82568e-21	4.07494e-19
Upregulation	ENSG00000070748	CHAT	2.85428	0.00126383	0.0051188
Upregulation	ENSG00000257138	TAS2R38	2.85526	7.42167e-05	0.000434576
Upregulation	ENSG00000171956	FOXB1	2.86003	4.0578e-06	3.30811e-05
Upregulation	ENSG00000008300	CELSR3	2.86258	2.59163e-15	1.36748e-13
Upregulation	ENSG00000184163	C1QTNF12	2.87082	1.47415e-08	2.10741e-07
Upregulation	ENSG00000070886	EPHA8	2.87615	6.53128e-06	5.06346e-05
Upregulation	ENSG00000230392	AC004835	2.8786	0.000393424	0.00186032
Upregulation	ENSG00000107105	ELAVL2	2.88791	4.277e-08	5.56487e-07
Upregulation	ENSG00000260862	AC099506	2.891	4.99459e-06	3.98039e-05
Upregulation	ENSG00000263201	DPEP2NB	2.89404	7.52308e-05	0.000439569
Upregulation	ENSG00000175874	CREG2	2.90178	8.09492e-11	1.89775e-09
Upregulation	ENSG00000196747	HIST1H2AI	2.90199	3.43496e-15	1.77876e-13
Upregulation	ENSG00000256597	LINC02393	2.90213	0.0021047	0.0079185
Upregulation	ENSG00000145934	TENM2	2.90647	1.14054e-14	5.36856e-13
Upregulation	ENSG00000187258	NPSR1	2.90688	7.52463e-08	9.21411e-07
Upregulation	ENSG00000241697	TMEFF1	2.90814	1.70977e-07	1.94312e-06
Upregulation	ENSG00000163888	CAMK2N2	2.9099	1.04662e-20	1.3482e-18
Upregulation	ENSG00000135248	FAM71F1	2.91299	9.60913e-06	7.13773e-05
Upregulation	ENSG00000197084	LCE1C	2.91302	4.40149e-07	4.55853e-06
Upregulation	ENSG00000253394	LINC00534	2.91538	0.00077103	0.00334199
Upregulation	ENSG00000197153	HIST1H3J	2.92086	4.96068e-10	9.81749e-09
Upregulation	ENSG00000250708	LINC02269	2.92294	0.0158606	0.0430346
Upregulation	ENSG00000256546	AC156455	2.92426	2.49201e-08	3.39237e-07
Upregulation	ENSG00000137251	TINAG	2.92641	9.17742e-05	0.000524772
Upregulation	ENSG00000204278	TMEM235	2.927	0.00275797	0.00997391
Upregulation	ENSG00000273983	HIST1H3G	2.92749	5.20165e-15	2.61143e-13
Upregulation	ENSG00000151388	ADAMTS12	2.9303	2.60942e-14	1.1561e-12
Upregulation	ENSG00000134668	SPOCD1	2.93937	5.02739e-18	4.2818e-16
Upregulation	ENSG00000206633	SNORA80B	2.94232	3.07196e-05	0.000200362
Upregulation	ENSG00000189127	ANKRD34B	2.94938	1.33128e-05	9.53657e-05
Upregulation	ENSG00000257642	AC011313	2.96288	1.82348e-05	0.000125866
Upregulation	ENSG00000087494	PTHLH	2.97425	5.41985e-15	2.70596e-13
Upregulation	ENSG00000229647	MYOSLID	2.98604	2.72753e-18	2.40801e-16
Upregulation	ENSG00000247193	AC104078	2.99249	0.000110645	0.000617198
Upregulation	ENSG00000153404	PLEKHG4B	2.99672	1.84728e-15	9.99489e-14
Upregulation	ENSG00000267313	AC021504	2.99699	1.50647e-06	1.358e-05
Upregulation	ENSG00000231560	CLEC12A-AS1	2.99702	1.51013e-09	2.69803e-08
Upregulation	ENSG00000183709	IFNL2	3.00246	0.000155605	0.000828787
Upregulation	ENSG00000053747	LAMA3	3.00362	3.82086e-18	3.32656e-16
Upregulation	ENSG00000144355	DLX1	3.00432	6.52128e-17	4.56578e-15
Upregulation	ENSG00000273703	HIST1H2BM	3.00435	7.98311e-07	7.70983e-06
Upregulation	ENSG00000258791	LINC00520	3.00436	4.31744e-11	1.08451e-09
Upregulation	ENSG00000100665	SERPINA4	3.01092	0.000865126	0.00369411
Upregulation	ENSG00000197565	COL4A6	3.01286	4.08737e-16	2.46174e-14
Upregulation	ENSG00000233844	KCNQ5-IT1	3.01968	2.76202e-06	2.34467e-05
Upregulation	ENSG00000117407	ARTN	3.02176	7.4106e-20	8.38255e-18
Upregulation	ENSG00000182379	NXPH4	3.02181	1.18214e-19	1.27351e-17
Upregulation	ENSG00000089225	TBX5	3.02291	0.000175976	0.000922089
Upregulation	ENSG00000187690	CXorf67	3.02863	0.00891281	0.0267443
Upregulation	ENSG00000184788	SATL1	3.02883	0.000396023	0.00187017
Upregulation	ENSG00000187475	HIST1H1T	3.03032	8.52556e-06	6.4118e-05
Upregulation	ENSG00000188056	TREML4	3.03825	7.00138e-06	5.37837e-05
Upregulation	ENSG00000240922	LSAMP-AS1	3.03906	4.78742e-05	0.000295263
Upregulation	ENSG00000163915	IGF2BP2-AS1	3.04288	3.93981e-10	7.94481e-09
Upregulation	ENSG00000233975	LINC02574	3.04358	4.35901e-07	4.51712e-06
Upregulation	ENSG00000154118	JPH3	3.05079	3.23538e-09	5.34998e-08
Upregulation	ENSG00000135114	OASL	3.05368	1.2847e-13	5.0601e-12
Upregulation	ENSG00000268223	ARL14EPL	3.05715	0.000317361	0.00153947
Upregulation	ENSG00000187144	SPATA21	3.05854	0.000165346	0.000873342
Upregulation	ENSG00000261742	LINC00922	3.0601	2.42113e-06	2.07869e-05
Upregulation	ENSG00000147889	CDKN2A	3.06149	1.6431e-07	1.87324e-06
Upregulation	ENSG00000230316	FEZF1-AS1	3.06165	3.38136e-06	2.80881e-05
Upregulation	ENSG00000231453	LINC01305	3.06245	1.10864e-06	1.03214e-05
Upregulation	ENSG00000204044	SLC12A5-AS1	3.06661	2.63077e-13	9.79693e-12
Upregulation	ENSG00000131650	KREMEN2	3.07016	4.33364e-16	2.5971e-14
Upregulation	ENSG00000261039	LINC02544	3.07061	1.39063e-10	3.10336e-09
Upregulation	ENSG00000174450	GOLGA6L2	3.07406	5.89328e-09	9.23233e-08
Upregulation	ENSG00000274641	HIST1H2BO	3.07722	4.2576e-12	1.2918e-10
Upregulation	ENSG00000227964	LINC01429	3.08028	5.92909e-06	4.65341e-05
Upregulation	ENSG00000231948	HS1BP3-IT1	3.0805	7.49516e-10	1.43394e-08
Upregulation	ENSG00000185933	CALHM1	3.08241	5.29913e-06	4.19629e-05
Upregulation	ENSG00000130427	EPO	3.08962	1.84037e-11	4.9455e-10
Upregulation	ENSG00000160886	LY6K	3.1029	1.75906e-23	3.49849e-21
Upregulation	ENSG00000117148	ACTL8	3.10494	6.49738e-07	6.43639e-06
Upregulation	ENSG00000054356	PTPRN	3.10504	2.02939e-11	5.39735e-10
Upregulation	ENSG00000225764	P3H2-AS1	3.10605	2.19869e-09	3.80612e-08
Upregulation	ENSG00000163286	ALPPL2	3.10946	3.70093e-05	0.0002356
Upregulation	ENSG00000230023	AL590683	3.12062	4.97275e-07	5.07181e-06
Upregulation	ENSG00000182459	TEX19	3.12275	6.1898e-07	6.16714e-06
Upregulation	ENSG00000225383	SFTA1P	3.12464	4.54261e-09	7.29822e-08
Upregulation	ENSG00000130822	PNCK	3.12655	1.96546e-09	3.44189e-08
Upregulation	ENSG00000215808	LINC01139	3.12965	1.51825e-06	1.36639e-05
Upregulation	ENSG00000103154	NECAB2	3.14092	1.1769e-09	2.15589e-08
Upregulation	ENSG00000254486	LINC02547	3.1462	9.05014e-05	0.000518664
Upregulation	ENSG00000112238	PRDM13	3.14675	1.95653e-06	1.7148e-05
Upregulation	ENSG00000233922	LINC01694	3.15917	1.11531e-07	1.31459e-06
Upregulation	ENSG00000217236	SP9	3.16342	1.91811e-07	2.15621e-06
Upregulation	ENSG00000162892	IL24	3.16366	9.35371e-13	3.1851e-11
Upregulation	ENSG00000142619	PADI3	3.17252	2.61805e-10	5.47146e-09
Upregulation	ENSG00000125869	LAMP5	3.17435	1.70939e-15	9.31849e-14
Upregulation	ENSG00000253554	AC022639	3.1837	0.00231339	0.00858409
Upregulation	ENSG00000229637	PRAC2	3.18638	0.00306445	0.0109016
Upregulation	ENSG00000161850	KRT82	3.19851	1.00947e-08	1.49386e-07
Upregulation	ENSG00000138675	FGF5	3.19905	2.95067e-08	3.95869e-07
Upregulation	ENSG00000255571	MIR9-3HG	3.20788	6.78312e-12	1.99942e-10
Upregulation	ENSG00000234695	AC002076	3.20823	4.64346e-08	5.99641e-07
Upregulation	ENSG00000126752	SSX1	3.20992	0.000169776	0.000893354
Upregulation	ENSG00000227906	SNAP25-AS1	3.21351	4.31656e-07	4.47698e-06
Upregulation	ENSG00000228203	RNF144A-AS1	3.21379	4.15656e-20	4.90082e-18
Upregulation	ENSG00000122136	OBP2A	3.21554	4.77302e-08	6.1418e-07
Upregulation	ENSG00000205704	LINC00634	3.21624	8.11165e-10	1.54211e-08
Upregulation	ENSG00000183729	NPBWR1	3.22156	2.35539e-09	4.04449e-08
Upregulation	ENSG00000237870	AC073130	3.22273	1.24417e-07	1.45369e-06
Upregulation	ENSG00000164411	GJB7	3.22368	1.91027e-09	3.35017e-08
Upregulation	ENSG00000163515	RETNLB	3.23854	1.95798e-06	1.71564e-05
Upregulation	ENSG00000225826	LINC00626	3.23871	1.60804e-05	0.000112498
Upregulation	ENSG00000180176	TH	3.24221	2.57023e-08	3.48967e-07
Upregulation	ENSG00000224034	LINC02561	3.24858	9.93992e-09	1.47397e-07
Upregulation	ENSG00000260913	LINC01254	3.25059	5.43297e-06	4.29476e-05
Upregulation	ENSG00000146453	PNLDC1	3.25971	3.37803e-06	2.80704e-05
Upregulation	ENSG00000163623	NKX6-1	3.2648	2.84417e-14	1.25092e-12
Upregulation	ENSG00000160973	FOXH1	3.27072	5.35696e-07	5.40881e-06
Upregulation	ENSG00000143512	HHIPL2	3.28027	7.44445e-09	1.13603e-07
Upregulation	ENSG00000170289	CNGB3	3.28522	1.19105e-13	4.73243e-12
Upregulation	ENSG00000174792	ODAPH	3.28929	4.14559e-09	6.71011e-08
Upregulation	ENSG00000204866	IGFL2	3.29112	1.44279e-10	3.202e-09
Upregulation	ENSG00000130487	KLHDC7B	3.29296	4.82749e-11	1.19685e-09
Upregulation	ENSG00000109511	ANXA10	3.30416	3.89798e-08	5.10474e-07
Upregulation	ENSG00000205116	TMEM88B	3.3085	2.03123e-07	2.27208e-06
Upregulation	ENSG00000169174	PCSK9	3.30952	2.41515e-18	2.16389e-16
Upregulation	ENSG00000086506	HBQ1	3.31769	0.000155644	0.000828872
Upregulation	ENSG00000183971	NPW	3.31847	1.68603e-11	4.56465e-10
Upregulation	ENSG00000180210	F2	3.31921	1.94085e-05	0.000133097
Upregulation	ENSG00000104415	WISP1	3.31997	2.35199e-21	3.48914e-19
Upregulation	ENSG00000164532	TBX20	3.32893	0.00220237	0.00823203
Upregulation	ENSG00000115488	NEU2	3.34456	2.1747e-05	0.000147384
Upregulation	ENSG00000182393	IFNL1	3.35242	2.73667e-08	3.70177e-07
Upregulation	ENSG00000130829	DUSP9	3.35348	8.68792e-18	7.08281e-16
Upregulation	ENSG00000120068	HOXB8	3.35362	1.43276e-08	2.05311e-07
Upregulation	ENSG00000225206	MIR137HG	3.35435	2.33139e-05	0.000156858
Upregulation	ENSG00000172156	CCL11	3.35705	3.35109e-14	1.45793e-12
Upregulation	ENSG00000225210	DUXAP9	3.37579	7.84848e-14	3.23198e-12
Upregulation	ENSG00000164266	SPINK1	3.37871	3.98667e-09	6.47401e-08
Upregulation	ENSG00000146197	SCUBE3	3.38197	8.84111e-10	1.66418e-08
Upregulation	ENSG00000169245	CXCL10	3.38836	2.6629e-11	6.94946e-10
Upregulation	ENSG00000231638	LUARIS	3.39628	4.88162e-15	2.46443e-13
Upregulation	ENSG00000148942	SLC5A12	3.41438	1.44588e-11	3.9649e-10
Upregulation	ENSG00000261949	GFY	3.42372	7.58251e-06	5.77454e-05
Upregulation	ENSG00000133110	POSTN	3.42851	8.92057e-15	4.26379e-13
Upregulation	ENSG00000183770	FOXL2	3.43562	5.65039e-11	1.37822e-09
Upregulation	ENSG00000115844	DLX2	3.43615	1.05296e-15	5.90912e-14
Upregulation	ENSG00000154451	GBP5	3.45152	3.41074e-14	1.4821e-12
Upregulation	ENSG00000145681	HAPLN1	3.4553	6.24582e-25	1.5857e-22
Upregulation	ENSG00000133863	TEX15	3.45548	4.36725e-05	0.000272085
Upregulation	ENSG00000186897	C1QL4	3.46742	7.77577e-10	1.48137e-08
Upregulation	ENSG00000214617	SLC6A10P	3.47111	1.04583e-05	7.69586e-05
Upregulation	ENSG00000196734	LCE1B	3.47537	7.10389e-07	6.96499e-06
Upregulation	ENSG00000187608	ISG15	3.48428	1.92039e-19	2.00903e-17
Upregulation	ENSG00000169213	RAB3B	3.4915	2.77795e-11	7.22886e-10
Upregulation	ENSG00000274267	HIST1H3B	3.5182	2.52016e-11	6.59596e-10
Upregulation	ENSG00000011332	DPF1	3.51863	1.68573e-26	5.54711e-24
Upregulation	ENSG00000139515	PDX1	3.52217	1.39407e-05	9.92548e-05
Upregulation	ENSG00000251692	PTX4	3.52778	1.08314e-05	7.9301e-05
Upregulation	ENSG00000250451	HOXC-AS1	3.53201	7.65557e-12	2.22756e-10
Upregulation	ENSG00000251151	HOXC-AS3	3.54008	4.89713e-07	5.00456e-06
Upregulation	ENSG00000253187	HOXA10-AS	3.54222	2.96727e-17	2.22373e-15
Upregulation	ENSG00000204960	BLACE	3.54252	1.96337e-06	1.71953e-05
Upregulation	ENSG00000187180	LCE2C	3.56767	4.42029e-05	0.000274963
Upregulation	ENSG00000258806	OR11H7	3.5735	6.83958e-10	1.3225e-08
Upregulation	ENSG00000138472	GUCA1C	3.59381	4.76496e-06	3.81334e-05
Upregulation	ENSG00000163206	SMCP	3.59482	6.90446e-05	0.000408234
Upregulation	ENSG00000186226	LCE1E	3.60527	1.64259e-06	1.47061e-05
Upregulation	ENSG00000006377	DLX6	3.62766	1.13573e-16	7.58491e-15
Upregulation	ENSG00000262406	MMP12	3.62996	9.51873e-24	1.98017e-21
Upregulation	ENSG00000218358	RAET1K	3.63084	3.58406e-15	1.84633e-13
Upregulation	ENSG00000164778	EN2	3.6325	1.89176e-16	1.22717e-14
Upregulation	ENSG00000142700	DMRTA2	3.64039	1.4123e-06	1.2809e-05
Upregulation	ENSG00000120708	TGFBI	3.64222	3.31499e-24	7.40697e-22
Upregulation	ENSG00000105219	CNTD2	3.65857	5.98928e-17	4.21778e-15
Upregulation	ENSG00000119547	ONECUT2	3.65908	5.29558e-18	4.49962e-16
Upregulation	ENSG00000169676	DRD5	3.66555	6.01147e-09	9.39944e-08
Upregulation	ENSG00000159184	HOXB13	3.67043	5.50933e-07	5.54564e-06
Upregulation	ENSG00000206195	DUXAP8	3.67238	4.31588e-18	3.73737e-16
Upregulation	ENSG00000204296	C6orf10	3.68054	5.22333e-11	1.28706e-09
Upregulation	ENSG00000204624	DISP3	3.71055	2.39638e-11	6.30093e-10
Upregulation	ENSG00000256268	LINC02454	3.7194	1.0841e-13	4.35047e-12
Upregulation	ENSG00000197587	DMBX1	3.72398	3.78573e-11	9.62304e-10
Upregulation	ENSG00000179546	HTR1D	3.7339	2.85553e-16	1.76989e-14
Upregulation	ENSG00000197110	IFNL3	3.74214	1.04403e-06	9.80817e-06
Upregulation	ENSG00000127928	GNGT1	3.74376	3.33644e-22	5.6699e-20
Upregulation	ENSG00000182968	SOX1	3.74771	7.02152e-06	5.39041e-05
Upregulation	ENSG00000234352	AC009264	3.77699	3.18288e-07	3.40155e-06
Upregulation	ENSG00000248740	LINC02428	3.78007	4.74176e-11	1.17721e-09
Upregulation	ENSG00000105370	LIM2	3.78227	1.86101e-05	0.000128237
Upregulation	ENSG00000197757	HOXC6	3.802	4.76356e-29	2.69417e-26
Upregulation	ENSG00000133488	SEC14L4	3.80748	3.05279e-10	6.3e-09
Upregulation	ENSG00000210741	MIR196A1	3.8155	1.58045e-06	1.41837e-05
Upregulation	ENSG00000205922	ONECUT3	3.81873	1.93867e-10	4.16463e-09
Upregulation	ENSG00000172061	LRRC15	3.82093	6.89977e-16	4.00884e-14
Upregulation	ENSG00000251350	LINC02475	3.82116	7.01938e-06	5.38991e-05
Upregulation	ENSG00000168703	WFDC12	3.82305	3.0499e-09	5.07806e-08
Upregulation	ENSG00000226053	LINC01776	3.82345	7.48156e-05	0.000437425
Upregulation	ENSG00000083782	EPYC	3.82368	5.28746e-08	6.73253e-07
Upregulation	ENSG00000180806	HOXC9	3.829	7.28506e-24	1.53312e-21
Upregulation	ENSG00000234828	IQCM	3.82944	2.42709e-07	2.66627e-06
Upregulation	ENSG00000108417	KRT37	3.8297	3.38403e-09	5.57661e-08
Upregulation	ENSG00000043355	ZIC2	3.83319	1.56052e-22	2.8385e-20
Upregulation	ENSG00000231532	LINC01249	3.8401	0.00136168	0.00545724
Upregulation	ENSG00000180318	ALX1	3.84619	9.01444e-09	1.35224e-07
Upregulation	ENSG00000156510	HKDC1	3.85278	2.18256e-13	8.28984e-12
Upregulation	ENSG00000237290	LINC01343	3.86141	1.02358e-09	1.90197e-08
Upregulation	ENSG00000223485	LINC01615	3.87153	1.36989e-21	2.09224e-19
Upregulation	ENSG00000186867	QRFPR	3.87319	5.61326e-06	4.42761e-05
Upregulation	ENSG00000171658	NMRAL2P	3.87901	2.11121e-13	8.05039e-12
Upregulation	ENSG00000100985	MMP9	3.88494	1.78318e-22	3.22728e-20
Upregulation	ENSG00000229720	AL109924	3.89289	8.75721e-09	1.31912e-07
Upregulation	ENSG00000086717	PPEF1	3.89551	1.34499e-22	2.47131e-20
Upregulation	ENSG00000166342	NETO1	3.90843	1.08117e-11	3.05028e-10
Upregulation	ENSG00000225362	CT62	3.91151	4.58127e-11	1.14443e-09
Upregulation	ENSG00000100341	PNPLA5	3.91359	1.18702e-05	8.61226e-05
Upregulation	ENSG00000264464	AC091170	3.91373	2.51455e-07	2.74982e-06
Upregulation	ENSG00000225882	LINC01456	3.93052	0.000547011	0.00247997
Upregulation	ENSG00000058085	LAMC2	3.93679	9.53701e-29	5.23047e-26
Upregulation	ENSG00000234948	LINC01524	3.93923	2.2358e-08	3.07365e-07
Upregulation	ENSG00000167634	NLRP7	3.93955	4.15569e-12	1.26406e-10
Upregulation	ENSG00000268940	CT45A1	3.94055	0.010154	0.0297746
Upregulation	ENSG00000147896	IFNK	3.94262	6.67095e-07	6.57952e-06
Upregulation	ENSG00000213468	FIRRE	3.9435	3.52592e-17	2.59406e-15
Upregulation	ENSG00000240764	PCDHGC5	3.94671	3.59453e-14	1.5508e-12
Upregulation	ENSG00000260027	HOXB7	3.95722	2.53061e-24	5.72502e-22
Upregulation	ENSG00000258713	C20orf141	3.98724	7.80105e-08	9.52039e-07
Upregulation	ENSG00000123569	H2BFWT	3.99837	1.07203e-06	1.00373e-05
Upregulation	ENSG00000037965	HOXC8	4.00018	1.14718e-20	1.4725e-18
Upregulation	ENSG00000095752	IL11	4.0014	3.51612e-27	1.28682e-24
Upregulation	ENSG00000105464	GRIN2D	4.00598	3.40375e-28	1.60007e-25
Upregulation	ENSG00000170627	GTSF1	4.01147	9.01328e-11	2.0954e-09
Upregulation	ENSG00000182632	CCNYL2	4.0159	1.01258e-06	9.54244e-06
Upregulation	ENSG00000260976	LINC01633	4.0161	2.74644e-13	1.01962e-11
Upregulation	ENSG00000138829	FBN2	4.01797	6.1302e-18	5.14837e-16
Upregulation	ENSG00000178150	ZNF114	4.0305	4.49246e-27	1.57877e-24
Upregulation	ENSG00000166670	MMP10	4.0334	2.0779e-13	7.96757e-12
Upregulation	ENSG00000169548	ZNF280A	4.04234	8.36573e-06	6.30469e-05
Upregulation	ENSG00000170054	SERPINA9	4.04398	1.98304e-10	4.24985e-09
Upregulation	ENSG00000070729	CNGB1	4.04897	6.54704e-15	3.23747e-13
Upregulation	ENSG00000170848	PSG6	4.05208	4.22771e-06	3.43503e-05
Upregulation	ENSG00000163568	AIM2	4.06617	1.366e-28	7.16598e-26
Upregulation	ENSG00000111700	SLCO1B3	4.08309	1.84851e-11	4.96368e-10
Upregulation	ENSG00000174948	GPR149	4.08764	0.000224403	0.00113732
Upregulation	ENSG00000116745	RPE65	4.09001	9.00099e-10	1.69251e-08
Upregulation	ENSG00000128714	HOXD13	4.09064	6.68948e-14	2.77047e-12
Upregulation	ENSG00000029559	IBSP	4.09452	2.15246e-17	1.65419e-15
Upregulation	ENSG00000123388	HOXC11	4.10779	8.78409e-21	1.14786e-18
Upregulation	ENSG00000133063	CHIT1	4.11141	5.87928e-11	1.42827e-09
Upregulation	ENSG00000249641	HOXC13-AS	4.11189	3.99512e-23	7.61112e-21
Upregulation	ENSG00000240990	HOXA11-AS	4.1158	2.8029e-13	1.03845e-11
Upregulation	ENSG00000148408	CACNA1B	4.12834	3.9365e-12	1.20244e-10
Upregulation	ENSG00000228705	LINC00659	4.14544	7.08983e-09	1.0888e-07
Upregulation	ENSG00000203805	PLPP4	4.15628	4.00981e-20	4.74324e-18
Upregulation	ENSG00000134538	SLCO1B1	4.15674	2.82949e-07	3.06094e-06
Upregulation	ENSG00000136574	GATA4	4.15843	3.06442e-06	2.57601e-05
Upregulation	ENSG00000244617	ASPRV1	4.16055	7.51547e-13	2.58591e-11
Upregulation	ENSG00000169856	ONECUT1	4.16949	9.3746e-09	1.40329e-07
Upregulation	ENSG00000228630	HOTAIR	4.17327	2.23425e-14	9.99666e-13
Upregulation	ENSG00000170965	PLAC1	4.17777	5.49542e-21	7.4501e-19
Upregulation	ENSG00000100253	MIOX	4.19493	1.21326e-09	2.21242e-08
Upregulation	ENSG00000115386	REG1A	4.23364	7.02636e-05	0.000414696
Upregulation	ENSG00000163064	EN1	4.23879	3.60944e-21	5.06398e-19
Upregulation	ENSG00000106689	LHX2	4.27818	8.09397e-20	9.07051e-18
Upregulation	ENSG00000253293	HOXA10	4.28485	1.18815e-32	1.59286e-29
Upregulation	ENSG00000169248	CXCL11	4.30002	8.89244e-15	4.25767e-13
Upregulation	ENSG00000171560	FGA	4.31943	2.31604e-06	1.99557e-05
Upregulation	ENSG00000198358	AL354714	4.3312	8.55379e-09	1.29224e-07
Upregulation	ENSG00000228496	AC106875	4.33212	0.00120333	0.00490341
Upregulation	ENSG00000128713	HOXD11	4.34947	2.2195e-27	8.73252e-25
Upregulation	ENSG00000134365	CFHR4	4.36065	6.11716e-06	4.78339e-05
Upregulation	ENSG00000146839	ZAN	4.37049	4.70353e-22	7.73881e-20
Upregulation	ENSG00000164400	CSF2	4.38202	5.17064e-15	2.60308e-13
Upregulation	ENSG00000184613	NELL2	4.38317	4.81322e-24	1.03705e-21
Upregulation	ENSG00000123364	HOXC13	4.38753	1.53073e-31	1.58147e-28
Upregulation	ENSG00000122641	INHBA	4.38852	3.84465e-29	2.20896e-26
Upregulation	ENSG00000146857	STRA8	4.38934	2.54209e-08	3.45535e-07
Upregulation	ENSG00000171587	DSCAM	4.41959	1.51131e-13	5.91403e-12
Upregulation	ENSG00000241749	RPSAP52	4.42251	2.34671e-19	2.43392e-17
Upregulation	ENSG00000124657	OR2B6	4.44373	3.83281e-12	1.17176e-10
Upregulation	ENSG00000187775	DNAH17	4.44611	5.1723e-30	3.90046e-27
Upregulation	ENSG00000250133	HOXC-AS2	4.4543	1.91261e-29	1.21458e-26
Upregulation	ENSG00000164796	CSMD3	4.45509	3.1685e-10	6.5202e-09
Upregulation	ENSG00000143355	LHX9	4.47651	2.66321e-12	8.40454e-11
Upregulation	ENSG00000184954	OR6C70	4.47769	5.2885e-06	4.18879e-05
Upregulation	ENSG00000130720	FIBCD1	4.4856	2.34973e-14	1.04875e-12
Upregulation	ENSG00000134765	DSC1	4.49969	4.25821e-13	1.52156e-11
Upregulation	ENSG00000115297	TLX2	4.51196	2.55997e-14	1.13697e-12
Upregulation	ENSG00000214336	FOXI3	4.51323	2.83565e-09	4.75856e-08
Upregulation	ENSG00000165553	NGB	4.52579	8.27429e-10	1.56563e-08
Upregulation	ENSG00000154646	TMPRSS15	4.52776	1.1815e-06	1.09322e-05
Upregulation	ENSG00000176746	MAGEB6	4.53765	0.000247316	0.00123682
Upregulation	ENSG00000060718	COL11A1	4.54673	1.62048e-16	1.0607e-14
Upregulation	ENSG00000116996	ZP4	4.5505	1.35609e-07	1.57278e-06
Upregulation	ENSG00000170178	HOXD12	4.57986	1.0665e-10	2.44175e-09
Upregulation	ENSG00000164744	SUN3	4.59206	1.60135e-14	7.32796e-13
Upregulation	ENSG00000110203	FOLR3	4.59211	1.58781e-14	7.28442e-13
Upregulation	ENSG00000267013	LINC01929	4.5924	6.34142e-18	5.30117e-16
Upregulation	ENSG00000203740	METTL11B	4.61327	2.45417e-13	9.21509e-12
Upregulation	ENSG00000124092	CTCFL	4.62241	1.53022e-05	0.000107615
Upregulation	ENSG00000259823	LYPD8	4.63901	1.86538e-08	2.61812e-07
Upregulation	ENSG00000196611	MMP1	4.63909	2.21426e-23	4.37977e-21
Upregulation	ENSG00000099953	MMP11	4.65348	7.13372e-26	2.08241e-23
Upregulation	ENSG00000250546	AC079160	4.66208	3.48723e-16	2.13222e-14
Upregulation	ENSG00000163825	RTP3	4.67117	7.30666e-10	1.4001e-08
Upregulation	ENSG00000268964	ERVV-2	4.68628	3.43087e-06	2.84117e-05
Upregulation	ENSG00000267123	LINC02081	4.70692	8.24892e-28	3.5546e-25
Upregulation	ENSG00000198443	KRTAP4-1	4.7122	3.42615e-17	2.53095e-15
Upregulation	ENSG00000257114	LINC02450	4.71867	1.69054e-14	7.69718e-13
Upregulation	ENSG00000005073	HOXA11	4.72044	4.02281e-21	5.55819e-19
Upregulation	ENSG00000107187	LHX3	4.72044	2.12393e-09	3.69615e-08
Upregulation	ENSG00000149948	HMGA2	4.7287	4.88269e-26	1.46065e-23
Upregulation	ENSG00000189052	CGB5	4.73737	1.72598e-09	3.04757e-08
Upregulation	ENSG00000173157	ADAMTS20	4.76367	7.16781e-14	2.95842e-12
Upregulation	ENSG00000236081	ELFN1-AS1	4.78874	1.41472e-10	3.15324e-09
Upregulation	ENSG00000125820	NKX2-2	4.79955	1.45533e-06	1.31697e-05
Upregulation	ENSG00000281327	LINC01338	4.80161	8.85554e-11	2.06138e-09
Upregulation	ENSG00000253658	LINC01592	4.8094	6.52558e-09	1.01116e-07
Upregulation	ENSG00000177234	LINC01561	4.82316	6.52597e-13	2.26699e-11
Upregulation	ENSG00000259107	LINC00911	4.82454	4.66877e-10	9.27528e-09
Upregulation	ENSG00000123500	COL10A1	4.86344	1.44604e-22	2.64354e-20
Upregulation	ENSG00000163530	DPPA2	4.86453	4.91903e-05	0.00030235
Upregulation	ENSG00000249500	LINC01179	4.86482	8.12109e-10	1.54309e-08
Upregulation	ENSG00000185686	PRAME	4.87672	3.64329e-13	1.32008e-11
Upregulation	ENSG00000229261	AL596223	4.88292	1.94694e-11	5.20098e-10
Upregulation	ENSG00000240280	TCAM1P	4.91081	3.14108e-12	9.77623e-11
Upregulation	ENSG00000184108	TRIML1	4.9278	7.75211e-11	1.83042e-09
Upregulation	ENSG00000182261	NLRP10	4.93365	2.72989e-15	1.43416e-13
Upregulation	ENSG00000187772	LIN28B	4.95746	0.000142748	0.000769824
Upregulation	ENSG00000236651	DLX2-AS1	4.98019	4.9462e-14	2.08426e-12
Upregulation	ENSG00000204539	CDSN	5.00744	1.87505e-13	7.23573e-12
Upregulation	ENSG00000179059	ZFP42	5.0105	1.24751e-09	2.26687e-08
Upregulation	ENSG00000213030	CGB8	5.01131	6.70357e-11	1.6027e-09
Upregulation	ENSG00000265933	LINC00668	5.04131	1.53962e-14	7.09028e-13
Upregulation	ENSG00000240386	LCE1F	5.0734	5.35486e-13	1.87456e-11
Upregulation	ENSG00000123407	HOXC12	5.07503	1.56393e-06	1.40505e-05
Upregulation	ENSG00000128710	HOXD10	5.10678	5.27376e-44	3.81788e-40
Upregulation	ENSG00000165643	SOHLH1	5.15091	1.94901e-06	1.70902e-05
Upregulation	ENSG00000205634	LINC00898	5.15863	1.84354e-15	9.98961e-14
Upregulation	ENSG00000167941	SOST	5.16292	6.80342e-17	4.74496e-15
Upregulation	ENSG00000227674	LINC00355	5.19228	1.02384e-06	9.63468e-06
Upregulation	ENSG00000139800	ZIC5	5.2088	2.65073e-32	3.30857e-29
Upregulation	ENSG00000180818	HOXC10	5.22653	1.24751e-22	2.30388e-20
Upregulation	ENSG00000106031	HOXA13	5.23892	2.08656e-17	1.60696e-15
Upregulation	ENSG00000246876	LINC02466	5.27039	2.34114e-09	4.02767e-08
Upregulation	ENSG00000184502	GAST	5.27684	9.69749e-22	1.50652e-19
Upregulation	ENSG00000259527	LINC00052	5.2771	9.77532e-08	1.16394e-06
Upregulation	ENSG00000159217	IGF2BP1	5.28186	2.0496e-18	1.85473e-16
Upregulation	ENSG00000102195	GPR50	5.28642	5.01486e-10	9.91387e-09
Upregulation	ENSG00000105141	CASP14	5.30583	2.24546e-15	1.1988e-13
Upregulation	ENSG00000261780	LINC02582	5.34455	4.41658e-09	7.11152e-08
Upregulation	ENSG00000165556	CDX2	5.36607	1.99133e-08	2.76913e-07
Upregulation	ENSG00000117598	PLPPR5	5.39715	1.61e-14	7.35823e-13
Upregulation	ENSG00000239620	AC133681	5.42724	3.78759e-13	1.36826e-11
Upregulation	ENSG00000243321	LINC01998	5.44665	4.22759e-12	1.28377e-10
Upregulation	ENSG00000204710	SPDYC	5.45442	4.67815e-10	9.2888e-09
Upregulation	ENSG00000099399	MAGEB2	5.51533	2.04553e-06	1.78716e-05
Upregulation	ENSG00000147246	HTR2C	5.52201	1.35098e-11	3.71592e-10
Upregulation	ENSG00000232023	LINC01807	5.54159	8.73286e-09	1.316e-07
Upregulation	ENSG00000179046	TRIML2	5.54785	1.46615e-15	8.06537e-14
Upregulation	ENSG00000203783	PRR9	5.56899	8.41526e-14	3.45359e-12
Upregulation	ENSG00000231131	LINC01468	5.59673	1.64333e-19	1.73929e-17
Upregulation	ENSG00000136931	NR5A1	5.63154	2.74299e-10	5.71936e-09
Upregulation	ENSG00000256980	KHDC1L	5.64277	1.13236e-23	2.32887e-21
Upregulation	ENSG00000198854	C1orf68	5.64866	1.02381e-16	6.91396e-15
Upregulation	ENSG00000184351	KRTAP19-1	5.65201	2.86589e-08	3.85495e-07
Upregulation	ENSG00000261649	GOLGA6L7	5.67541	9.53572e-08	1.13991e-06
Upregulation	ENSG00000227234	SPANXB1	5.67655	1.30908e-06	1.19659e-05
Upregulation	ENSG00000137745	MMP13	5.7047	7.95361e-22	1.2627e-19
Upregulation	ENSG00000188624	IGFL3	5.70989	3.65654e-16	2.21885e-14
Upregulation	ENSG00000089116	LHX5	5.72992	3.3644e-31	3.29139e-28
Upregulation	ENSG00000237575	PYY2	5.73634	1.61707e-29	1.04523e-26
Upregulation	ENSG00000137948	BRDT	5.7474	2.19967e-07	2.44388e-06
Upregulation	ENSG00000122133	PAEP	5.75665	4.12947e-22	6.85663e-20
Upregulation	ENSG00000164651	SP8	5.83691	8.03351e-15	3.89276e-13
Upregulation	ENSG00000188816	HMX2	5.85207	2.81599e-09	4.73214e-08
Upregulation	ENSG00000164438	TLX3	5.85789	4.53227e-06	3.64566e-05
Upregulation	ENSG00000277268	LHX1-DT	5.87963	5.98987e-19	5.97288e-17
Upregulation	ENSG00000170689	HOXB9	5.91926	2.60287e-24	5.85193e-22
Upregulation	ENSG00000229876	CASC20	5.9644	2.98273e-10	6.16595e-09
Upregulation	ENSG00000104327	CALB1	5.98987	9.52191e-17	6.49086e-15
Upregulation	ENSG00000151025	GPR158	6.01057	9.11023e-35	1.43375e-31
Upregulation	ENSG00000221867	MAGEA3	6.11534	1.87204e-10	4.0455e-09
Upregulation	ENSG00000272620	AFAP1-AS1	6.11918	3.76737e-22	6.31331e-20
Upregulation	ENSG00000163283	ALPP	6.27592	1.3913e-14	6.44002e-13
Upregulation	ENSG00000250564	AC109454	6.36589	2.83886e-16	1.76258e-14
Upregulation	ENSG00000162344	FGF19	6.38949	7.65265e-12	2.22756e-10
Upregulation	ENSG00000249550	LINC01234	6.40669	5.42221e-16	3.20699e-14
Upregulation	ENSG00000182545	RNASE10	6.42344	3.82469e-25	1.01796e-22
Upregulation	ENSG00000231431	FAR2P4	6.49569	5.75392e-10	1.12796e-08
Upregulation	ENSG00000185247	MAGEA11	6.53573	1.70606e-12	5.52857e-11
Upregulation	ENSG00000106410	NOBOX	6.55741	6.72899e-06	5.19892e-05
Upregulation	ENSG00000198930	CSAG1	6.57275	3.18396e-15	1.65351e-13
Upregulation	ENSG00000168505	GBX2	6.64474	8.80464e-24	1.84221e-21
Upregulation	ENSG00000107159	CA9	6.65893	2.52615e-47	2.28598e-43
Upregulation	ENSG00000197172	MAGEA6	6.88449	1.56042e-12	5.10691e-11
Upregulation	ENSG00000268902	CSAG2	7.08631	2.16602e-18	1.95034e-16
Upregulation	ENSG00000046774	MAGEC2	7.40098	4.13167e-07	4.30023e-06
Upregulation	ENSG00000126890	CTAG2	7.82533	1.76824e-06	1.56875e-05
Upregulation	ENSG00000273706	LHX1	7.84956	1.54734e-28	7.88862e-26
Upregulation	ENSG00000268916	CSAG3	7.87454	2.09557e-22	3.70016e-20
Upregulation	ENSG00000213401	MAGEA12	8.07047	1.8651e-10	4.03774e-09
Upregulation	ENSG00000124260	MAGEA10	8.10017	1.02902e-10	2.36492e-09
Upregulation	ENSG00000269586	CT45A10	9.05626	5.28305e-09	8.35068e-08
Upregulation	ENSG00000147381	MAGEA4	9.91584	3.36967e-27	1.25744e-24
Upregulation	ENSG00000198681	MAGEA1	11.1581	1.34782e-16	8.88654e-15
Upregulation	ENSG00000267978	MAGEA9B	23.417	5.53459e-71	2.00336e-66
Downregulation	ENSG00000178457	LINC00314	-9.52648	1.13746e-05	8.29261e-05
Downregulation	ENSG00000278445	AL137246	-6.69214	1.04168e-08	1.53808e-07
Downregulation	ENSG00000267968	AC011523	-6.44995	4.77276e-08	6.1418e-07
Downregulation	ENSG00000235269	LINC02331	-6.3398	3.17656e-11	8.18376e-10
Downregulation	ENSG00000237179	LINC01797	-5.98596	6.41462e-12	1.89388e-10
Downregulation	ENSG00000274002	AL135999	-5.89303	6.11375e-15	3.0315e-13
Downregulation	ENSG00000271850	LINC02343	-5.79246	8.15202e-12	2.35686e-10
Downregulation	ENSG00000267038	AC105094	-5.78212	0.00015205	0.000812843
Downregulation	ENSG00000109208	SMR3A	-5.65095	0.00127687	0.00515949
Downregulation	ENSG00000258616	LINC02303	-5.49283	5.85738e-08	7.3926e-07
Downregulation	ENSG00000275064	AC239860	-5.49012	2.09908e-14	9.43857e-13
Downregulation	ENSG00000255039	LINC02553	-5.41763	0.00152145	0.00599324
Downregulation	ENSG00000258444	AL132855	-5.36465	0.000218577	0.00111106
Downregulation	ENSG00000279127	AL121950	-5.23532	3.44434e-07	3.65829e-06
Downregulation	ENSG00000280916	FOXCUT	-5.09199	1.53251e-28	7.88862e-26
Downregulation	ENSG00000233987	AC106706	-5.04831	1.31751e-05	9.4585e-05
Downregulation	ENSG00000260951	AC003985	-4.92972	7.73482e-07	7.50006e-06
Downregulation	ENSG00000237949	LINC00844	-4.89185	2.97519e-12	9.29189e-11
Downregulation	ENSG00000200201	RF00019	-4.85519	4.86038e-05	0.000299101
Downregulation	ENSG00000249588	AC010280	-4.84757	2.26229e-11	5.96852e-10
Downregulation	ENSG00000240665	LSP1P2	-4.79782	1.58087e-06	1.41837e-05
Downregulation	ENSG00000267417	AC138474	-4.77826	3.65822e-14	1.57639e-12
Downregulation	ENSG00000265751	AC015878	-4.77186	1.05511e-05	7.74995e-05
Downregulation	ENSG00000235491	LINC01889	-4.73925	2.40244e-05	0.000161159
Downregulation	ENSG00000236208	C10orf71-AS1	-4.72256	3.12178e-06	2.61693e-05
Downregulation	ENSG00000264384	RN7SL431P	-4.69975	2.63502e-11	6.88167e-10
Downregulation	ENSG00000242953	AC139453	-4.69923	3.32857e-07	3.54261e-06
Downregulation	ENSG00000186369	LINC00643	-4.54548	1.78568e-12	5.77624e-11
Downregulation	ENSG00000214691	LINC01913	-4.52242	6.60618e-07	6.52987e-06
Downregulation	ENSG00000258604	AL161668	-4.48355	2.08372e-22	3.69727e-20
Downregulation	ENSG00000253115	AC087672	-4.45972	3.86639e-06	3.16776e-05
Downregulation	ENSG00000265158	LRRC37A7P	-4.44675	4.44538e-20	5.20742e-18
Downregulation	ENSG00000224609	AC093425	-4.42195	2.67027e-17	2.00947e-15
Downregulation	ENSG00000174407	MIR1-1HG	-4.39784	1.40905e-05	0.000100223
Downregulation	ENSG00000267328	AC002398	-4.36654	1.87207e-08	2.62445e-07
Downregulation	ENSG00000280362	AC084759	-4.36333	1.78628e-11	4.81808e-10
Downregulation	ENSG00000261520	DLGAP1-AS5	-4.35442	8.00654e-06	6.06937e-05
Downregulation	ENSG00000232451	AC018467	-4.34671	5.12407e-07	5.1954e-06
Downregulation	ENSG00000253339	AC111149	-4.32713	2.22333e-05	0.000150398
Downregulation	ENSG00000263489	AC127029	-4.28344	3.97195e-05	0.000250781
Downregulation	ENSG00000267653	AC002546	-4.2786	1.46773e-07	1.6898e-06
Downregulation	ENSG00000265374	LINC01908	-4.26791	7.30314e-06	5.58765e-05
Downregulation	ENSG00000259616	AC104574	-4.24485	1.73669e-11	4.69477e-10
Downregulation	ENSG00000274642	AC244669	-4.23498	2.1473e-15	1.15149e-13
Downregulation	ENSG00000253389	AC113133	-4.22953	7.78907e-06	5.91568e-05
Downregulation	ENSG00000169194	IL13	-4.20894	5.65403e-16	3.32779e-14
Downregulation	ENSG00000260398	AC068700	-4.19606	1.77112e-16	1.15512e-14
Downregulation	ENSG00000252051	RN7SKP276	-4.18024	8.37646e-05	0.000483346
Downregulation	ENSG00000228639	ROCR	-4.17971	1.81527e-07	2.04951e-06
Downregulation	ENSG00000213759	UGT2B11	-4.17255	0.000391839	0.00185383
Downregulation	ENSG00000275688	CCL15-CCL14	-4.16697	0.000104988	0.000589645
Downregulation	ENSG00000259675	AC018618	-4.15067	3.30391e-05	0.000213595
Downregulation	ENSG00000280073	AL157996	-4.12003	1.41774e-12	4.70229e-11
Downregulation	ENSG00000232415	ELN-AS1	-4.08201	2.70558e-28	1.30578e-25
Downregulation	ENSG00000207197	SNORD116-12	-4.06602	0.00248712	0.00912861
Downregulation	ENSG00000267423	AC005616	-4.0588	0.000205908	0.00105585
Downregulation	ENSG00000102837	OLFM4	-4.03576	1.66566e-07	1.89657e-06
Downregulation	ENSG00000251320	AC011352	-4.03284	1.09744e-12	3.70907e-11
Downregulation	ENSG00000168530	MYL1	-4.02951	3.6163e-05	0.000231108
Downregulation	ENSG00000243384	AC119424	-4.02418	6.40688e-15	3.1725e-13
Downregulation	ENSG00000230970	HHATL-AS1	-3.98774	1.86965e-11	5.00932e-10
Downregulation	ENSG00000168477	TNXB	-3.96066	1.18019e-19	1.27351e-17
Downregulation	ENSG00000177354	C10orf71	-3.94736	1.34887e-05	9.63588e-05
Downregulation	ENSG00000237361	TUSC8	-3.91127	0.000147058	0.00078989
Downregulation	ENSG00000186442	KRT3	-3.90745	4.92147e-12	1.47724e-10
Downregulation	ENSG00000182676	PPP1R27	-3.90721	4.54782e-09	7.3001e-08
Downregulation	ENSG00000250522	AC004066	-3.88778	2.78319e-05	0.000183369
Downregulation	ENSG00000251628	AC106789	-3.87264	0.018116	0.0480313
Downregulation	ENSG00000263312	LINC01975	-3.85636	0.000725024	0.00317145
Downregulation	ENSG00000223678	AL356218	-3.83747	6.17595e-05	0.000369866
Downregulation	ENSG00000254528	AP000757	-3.81264	2.57789e-13	9.61978e-12
Downregulation	ENSG00000258249	AC125603	-3.79368	1.19373e-11	3.33227e-10
Downregulation	ENSG00000170324	FRMPD2	-3.78911	2.90228e-10	6.01056e-09
Downregulation	ENSG00000225472	AL136366	-3.78715	2.85314e-11	7.40855e-10
Downregulation	ENSG00000231769	AL035701	-3.77833	8.19009e-10	1.55305e-08
Downregulation	ENSG00000232046	LINC01798	-3.74158	7.69405e-19	7.56797e-17
Downregulation	ENSG00000086967	MYBPC2	-3.7362	3.75702e-07	3.9464e-06
Downregulation	ENSG00000178828	RNF186	-3.72752	1.48397e-05	0.000104811
Downregulation	ENSG00000258837	AL133370	-3.72129	4.27848e-07	4.44003e-06
Downregulation	ENSG00000277893	SRD5A2	-3.71885	7.96114e-16	4.58868e-14
Downregulation	ENSG00000248290	TNXA	-3.71677	1.83127e-11	4.92613e-10
Downregulation	ENSG00000214970	AC005323	-3.71413	1.16249e-07	1.36441e-06
Downregulation	ENSG00000250282	AC002401	-3.71361	7.15417e-13	2.47335e-11
Downregulation	ENSG00000230627	Z97205	-3.71115	1.69342e-07	1.92587e-06
Downregulation	ENSG00000261399	AL031710	-3.68994	4.08459e-07	4.2559e-06
Downregulation	ENSG00000132554	RGS22	-3.64704	4.72466e-15	2.39187e-13
Downregulation	ENSG00000257683	LINC02463	-3.62747	1.33037e-08	1.92468e-07
Downregulation	ENSG00000275718	CCL15	-3.61492	1.66645e-10	3.65136e-09
Downregulation	ENSG00000272975	MYHAS	-3.61051	2.16343e-11	5.73302e-10
Downregulation	ENSG00000255427	AC087783	-3.60391	1.71398e-07	1.94669e-06
Downregulation	ENSG00000180535	BHLHA15	-3.60079	4.98018e-14	2.0937e-12
Downregulation	ENSG00000186481	ANKRD20A5P	-3.59962	5.54046e-12	1.64654e-10
Downregulation	ENSG00000225549	SELENOKP3	-3.59859	6.41964e-08	8.0322e-07
Downregulation	ENSG00000138347	MYPN	-3.59142	1.00068e-06	9.44256e-06
Downregulation	ENSG00000277737	FP325317	-3.5815	5.2879e-08	6.73253e-07
Downregulation	ENSG00000124237	C20orf85	-3.57426	0.000321924	0.0015591
Downregulation	ENSG00000111046	MYF6	-3.55579	7.71783e-05	0.000449931
Downregulation	ENSG00000268297	CLEC4GP1	-3.55305	2.20324e-15	1.178e-13
Downregulation	ENSG00000241151	LINC02066	-3.54822	0.000131434	0.000718332
Downregulation	ENSG00000010282	HHATL	-3.5428	2.27517e-05	0.000153503
Downregulation	ENSG00000223914	LINC02471	-3.51555	3.49249e-05	0.000224304
Downregulation	ENSG00000258952	SALRNA1	-3.50347	3.13046e-25	8.45622e-23
Downregulation	ENSG00000281655	AP000851	-3.50223	1.2154e-06	1.12086e-05
Downregulation	ENSG00000251152	AC025539	-3.49955	4.99893e-13	1.76189e-11
Downregulation	ENSG00000188039	NWD1	-3.49557	5.14083e-14	2.15373e-12
Downregulation	ENSG00000230965	SNX18P13	-3.49272	5.77258e-07	5.77848e-06
Downregulation	ENSG00000280415	AC005252	-3.49053	1.49087e-05	0.00010527
Downregulation	ENSG00000257002	AP000438	-3.48634	7.4746e-07	7.27698e-06
Downregulation	ENSG00000186952	TMEM232	-3.47398	1.05989e-28	5.64188e-26
Downregulation	ENSG00000247011	AC005920	-3.45244	4.31056e-08	5.60451e-07
Downregulation	ENSG00000281386	AP003500	-3.45037	1.65435e-11	4.48223e-10
Downregulation	ENSG00000261434	AC021087	-3.43945	1.74066e-07	1.97266e-06
Downregulation	ENSG00000236882	LINC01554	-3.43505	1.2246e-13	4.85507e-12
Downregulation	ENSG00000223382	LINC01778	-3.432	2.37236e-10	4.99258e-09
Downregulation	ENSG00000231062	AC103563	-3.43039	1.43121e-05	0.000101599
Downregulation	ENSG00000181997	AQP7P2	-3.42528	0.000250324	0.00124945
Downregulation	ENSG00000244998	AC100803	-3.41827	9.14261e-12	2.60579e-10
Downregulation	ENSG00000260372	AQP4-AS1	-3.40181	7.80775e-08	9.52535e-07
Downregulation	ENSG00000204001	LCN8	-3.39322	1.29242e-06	1.18285e-05
Downregulation	ENSG00000261168	AL592424	-3.38263	3.46265e-12	1.07126e-10
Downregulation	ENSG00000242317	AC121764	-3.38007	2.13159e-05	0.000144896
Downregulation	ENSG00000249743	AC116345	-3.37876	3.10466e-11	8.01564e-10
Downregulation	ENSG00000175084	DES	-3.37787	1.58471e-05	0.000111123
Downregulation	ENSG00000263429	TMEM238L	-3.3773	5.09414e-09	8.0874e-08
Downregulation	ENSG00000279551	AC025263	-3.36772	0.000161	0.000853878
Downregulation	ENSG00000130433	CACNG6	-3.36192	6.49642e-06	5.03859e-05
Downregulation	ENSG00000254343	AC091563	-3.35857	1.24429e-19	1.33649e-17
Downregulation	ENSG00000187715	KBTBD12	-3.35	1.6359e-06	1.46535e-05
Downregulation	ENSG00000260653	AC237221	-3.34613	2.78085e-06	2.35771e-05
Downregulation	ENSG00000182533	CAV3	-3.34176	7.31033e-05	0.000428938
Downregulation	ENSG00000172399	MYOZ2	-3.34135	4.04489e-05	0.00025472
Downregulation	ENSG00000264345	LINC01894	-3.33766	2.56674e-05	0.000170725
Downregulation	ENSG00000234638	AC053503	-3.32498	0.000541555	0.00245832
Downregulation	ENSG00000266145	RHOT1P1	-3.32123	9.4671e-09	1.41487e-07
Downregulation	ENSG00000215861	AC245297	-3.31887	8.58643e-11	2.00518e-09
Downregulation	ENSG00000205696	ADARB2-AS1	-3.31806	1.78377e-07	2.01646e-06
Downregulation	ENSG00000182177	ASB18	-3.31247	3.09836e-08	4.13385e-07
Downregulation	ENSG00000198842	DUSP27	-3.30341	2.24493e-05	0.000151689
Downregulation	ENSG00000161055	SCGB3A1	-3.29785	0.000289899	0.00142034
Downregulation	ENSG00000118997	DNAH7	-3.29743	5.01918e-16	2.98324e-14
Downregulation	ENSG00000138100	TRIM54	-3.29446	1.87908e-06	1.65572e-05
Downregulation	ENSG00000261472	AC084064	-3.2938	6.14456e-05	0.000368114
Downregulation	ENSG00000226094	RPL7P3	-3.28749	0.000773667	0.00335222
Downregulation	ENSG00000273259	AL049839	-3.28285	1.45259e-09	2.60682e-08
Downregulation	ENSG00000281769	LINC01230	-3.27524	2.50581e-13	9.39927e-12
Downregulation	ENSG00000262801	U91319	-3.27195	2.33743e-06	2.01208e-05
Downregulation	ENSG00000224513	AC109309	-3.27165	1.09719e-06	1.02358e-05
Downregulation	ENSG00000091482	SMPX	-3.24501	6.57444e-05	0.000390828
Downregulation	ENSG00000272274	LINC00551	-3.22904	2.21271e-10	4.69756e-09
Downregulation	ENSG00000261195	AC027130	-3.22888	2.62629e-12	8.30252e-11
Downregulation	ENSG00000264443	AL445686	-3.22584	4.54306e-06	3.65271e-05
Downregulation	ENSG00000263370	AC104564	-3.21632	2.75772e-12	8.68625e-11
Downregulation	ENSG00000236975	AL137793	-3.2098	1.58587e-09	2.82091e-08
Downregulation	ENSG00000203616	RHOT1P2	-3.19912	2.05093e-08	2.84435e-07
Downregulation	ENSG00000259828	AL355596	-3.19549	5.33942e-08	6.79336e-07
Downregulation	ENSG00000197320	AC060834	-3.19455	1.35275e-07	1.57041e-06
Downregulation	ENSG00000245864	MEF2C-AS2	-3.18664	1.64226e-06	1.47061e-05
Downregulation	ENSG00000235263	AL928921	-3.18517	0.00324144	0.0114298
Downregulation	ENSG00000259604	AC015712	-3.18091	9.75058e-05	0.000552248
Downregulation	ENSG00000235475	LINC01372	-3.18062	1.96752e-13	7.56613e-12
Downregulation	ENSG00000254251	AC103770	-3.18058	2.82393e-05	0.000185479
Downregulation	ENSG00000271848	AC073389	-3.17747	1.02912e-07	1.21895e-06
Downregulation	ENSG00000148677	ANKRD1	-3.17676	6.97789e-06	5.36375e-05
Downregulation	ENSG00000231367	AC011247	-3.17603	4.69454e-15	2.37995e-13
Downregulation	ENSG00000254290	AC124067	-3.1749	2.06922e-05	0.000141027
Downregulation	ENSG00000279164	AL118508	-3.17182	4.79897e-15	2.4261e-13
Downregulation	ENSG00000188517	COL25A1	-3.16837	5.08269e-13	1.78793e-11
Downregulation	ENSG00000231606	AL357873	-3.16086	0.00054846	0.00248406
Downregulation	ENSG00000224090	AC097468	-3.15317	0.000318603	0.00154467
Downregulation	ENSG00000277639	AC007906	-3.14165	1.25266e-12	4.17903e-11
Downregulation	ENSG00000185149	NPY2R	-3.13396	0.000649968	0.00288496
Downregulation	ENSG00000228035	AL512638	-3.12654	8.22743e-07	7.90152e-06
Downregulation	ENSG00000241158	ADAMTS9-AS1	-3.12031	3.30168e-13	1.21085e-11
Downregulation	ENSG00000174776	WDR49	-3.09155	6.3015e-07	6.25947e-06
Downregulation	ENSG00000227243	SLAMF6P1	-3.08923	0.000228249	0.00115454
Downregulation	ENSG00000213065	AL009178	-3.0891	2.57e-06	2.19401e-05
Downregulation	ENSG00000279013	AC110774	-3.08638	8.40281e-06	6.32733e-05
Downregulation	ENSG00000164122	ASB5	-3.08083	0.000228982	0.00115793
Downregulation	ENSG00000165215	CLDN3	-3.07903	3.32166e-05	0.000214551
Downregulation	ENSG00000183833	MAATS1	-3.07851	2.80734e-08	3.78181e-07
Downregulation	ENSG00000267557	AC008474	-3.07278	0.000165083	0.000872335
Downregulation	ENSG00000258933	LINC02279	-3.07056	0.00503736	0.0165757
Downregulation	ENSG00000163879	DNALI1	-3.07002	1.3157e-18	1.23379e-16
Downregulation	ENSG00000258603	AC005225	-3.06741	2.79855e-12	8.78571e-11
Downregulation	ENSG00000260015	AC010547	-3.06027	1.27777e-06	1.17033e-05
Downregulation	ENSG00000262133	AC087392	-3.05972	3.21333e-08	4.27149e-07
Downregulation	ENSG00000259685	IDH2-DT	-3.05437	6.09261e-11	1.47219e-09
Downregulation	ENSG00000274560	AC010205	-3.05052	1.17381e-05	8.53006e-05
Downregulation	ENSG00000254445	HSPB2-C11orf52	-3.04609	5.82816e-06	4.57916e-05
Downregulation	ENSG00000231170	AC002451	-3.04415	3.65881e-12	1.12236e-10
Downregulation	ENSG00000274214	AP005212	-3.03448	3.55334e-06	2.93653e-05
Downregulation	ENSG00000077009	NMRK2	-3.02992	0.000768739	0.00333486
Downregulation	ENSG00000234281	LANCL1-AS1	-3.02541	6.25943e-11	1.50447e-09
Downregulation	ENSG00000145309	CABS1	-3.02513	0.000762132	0.00331096
Downregulation	ENSG00000242770	AC092892	-3.02488	0.000349276	0.00167542
Downregulation	ENSG00000265356	AC004147	-3.01974	5.42456e-05	0.000329838
Downregulation	ENSG00000279017	AC098476	-3.01153	1.57946e-07	1.80694e-06
Downregulation	ENSG00000236197	AC002429	-3.00383	2.00958e-05	0.000137195
Downregulation	ENSG00000276308	AC078880	-3.00041	3.73183e-05	0.000237234
Downregulation	ENSG00000268416	AC010329	-2.99655	1.95636e-05	0.00013398
Downregulation	ENSG00000075673	ATP12A	-2.9952	2.69141e-06	2.28688e-05
Downregulation	ENSG00000269445	AC067969	-2.99246	0.00304345	0.0108386
Downregulation	ENSG00000276790	AC068234	-2.99201	2.56987e-06	2.19401e-05
Downregulation	ENSG00000101892	ATP1B4	-2.98504	0.000299711	0.00146406
Downregulation	ENSG00000134769	DTNA	-2.98441	4.53368e-12	1.37097e-10
Downregulation	ENSG00000129988	LBP	-2.98266	1.71308e-08	2.42125e-07
Downregulation	ENSG00000235070	AC062015	-2.97401	0.00021799	0.00110839
Downregulation	ENSG00000280339	AP001528	-2.96937	9.69851e-19	9.31186e-17
Downregulation	ENSG00000128591	FLNC	-2.9616	1.33241e-08	1.92686e-07
Downregulation	ENSG00000173093	CCDC63	-2.95856	3.07705e-08	4.10845e-07
Downregulation	ENSG00000248586	AC025470	-2.95838	1.84755e-06	1.63112e-05
Downregulation	ENSG00000260807	AC009041	-2.95705	6.88502e-17	4.79263e-15
Downregulation	ENSG00000226819	MEIS1-AS3	-2.95695	1.4338e-10	3.18718e-09
Downregulation	ENSG00000254399	GLYATL1P4	-2.95678	5.80447e-05	0.000350057
Downregulation	ENSG00000263508	AC015908	-2.95482	3.19951e-09	5.29793e-08
Downregulation	ENSG00000164588	HCN1	-2.95023	3.46518e-05	0.000222826
Downregulation	ENSG00000264151	AC090403	-2.94841	0.000399186	0.00188094
Downregulation	ENSG00000239268	AC092691	-2.94692	0.00621961	0.0198546
Downregulation	ENSG00000267881	AC243967	-2.94324	0.00320897	0.0113278
Downregulation	ENSG00000129170	CSRP3	-2.94098	0.00212883	0.00799266
Downregulation	ENSG00000266588	AC006441	-2.9356	7.1995e-13	2.48664e-11
Downregulation	ENSG00000253177	AC104211	-2.93537	1.32638e-09	2.39696e-08
Downregulation	ENSG00000187527	ATP13A5	-2.9314	8.2049e-05	0.000474809
Downregulation	ENSG00000232803	SLCO4A1-AS1	-2.92897	8.26362e-10	1.56443e-08
Downregulation	ENSG00000234132	AL358473	-2.91954	0.000286103	0.00140402
Downregulation	ENSG00000275320	Z95327	-2.91036	0.0040464	0.0137554
Downregulation	ENSG00000214754	AC004870	-2.90845	0.00548789	0.017833
Downregulation	ENSG00000255085	AF186192	-2.9077	3.21975e-09	5.329e-08
Downregulation	ENSG00000108878	CACNG1	-2.90637	0.000278478	0.00137144
Downregulation	ENSG00000248869	LINC02511	-2.90205	0.000507677	0.00232436
Downregulation	ENSG00000153820	SPHKAP	-2.90159	3.45007e-05	0.000221934
Downregulation	ENSG00000225398	PGM5P4	-2.89911	2.65322e-10	5.53856e-09
Downregulation	ENSG00000153002	CPB1	-2.89727	1.3503e-08	1.9504e-07
Downregulation	ENSG00000237530	AL136140	-2.89721	0.000681383	0.00300671
Downregulation	ENSG00000264490	BX640514	-2.88922	0.0010181	0.00425213
Downregulation	ENSG00000184672	RALYL	-2.88212	2.11737e-05	0.000144064
Downregulation	ENSG00000161896	IP6K3	-2.87777	1.71341e-06	1.52459e-05
Downregulation	ENSG00000236819	LINC01563	-2.87762	3.3893e-05	0.000218258
Downregulation	ENSG00000197616	MYH6	-2.87562	0.00110404	0.00455263
Downregulation	ENSG00000226087	AC073283	-2.875	0.00018506	0.000963554
Downregulation	ENSG00000205312	KRT17P4	-2.87382	1.10782e-06	1.03164e-05
Downregulation	ENSG00000198574	SH2D1B	-2.87249	1.20752e-12	4.03587e-11
Downregulation	ENSG00000124253	PCK1	-2.86991	4.13818e-05	0.000259691
Downregulation	ENSG00000278408	AC108861	-2.85492	7.75598e-05	0.000452009
Downregulation	ENSG00000150873	C2orf50	-2.84984	2.69871e-12	8.50916e-11
Downregulation	ENSG00000172995	ARPP21	-2.84679	0.00104991	0.0043632
Downregulation	ENSG00000249797	LINC02147	-2.84286	1.28939e-09	2.33945e-08
Downregulation	ENSG00000253632	AC084026	-2.84286	4.28346e-09	6.91254e-08
Downregulation	ENSG00000254799	SLC25A47P1	-2.84284	0.000868759	0.00370656
Downregulation	ENSG00000115592	PRKAG3	-2.83964	1.57611e-05	0.000110585
Downregulation	ENSG00000229558	SACS-AS1	-2.83908	1.74029e-05	0.000121001
Downregulation	ENSG00000260721	AF067845	-2.83687	5.09632e-05	0.000312399
Downregulation	ENSG00000172403	SYNPO2	-2.83526	3.51165e-08	4.63403e-07
Downregulation	ENSG00000070182	SPTB	-2.83496	2.40881e-07	2.65074e-06
Downregulation	ENSG00000100678	SLC8A3	-2.83219	1.15216e-07	1.35405e-06
Downregulation	ENSG00000235535	TRDN-AS1	-2.82482	1.98857e-05	0.000135992
Downregulation	ENSG00000236508	ATP13A5-AS1	-2.82306	2.64625e-05	0.000175304
Downregulation	ENSG00000154553	PDLIM3	-2.8153	3.73439e-08	4.90471e-07
Downregulation	ENSG00000271474	AC106881	-2.8148	2.96448e-09	4.95637e-08
Downregulation	ENSG00000245750	DRAIC	-2.81153	1.91574e-12	6.18041e-11
Downregulation	ENSG00000270457	AC093424	-2.80827	3.31955e-09	5.48165e-08
Downregulation	ENSG00000255772	LINC01479	-2.79924	1.8584e-06	1.63909e-05
Downregulation	ENSG00000170681	CAVIN4	-2.79858	5.54462e-07	5.57806e-06
Downregulation	ENSG00000177238	TRIM72	-2.7905	8.01446e-06	6.07284e-05
Downregulation	ENSG00000127325	BEST3	-2.78909	3.35023e-05	0.000216049
Downregulation	ENSG00000064042	LIMCH1	-2.7876	1.13315e-13	4.52721e-12
Downregulation	ENSG00000143867	OSR1	-2.7848	1.38916e-12	4.61315e-11
Downregulation	ENSG00000279619	AC020907	-2.78192	2.31705e-08	3.17343e-07
Downregulation	ENSG00000250978	AC079467	-2.76802	0.000580842	0.00261307
Downregulation	ENSG00000232079	LINC01697	-2.76451	1.44691e-05	0.000102573
Downregulation	ENSG00000239922	AC092958	-2.75453	7.94014e-07	7.67858e-06
Downregulation	ENSG00000275778	AC018630	-2.75251	1.63918e-15	8.97633e-14
Downregulation	ENSG00000251189	AC010425	-2.75174	5.96666e-05	0.000358822
Downregulation	ENSG00000269067	ZNF728	-2.74996	2.86392e-07	3.09448e-06
Downregulation	ENSG00000251586	TET2-AS1	-2.74983	2.07989e-11	5.52049e-10
Downregulation	ENSG00000273409	AP003481	-2.74274	1.77162e-05	0.000122849
[truncated: 6,116 more rows]
