# Supplementary material for: Differential gene expression analysis of HNSCC tumors deciphered tobacco dependent and independent molecular signatures
Source: Oncotarget. 2019 Oct 22;10(58):6168–83. doi: 10.18632/oncotarget.27249 (PMC6817442; doi:10.18632/oncotarget.27249)
Supplement: Supplementary file 5 [file oncotarget-10-6168-s005.xlsx]

## Sheet: Sheet1
Supplementary Table 4: List of DEGs (padj(FDR)<0.05, Log2Foldchange>1) identified in non-matched tumors of non-smokers patients. Genes highlighted with yellow background is the also identified in matched tumors (padj(FDR)<0.05, Log2Foldchange>1)
Expression	Ensemble_ID	Gene_ID	log2FoldChange	pvalue	padj
Downregulation	ENSG00000171201	SMR3B	-12.4268	4.51587e-24	8.04238e-22
Downregulation	ENSG00000212899	KRTAP3-3	-10.1502	1.54251e-22	2.07027e-20
Downregulation	ENSG00000198390	KRTAP13-1	-10.1038	4.10531e-11	7.31823e-10
Downregulation	ENSG00000134551	PRH2	-9.25253	3.44675e-39	7.09321e-36
Downregulation	ENSG00000197870	PRB3	-9.1706	5.18001e-63	9.59415e-59
Downregulation	ENSG00000126337	KRT36	-9.0027	2.45233e-51	1.81684e-47
Downregulation	ENSG00000111215	PRR4	-8.64399	5.80433e-78	2.1501e-73
Downregulation	ENSG00000230657	PRB4	-8.33558	2.77886e-22	3.5992e-20
Downregulation	ENSG00000162078	ZG16B	-8.17748	2.47419e-46	1.09025e-42
Downregulation	ENSG00000159763	PIP	-7.98166	1.02222e-13	2.95598e-12
Downregulation	ENSG00000184530	C6orf58	-7.65546	3.95278e-31	2.18542e-28
Downregulation	ENSG00000126549	STATH	-7.57926	8.05539e-18	4.74397e-16
Downregulation	ENSG00000212900	KRTAP3-2	-7.57238	2.07851e-20	1.9443e-18
Downregulation	ENSG00000261272	MUC22	-6.84061	1.34792e-26	3.51626e-24
Downregulation	ENSG00000167419	LPO	-6.81582	2.36202e-35	2.6514e-32
Downregulation	ENSG00000171195	MUC7	-6.81411	6.98328e-17	3.51948e-15
Downregulation	ENSG00000096006	CRISP3	-6.7496	2.82532e-25	6.1928e-23
Downregulation	ENSG00000034971	MYOC	-6.72569	6.49366e-25	1.33636e-22
Downregulation	ENSG00000126550	HTN1	-6.39827	2.43364e-14	7.9287e-13
Downregulation	ENSG00000204909	SPINK9	-6.34169	2.51351e-33	1.98102e-30
Downregulation	ENSG00000182816	KRTAP13-2	-6.33046	1.50589e-06	1.07647e-05
Downregulation	ENSG00000161849	KRT84	-6.31628	3.45427e-22	4.36712e-20
Downregulation	ENSG00000135443	KRT85	-6.30396	1.60345e-29	7.07103e-27
Downregulation	ENSG00000250878	METTL21EP	-6.28822	2.68061e-34	2.59243e-31
Downregulation	ENSG00000068976	PYGM	-6.24178	3.98804e-26	9.98168e-24
Downregulation	ENSG00000184544	DHRS7C	-6.11544	2.79913e-12	6.32246e-11
Downregulation	ENSG00000144771	LRTM1	-6.06773	5.63587e-25	1.17998e-22
Downregulation	ENSG00000080166	DCT	-6.04129	1.88497e-19	1.48881e-17
Downregulation	ENSG00000205649	HTN3	-6.03422	4.87346e-11	8.54366e-10
Downregulation	ENSG00000228789	HCG22	-6.034	2.10727e-43	5.57569e-40
Downregulation	ENSG00000185873	TMPRSS11B	-5.83034	5.91152e-20	5.14039e-18
Downregulation	ENSG00000077498	TYR	-5.82793	1.96527e-11	3.71806e-10
Downregulation	ENSG00000170367	CST5	-5.81408	1.82851e-11	3.48961e-10
Downregulation	ENSG00000130957	FBP2	-5.81407	1.95863e-31	1.1894e-28
Downregulation	ENSG00000196296	ATP2A1	-5.76727	6.90884e-24	1.17937e-21
Downregulation	ENSG00000170477	KRT4	-5.76635	2.65875e-19	2.03068e-17
Downregulation	ENSG00000228314	CYP4F29P	-5.76555	1.73561e-22	2.30438e-20
Downregulation	ENSG00000187908	DMBT1	-5.64171	9.51372e-17	4.72408e-15
Downregulation	ENSG00000185069	KRT76	-5.60342	6.07008e-16	2.68002e-14
Downregulation	ENSG00000176009	ASCL3	-5.5859	1.07986e-07	9.92591e-07
Downregulation	ENSG00000172005	MAL	-5.57123	7.71575e-24	1.29916e-21
Downregulation	ENSG00000230156	LINC00443	-5.53401	4.37053e-19	3.24544e-17
Downregulation	ENSG00000214097	SMCO1	-5.51529	1.95907e-30	1.03671e-27
Downregulation	ENSG00000204544	MUC21	-5.51163	7.06072e-16	3.07344e-14
Downregulation	ENSG00000169885	CALML6	-5.50258	3.66353e-33	2.66095e-30
Downregulation	ENSG00000125999	BPIFB1	-5.42583	6.31439e-11	1.08189e-09
Downregulation	ENSG00000265787	CYP4F35P	-5.41384	3.41179e-22	4.32818e-20
Downregulation	ENSG00000265142	MIR133A1HG	-5.40025	3.79404e-17	1.99069e-15
Downregulation	ENSG00000197446	CYP2F1	-5.38292	2.70511e-18	1.73366e-16
Downregulation	ENSG00000196616	ADH1B	-5.38127	9.68394e-20	8.0251e-18
Downregulation	ENSG00000163833	FBXO40	-5.35895	1.94459e-15	7.75389e-14
Downregulation	ENSG00000171199	OPRPN	-5.33557	3.37531e-07	2.78439e-06
Downregulation	ENSG00000237560	LINC01497	-5.32545	2.30882e-14	7.53529e-13
Downregulation	ENSG00000132975	GPR12	-5.32404	2.7865e-17	1.5135e-15
Downregulation	ENSG00000134240	HMGCS2	-5.32396	1.13748e-15	4.76108e-14
Downregulation	ENSG00000143536	CRNN	-5.32303	4.21671e-16	1.90024e-14
Downregulation	ENSG00000107165	TYRP1	-5.30996	1.72e-27	5.49257e-25
Downregulation	ENSG00000227028	SLC8A1-AS1	-5.30072	3.12885e-46	1.15902e-42
Downregulation	ENSG00000140795	MYLK3	-5.27314	4.6862e-24	8.30579e-22
Downregulation	ENSG00000134020	PEBP4	-5.26959	1.05953e-20	1.03557e-18
Downregulation	ENSG00000203857	HSD3B1	-5.20447	9.65843e-07	7.23805e-06
Downregulation	ENSG00000176136	MC5R	-5.17377	1.09278e-21	1.28533e-19
Downregulation	ENSG00000000005	TNMD	-5.16768	6.52221e-24	1.12373e-21
Downregulation	ENSG00000092054	MYH7	-5.12899	2.91944e-12	6.57017e-11
Downregulation	ENSG00000197616	MYH6	-5.12776	5.84647e-14	1.77517e-12
Downregulation	ENSG00000187288	CIDEC	-5.11374	9.72758e-26	2.30986e-23
Downregulation	ENSG00000188467	SLC24A5	-5.11049	3.75748e-07	3.06043e-06
Downregulation	ENSG00000167588	GPD1	-5.09355	4.64172e-36	5.92908e-33
Downregulation	ENSG00000178690	DYNAP	-5.093	2.66415e-11	4.93934e-10
Downregulation	ENSG00000108515	ENO3	-5.07006	3.18598e-25	6.94225e-23
Downregulation	ENSG00000166819	PLIN1	-5.06597	1.83934e-35	2.19789e-32
Downregulation	ENSG00000272549	LINC02538	-5.06219	6.24737e-28	2.20401e-25
Downregulation	ENSG00000203688	LINC02487	-5.04991	3.8415e-20	3.44554e-18
Downregulation	ENSG00000234438	KBTBD13	-5.04613	9.46775e-13	2.32107e-11
Downregulation	ENSG00000160349	LCN1	-5.04401	7.79054e-22	9.4618e-20
Downregulation	ENSG00000131686	CA6	-5.03934	1.75866e-18	1.17169e-16
Downregulation	ENSG00000165192	ASB11	-5.01741	7.60134e-13	1.89486e-11
Downregulation	ENSG00000162896	PIGR	-5.01411	6.15466e-15	2.23517e-13
Downregulation	ENSG00000186628	FSD2	-4.9858	6.22832e-27	1.76119e-24
Downregulation	ENSG00000160097	FNDC5	-4.96936	2.07403e-31	1.22521e-28
Downregulation	ENSG00000078898	BPIFB2	-4.95943	4.2736e-05	0.000215883
Downregulation	ENSG00000168333	PPDPFL	-4.90543	8.12916e-09	9.39852e-08
Downregulation	ENSG00000127318	IL22	-4.89616	9.59035e-13	2.34647e-11
Downregulation	ENSG00000007216	SLC13A2	-4.89087	4.68756e-21	4.85032e-19
Downregulation	ENSG00000251655	PRB1	-4.86524	1.72912e-08	1.87012e-07
Downregulation	ENSG00000102891	MT4	-4.86161	2.17837e-11	4.09818e-10
Downregulation	ENSG00000198099	ADH4	-4.85936	4.41287e-36	5.83807e-33
Downregulation	ENSG00000116981	NT5C1A	-4.83991	5.50492e-12	1.1735e-10
Downregulation	ENSG00000109208	SMR3A	-4.8373	0.000504768	0.00188794
Downregulation	ENSG00000169347	GP2	-4.82211	8.64922e-06	5.17849e-05
Downregulation	ENSG00000184709	LRRC26	-4.81966	1.35254e-15	5.56072e-14
Downregulation	ENSG00000170423	KRT78	-4.81406	1.90663e-25	4.28044e-23
Downregulation	ENSG00000181092	ADIPOQ	-4.80761	1.83692e-07	1.60939e-06
Downregulation	ENSG00000143318	CASQ1	-4.78842	2.58397e-15	1.00756e-13
Downregulation	ENSG00000154415	PPP1R3A	-4.78268	4.37544e-08	4.35932e-07
Downregulation	ENSG00000212901	KRTAP3-1	-4.74244	3.15718e-08	3.24504e-07
Downregulation	ENSG00000167676	PLIN4	-4.74019	4.38678e-35	4.64284e-32
Downregulation	ENSG00000111713	GYS2	-4.72553	2.31322e-17	1.27135e-15
Downregulation	ENSG00000129744	ART1	-4.71699	7.61844e-10	1.05578e-08
Downregulation	ENSG00000214711	CAPN14	-4.69411	1.06659e-21	1.26302e-19
Downregulation	ENSG00000131738	KRT33B	-4.6914	1.68087e-16	8.03413e-15
Downregulation	ENSG00000184908	CLCNKB	-4.68074	2.00888e-22	2.64822e-20
Downregulation	ENSG00000104879	CKM	-4.67437	3.3376e-12	7.41659e-11
Downregulation	ENSG00000164265	SCGB3A2	-4.65291	3.57986e-17	1.89712e-15
Downregulation	ENSG00000139780	METTL21C	-4.63054	4.57431e-11	8.05735e-10
Downregulation	ENSG00000006059	KRT33A	-4.61768	1.90482e-23	3.02834e-21
Downregulation	ENSG00000215182	MUC5AC	-4.60085	1.1729e-09	1.57648e-08
Downregulation	ENSG00000167104	BPIFB6	-4.58728	0.000423246	0.00162201
Downregulation	ENSG00000136694	IL36A	-4.58073	2.12334e-15	8.43032e-14
Downregulation	ENSG00000160868	CYP3A4	-4.5742	6.30692e-26	1.51706e-23
Downregulation	ENSG00000149305	HTR3B	-4.57352	1.9022e-15	7.60941e-14
Downregulation	ENSG00000244040	IL12A-AS1	-4.56934	2.66754e-50	1.64689e-46
Downregulation	ENSG00000216921	AC131097	-4.54647	8.63411e-21	8.64414e-19
Downregulation	ENSG00000131050	BPIFA2	-4.54047	3.08698e-08	3.17906e-07
Downregulation	ENSG00000160180	TFF3	-4.53356	1.69052e-20	1.60158e-18
Downregulation	ENSG00000177791	MYOZ1	-4.52012	7.01066e-14	2.0977e-12
Downregulation	ENSG00000181856	SLC2A4	-4.50074	4.08668e-29	1.62777e-26
Downregulation	ENSG00000166006	KCNC2	-4.49059	4.51268e-13	1.17721e-11
Downregulation	ENSG00000125414	MYH2	-4.4835	1.86247e-07	1.62985e-06
Downregulation	ENSG00000171209	CSN3	-4.47559	2.87211e-08	2.97766e-07
Downregulation	ENSG00000174429	ABRA	-4.47117	1.19406e-13	3.41029e-12
Downregulation	ENSG00000255727	LINC01489	-4.45501	3.57194e-10	5.26943e-09
Downregulation	ENSG00000240045	DWORF	-4.45269	1.4558e-07	1.30102e-06
Downregulation	ENSG00000164879	CA3	-4.44805	1.77872e-16	8.47994e-15
Downregulation	ENSG00000118271	TTR	-4.43677	9.50062e-15	3.33901e-13
Downregulation	ENSG00000122367	LDB3	-4.43661	6.0911e-16	2.6861e-14
Downregulation	ENSG00000184388	PABPC1L2B	-4.434	0.000279659	0.00112872
Downregulation	ENSG00000185271	KLHL33	-4.42853	2.87271e-15	1.10617e-13
Downregulation	ENSG00000198125	MB	-4.42608	1.39906e-13	3.95613e-12
Downregulation	ENSG00000148377	IDI2	-4.41701	2.55538e-14	8.30343e-13
Downregulation	ENSG00000167434	CA4	-4.40725	2.79561e-24	5.12663e-22
Downregulation	ENSG00000226306	NPY6R	-4.39594	1.57614e-10	2.49723e-09
Downregulation	ENSG00000079689	SCGN	-4.39533	1.34038e-11	2.64105e-10
Downregulation	ENSG00000016602	CLCA4	-4.38818	8.75812e-20	7.33998e-18
Downregulation	ENSG00000196666	FAM180B	-4.38386	6.40884e-21	6.52205e-19
Downregulation	ENSG00000198643	FAM3D	-4.38095	2.90763e-23	4.43241e-21
Downregulation	ENSG00000235097	LINC00330	-4.37599	3.50291e-17	1.86167e-15
Downregulation	ENSG00000171885	AQP4	-4.36768	2.67373e-11	4.95463e-10
Downregulation	ENSG00000205362	MT1A	-4.36093	1.85484e-29	7.85162e-27
Downregulation	ENSG00000004799	PDK4	-4.35563	3.77973e-22	4.74619e-20
Downregulation	ENSG00000250103	PANCR	-4.35066	2.37893e-08	2.51062e-07
Downregulation	ENSG00000158008	EXTL1	-4.34694	6.65774e-19	4.75188e-17
Downregulation	ENSG00000112116	IL17F	-4.34374	6.27038e-13	1.59092e-11
Downregulation	ENSG00000134548	SPX	-4.34357	4.53115e-20	4.02511e-18
Downregulation	ENSG00000116748	AMPD1	-4.34185	1.6001e-14	5.35919e-13
Downregulation	ENSG00000256870	SLC5A8	-4.34005	3.68413e-10	5.41338e-09
Downregulation	ENSG00000101605	MYOM1	-4.31189	2.56491e-18	1.65744e-16
Downregulation	ENSG00000101470	TNNC2	-4.3066	5.88716e-13	1.50815e-11
Downregulation	ENSG00000062096	ARSF	-4.29557	1.67441e-15	6.74188e-14
Downregulation	ENSG00000115593	SMYD1	-4.2914	7.17737e-08	6.86119e-07
Downregulation	ENSG00000215559	ANKRD20A11P	-4.28781	3.41344e-20	3.09155e-18
Downregulation	ENSG00000090382	LYZ	-4.28195	9.58479e-28	3.25733e-25
Downregulation	ENSG00000161649	CD300LG	-4.28021	4.51962e-30	2.2029e-27
Downregulation	ENSG00000153446	C16orf89	-4.26627	9.90733e-24	1.62388e-21
Downregulation	ENSG00000231887	PRH1	-4.25659	1.94185e-35	2.24788e-32
Downregulation	ENSG00000184811	TUSC5	-4.25071	1.92813e-15	7.70481e-14
Downregulation	ENSG00000159495	TGM7	-4.24733	9.07401e-12	1.84483e-10
Downregulation	ENSG00000143632	ACTA1	-4.24685	7.14648e-10	9.96339e-09
Downregulation	ENSG00000255494	LINC00681	-4.24581	0.0110176	0.0272937
Downregulation	ENSG00000257743	MGAM2	-4.2447	4.14045e-11	7.37732e-10
Downregulation	ENSG00000214872	SMTNL1	-4.23212	2.71089e-18	1.73436e-16
Downregulation	ENSG00000164129	NPY5R	-4.2308	1.36898e-12	3.27802e-11
Downregulation	ENSG00000173908	KRT28	-4.23076	0.000420004	0.00161108
Downregulation	ENSG00000171401	KRT13	-4.22382	1.45704e-14	4.9156e-13
Downregulation	ENSG00000229453	SPINK8	-4.2188	1.80369e-11	3.44757e-10
Downregulation	ENSG00000125780	TGM3	-4.20975	1.9873e-12	4.61251e-11
Downregulation	ENSG00000156885	COX6A2	-4.204	2.00666e-08	2.14524e-07
Downregulation	ENSG00000161055	SCGB3A1	-4.20263	3.3223e-09	4.14092e-08
Downregulation	ENSG00000215834	FMO9P	-4.19207	1.13592e-18	7.82114e-17
Downregulation	ENSG00000186288	PABPC1L2A	-4.18792	0.00429023	0.0121343
Downregulation	ENSG00000004776	HSPB6	-4.18758	3.6112e-17	1.90556e-15
Downregulation	ENSG00000186442	KRT3	-4.1826	4.35811e-13	1.1409e-11
Downregulation	ENSG00000173124	ACSM6	-4.17647	3.22718e-17	1.72007e-15
Downregulation	ENSG00000039537	C6	-4.17289	7.76947e-11	1.30761e-09
Downregulation	ENSG00000232079	LINC01697	-4.14937	2.85489e-16	1.31717e-14
Downregulation	ENSG00000175664	TEX26	-4.12885	7.21194e-18	4.30197e-16
Downregulation	ENSG00000185559	DLK1	-4.1271	1.34023e-07	1.20881e-06
Downregulation	ENSG00000142623	PADI1	-4.12363	8.90588e-20	7.43019e-18
Downregulation	ENSG00000188175	HEPACAM2	-4.11433	2.28029e-17	1.25697e-15
Downregulation	ENSG00000018625	ATP1A2	-4.11041	3.36815e-12	7.46658e-11
Downregulation	ENSG00000160808	MYL3	-4.10309	1.12489e-10	1.83242e-09
Downregulation	ENSG00000204711	C9orf135	-4.09151	9.03357e-06	5.38424e-05
Downregulation	ENSG00000246022	ALDH1L1-AS2	-4.08632	1.28519e-13	3.64807e-12
Downregulation	ENSG00000180209	MYLPF	-4.08482	5.61143e-12	1.19188e-10
Downregulation	ENSG00000168539	CHRM1	-4.06244	3.26756e-09	4.08368e-08
Downregulation	ENSG00000165370	GPR101	-4.06244	2.11019e-07	1.8187e-06
Downregulation	ENSG00000146926	ASB10	-4.06137	3.23618e-08	3.31613e-07
Downregulation	ENSG00000176194	CIDEA	-4.05959	2.10202e-16	9.90463e-15
Downregulation	ENSG00000168631	DPCR1	-4.04742	1.45127e-12	3.46388e-11
Downregulation	ENSG00000188729	OSTN	-4.04632	2.07015e-10	3.21798e-09
Downregulation	ENSG00000091513	TF	-4.04023	2.42067e-17	1.32646e-15
Downregulation	ENSG00000251027	LINC01950	-4.0308	1.70699e-08	1.84835e-07
Downregulation	ENSG00000094796	KRT31	-4.02535	5.32141e-27	1.52807e-24
Downregulation	ENSG00000168509	HFE2	-4.02448	2.54471e-07	2.15855e-06
Downregulation	ENSG00000131730	CKMT2	-4.02157	6.48439e-15	2.34571e-13
Downregulation	ENSG00000094963	FMO2	-4.02043	5.16481e-19	3.74403e-17
Downregulation	ENSG00000163209	SPRR3	-4.00677	5.77515e-14	1.75639e-12
Downregulation	ENSG00000198488	B3GNT6	-3.99771	4.53294e-11	7.99969e-10
Downregulation	ENSG00000187151	ANGPTL5	-3.99115	6.94541e-14	2.07986e-12
Downregulation	ENSG00000164591	MYOZ3	-3.98675	2.29201e-14	7.48702e-13
Downregulation	ENSG00000139914	FITM1	-3.97932	3.14905e-20	2.87316e-18
Downregulation	ENSG00000196091	MYBPC1	-3.97589	1.26549e-07	1.1484e-06
Downregulation	ENSG00000197079	KRT35	-3.97551	8.60615e-11	1.43797e-09
Downregulation	ENSG00000206422	LRRC30	-3.9755	1.07686e-05	6.31475e-05
Downregulation	ENSG00000036473	OTC	-3.97204	1.51852e-15	6.15431e-14
Downregulation	ENSG00000145626	UGT3A1	-3.97156	1.31552e-08	1.45813e-07
Downregulation	ENSG00000174226	SNX31	-3.96501	9.97384e-18	5.81828e-16
Downregulation	ENSG00000204361	NXPE2	-3.959	7.31608e-09	8.52231e-08
Downregulation	ENSG00000234224	TMEM229A	-3.95644	1.28643e-07	1.16512e-06
Downregulation	ENSG00000117983	MUC5B	-3.95131	5.69201e-07	4.4577e-06
Downregulation	ENSG00000164434	FABP7	-3.9497	1.47135e-15	5.98936e-14
Downregulation	ENSG00000143028	SYPL2	-3.9442	3.58964e-15	1.35271e-13
Downregulation	ENSG00000124205	EDN3	-3.9321	1.34377e-09	1.7899e-08
Downregulation	ENSG00000180251	SLC9A4	-3.92158	1.48704e-13	4.18575e-12
Downregulation	ENSG00000266524	GDF10	-3.91567	1.0362e-17	6.02573e-16
Downregulation	ENSG00000108381	ASPA	-3.91515	5.3685e-30	2.58267e-27
Downregulation	ENSG00000185739	SRL	-3.9073	1.59755e-13	4.46963e-12
Downregulation	ENSG00000140986	RPL3L	-3.89757	3.03975e-21	3.3118e-19
Downregulation	ENSG00000161798	AQP5	-3.8936	2.02812e-10	3.15663e-09
Downregulation	ENSG00000166959	MS4A8	-3.89109	2.6697e-06	1.79807e-05
Downregulation	ENSG00000146809	ASB15	-3.88572	4.6292e-08	4.58624e-07
Downregulation	ENSG00000157330	C1orf158	-3.88448	1.33958e-11	2.64087e-10
Downregulation	ENSG00000144644	GADL1	-3.88275	1.0102e-14	3.53693e-13
Downregulation	ENSG00000262484	CCER2	-3.88194	6.6837e-19	4.75618e-17
Downregulation	ENSG00000198478	SH3BGRL2	-3.87519	3.06337e-38	5.40364e-35
Downregulation	ENSG00000170807	LMOD2	-3.87056	1.31683e-07	1.19003e-06
Downregulation	ENSG00000273540	AGBL1	-3.87013	4.5087e-08	4.48003e-07
Downregulation	ENSG00000188959	C9orf152	-3.85205	8.81178e-16	3.76922e-14
Downregulation	ENSG00000019102	VSIG2	-3.85079	3.87373e-21	4.07655e-19
Downregulation	ENSG00000113396	SLC27A6	-3.83938	1.47894e-12	3.5231e-11
Downregulation	ENSG00000165269	AQP7	-3.80991	1.46094e-22	1.98234e-20
Downregulation	ENSG00000133710	SPINK5	-3.80843	7.23873e-24	1.2244e-21
Downregulation	ENSG00000185847	LINC01405	-3.80787	2.29167e-14	7.48702e-13
Downregulation	ENSG00000013293	SLC7A14	-3.80745	3.21096e-11	5.85928e-10
Downregulation	ENSG00000152785	BMP3	-3.79738	2.22595e-11	4.18133e-10
Downregulation	ENSG00000125851	PCSK2	-3.78718	3.65922e-10	5.3789e-09
Downregulation	ENSG00000204897	KRT25	-3.77601	1.05337e-14	3.66384e-13
Downregulation	ENSG00000164309	CMYA5	-3.76823	3.68499e-12	8.10108e-11
Downregulation	ENSG00000130598	TNNI2	-3.76013	7.22549e-12	1.5003e-10
Downregulation	ENSG00000179914	ITLN1	-3.75965	3.87153e-12	8.47095e-11
Downregulation	ENSG00000109906	ZBTB16	-3.7584	9.98929e-17	4.93378e-15
Downregulation	ENSG00000136110	CNMD	-3.7504	3.22033e-07	2.67228e-06
Downregulation	ENSG00000164530	PI16	-3.74862	1.11833e-12	2.70759e-11
Downregulation	ENSG00000168530	MYL1	-3.74757	7.37868e-06	4.47786e-05
Downregulation	ENSG00000171819	ANGPTL7	-3.743	2.99975e-13	8.01152e-12
Downregulation	ENSG00000111245	MYL2	-3.74012	3.48501e-07	2.85988e-06
Downregulation	ENSG00000233725	LINC00284	-3.7276	5.32759e-06	3.34718e-05
Downregulation	ENSG00000101441	CST4	-3.7223	2.19447e-08	2.32788e-07
Downregulation	ENSG00000012223	LTF	-3.7087	1.56979e-08	1.71281e-07
Downregulation	ENSG00000179023	KLHDC7A	-3.70807	5.18663e-15	1.91172e-13
Downregulation	ENSG00000215853	RPTN	-3.69859	1.8405e-11	3.50888e-10
Downregulation	ENSG00000239474	KLHL41	-3.69785	6.56479e-08	6.32128e-07
Downregulation	ENSG00000120729	MYOT	-3.69278	3.32893e-10	4.94639e-09
Downregulation	ENSG00000248713	AC083902	-3.6904	4.012e-10	5.83496e-09
Downregulation	ENSG00000186335	SLC36A2	-3.68561	4.40557e-12	9.58846e-11
Downregulation	ENSG00000135447	PPP1R1A	-3.68555	6.9646e-09	8.15391e-08
Downregulation	ENSG00000157119	KLHL40	-3.68461	1.57985e-06	1.12327e-05
Downregulation	ENSG00000164120	HPGD	-3.68208	1.8009e-23	2.88791e-21
Downregulation	ENSG00000111405	ENDOU	-3.67146	2.29603e-15	9.02357e-14
Downregulation	ENSG00000124490	CRISP2	-3.66849	4.5776e-05	0.000228991
Downregulation	ENSG00000183230	CTNNA3	-3.65994	5.30459e-11	9.24126e-10
Downregulation	ENSG00000081248	CACNA1S	-3.65776	1.82233e-06	1.27946e-05
Downregulation	ENSG00000188338	SLC38A3	-3.65231	9.84975e-20	8.12616e-18
Downregulation	ENSG00000161281	COX7A1	-3.64666	9.61874e-27	2.60078e-24
Downregulation	ENSG00000127324	TSPAN8	-3.64054	1.39685e-13	3.95291e-12
Downregulation	ENSG00000185028	LRRC14B	-3.64046	8.28245e-11	1.38952e-09
Downregulation	ENSG00000162461	SLC25A34	-3.63618	4.47388e-30	2.2029e-27
Downregulation	ENSG00000006747	SCIN	-3.62683	1.16309e-29	5.25418e-27
Downregulation	ENSG00000142973	CYP4B1	-3.6265	2.04408e-13	5.62129e-12
Downregulation	ENSG00000213171	LINGO4	-3.61918	3.03213e-16	1.39181e-14
Downregulation	ENSG00000186439	TRDN	-3.61829	3.23327e-07	2.68242e-06
Downregulation	ENSG00000173991	TCAP	-3.61681	7.79281e-09	9.04352e-08
Downregulation	ENSG00000197893	NRAP	-3.61604	5.44622e-06	3.41476e-05
Downregulation	ENSG00000156413	FUT6	-3.61032	8.9847e-15	3.18184e-13
Downregulation	ENSG00000187533	PRR27	-3.60946	0.00356092	0.0103295
Downregulation	ENSG00000001626	CFTR	-3.60581	9.76045e-14	2.84019e-12
Downregulation	ENSG00000196260	SFTA2	-3.60349	3.2363e-09	4.04735e-08
Downregulation	ENSG00000179636	TPPP2	-3.60204	1.87945e-18	1.24768e-16
Downregulation	ENSG00000236780	LINC01829	-3.59326	4.38254e-16	1.97257e-14
Downregulation	ENSG00000185863	TMEM210	-3.58445	2.8306e-09	3.57375e-08
Downregulation	ENSG00000226869	LHFPL3-AS1	-3.5818	6.86163e-05	0.000328519
Downregulation	ENSG00000163827	LRRC2	-3.58048	4.76763e-12	1.02918e-10
Downregulation	ENSG00000124939	SCGB2A1	-3.58023	4.36145e-08	4.34749e-07
Downregulation	ENSG00000007314	SCN4A	-3.57974	1.18022e-08	1.32001e-07
Downregulation	ENSG00000124003	MOGAT1	-3.57582	1.41309e-09	1.87954e-08
Downregulation	ENSG00000114854	TNNC1	-3.57558	8.4571e-09	9.74421e-08
Downregulation	ENSG00000164128	NPY1R	-3.56953	3.65567e-15	1.37479e-13
Downregulation	ENSG00000116194	ANGPTL1	-3.55658	1.59017e-17	9.00685e-16
Downregulation	ENSG00000178821	TMEM52	-3.55633	8.65567e-27	2.35759e-24
Downregulation	ENSG00000119457	SLC46A2	-3.55218	4.46221e-27	1.30152e-24
Downregulation	ENSG00000257501	AC007424	-3.54261	4.24459e-09	5.17722e-08
Downregulation	ENSG00000172318	B3GALT1	-3.54055	1.32997e-12	3.19082e-11
Downregulation	ENSG00000124253	PCK1	-3.53027	2.75935e-13	7.4176e-12
Downregulation	ENSG00000134873	CLDN10	-3.51286	1.04258e-09	1.41726e-08
Downregulation	ENSG00000160182	TFF1	-3.50958	3.37249e-05	0.000174431
Downregulation	ENSG00000274749	KRTAP7-1	-3.48335	0.00246154	0.00751712
Downregulation	ENSG00000274956	AC120042	-3.48304	1.42688e-11	2.79513e-10
Downregulation	ENSG00000022267	FHL1	-3.47974	9.93708e-17	4.91454e-15
Downregulation	ENSG00000165197	VEGFD	-3.47576	1.40177e-18	9.45821e-17
Downregulation	ENSG00000157150	TIMP4	-3.47045	1.47857e-24	2.85264e-22
Downregulation	ENSG00000180347	CCDC129	-3.47016	7.00794e-08	6.71309e-07
Downregulation	ENSG00000146469	VIP	-3.46797	3.87316e-14	1.21898e-12
Downregulation	ENSG00000185664	PMEL	-3.46586	3.58794e-36	4.92253e-33
Downregulation	ENSG00000138379	MSTN	-3.45448	1.56119e-16	7.4911e-15
Downregulation	ENSG00000185149	NPY2R	-3.44582	4.62863e-07	3.68886e-06
Downregulation	ENSG00000140505	CYP1A2	-3.44401	2.05244e-08	2.18725e-07
Downregulation	ENSG00000174407	MIR1-1HG	-3.44177	0.000103187	0.00047004
Downregulation	ENSG00000243543	WFDC6	-3.43865	2.11929e-08	2.25329e-07
Downregulation	ENSG00000248746	ACTN3	-3.43552	7.00455e-11	1.18642e-09
Downregulation	ENSG00000078328	RBFOX1	-3.43484	6.04376e-09	7.17791e-08
Downregulation	ENSG00000141161	UNC45B	-3.42962	5.33237e-08	5.23806e-07
Downregulation	ENSG00000112782	CLIC5	-3.42405	1.10983e-18	7.67007e-17
Downregulation	ENSG00000170509	HSD17B13	-3.42117	1.85527e-23	2.96228e-21
Downregulation	ENSG00000175946	KLHL38	-3.41958	1.1745e-11	2.33657e-10
Downregulation	ENSG00000267603	LINC01028	-3.41753	0.000424817	0.00162752
Downregulation	ENSG00000154975	CA10	-3.41731	8.3599e-11	1.3996e-09
Downregulation	ENSG00000168269	FOXI1	-3.41597	2.21447e-05	0.000119983
Downregulation	ENSG00000204889	KRT40	-3.41162	3.16105e-08	3.24812e-07
Downregulation	ENSG00000214456	PLIN5	-3.41084	8.2968e-24	1.38441e-21
Downregulation	ENSG00000248771	SMIM31	-3.40904	1.73293e-05	9.65595e-05
Downregulation	ENSG00000134531	EMP1	-3.40797	1.45177e-49	7.68254e-46
Downregulation	ENSG00000214128	TMEM213	-3.40739	4.70394e-05	0.000234566
Downregulation	ENSG00000103184	SEC14L5	-3.40451	1.18653e-33	9.98921e-31
Downregulation	ENSG00000181234	TMEM132C	-3.40395	6.9027e-12	1.4438e-10
Downregulation	ENSG00000007062	PROM1	-3.4002	2.49553e-09	3.18986e-08
Downregulation	ENSG00000157103	SLC6A1	-3.39617	3.48779e-21	3.74488e-19
Downregulation	ENSG00000184601	C14orf180	-3.39608	6.50928e-05	0.000313513
Downregulation	ENSG00000132915	PDE6A	-3.39406	4.22503e-23	6.23538e-21
Downregulation	ENSG00000226497	LINC02549	-3.39114	0.00368055	0.0106171
Downregulation	ENSG00000228126	FALEC	-3.388	5.49773e-19	3.95441e-17
Downregulation	ENSG00000167701	GPT	-3.38275	5.67006e-25	1.17998e-22
Downregulation	ENSG00000164776	PHKG1	-3.38255	4.75172e-18	2.93853e-16
Downregulation	ENSG00000163815	CLEC3B	-3.37951	5.13731e-31	2.79855e-28
Downregulation	ENSG00000151365	THRSP	-3.37341	2.91924e-13	7.81298e-12
Downregulation	ENSG00000007306	CEACAM7	-3.37225	5.18609e-09	6.21308e-08
Downregulation	ENSG00000091128	LAMB4	-3.37187	8.94911e-15	3.17227e-13
Downregulation	ENSG00000173612	GPRC6A	-3.37148	6.38924e-06	3.94198e-05
Downregulation	ENSG00000105929	ATP6V0A4	-3.36778	2.21017e-17	1.22014e-15
Downregulation	ENSG00000248801	C8orf34-AS1	-3.36621	3.37126e-08	3.43553e-07
Downregulation	ENSG00000151729	SLC25A4	-3.36398	2.79142e-30	1.45253e-27
Downregulation	ENSG00000183091	NEB	-3.36052	1.06071e-08	1.19792e-07
Downregulation	ENSG00000108759	KRT32	-3.34633	2.48046e-15	9.70261e-14
Downregulation	ENSG00000168309	FAM107A	-3.3439	2.11995e-27	6.65503e-25
Downregulation	ENSG00000173610	UGT2A1	-3.3397	1.72158e-05	9.59993e-05
Downregulation	ENSG00000140519	RHCG	-3.32997	1.35783e-14	4.61451e-13
Downregulation	ENSG00000180875	GREM2	-3.32068	2.57988e-15	1.00702e-13
Downregulation	ENSG00000198881	ASB12	-3.3197	3.82254e-11	6.86371e-10
Downregulation	ENSG00000155657	TTN	-3.31756	1.57356e-08	1.71591e-07
Downregulation	ENSG00000120215	MLANA	-3.31341	1.83281e-32	1.281e-29
Downregulation	ENSG00000101542	CDH20	-3.31167	7.57265e-18	4.4739e-16
Downregulation	ENSG00000160862	AZGP1	-3.30593	2.39386e-08	2.52566e-07
Downregulation	ENSG00000178568	ERBB4	-3.30401	9.55191e-13	2.33861e-11
Downregulation	ENSG00000188581	KRTAP1-1	-3.29797	7.28833e-09	8.49266e-08
Downregulation	ENSG00000230368	FAM41C	-3.29056	4.07683e-07	3.29158e-06
Downregulation	ENSG00000154358	OBSCN	-3.28993	8.16096e-22	9.8793e-20
Downregulation	ENSG00000079393	DUSP13	-3.28802	4.42988e-12	9.63141e-11
Downregulation	ENSG00000171714	ANO5	-3.28584	4.39729e-10	6.33562e-09
Downregulation	ENSG00000172478	C2orf54	-3.28469	2.48751e-19	1.91569e-17
Downregulation	ENSG00000126233	SLURP1	-3.2824	1.14005e-10	1.85548e-09
Downregulation	ENSG00000198523	PLN	-3.27619	1.31733e-12	3.16663e-11
Downregulation	ENSG00000267709	AC024592	-3.27113	1.14035e-15	4.76771e-14
Downregulation	ENSG00000169562	GJB1	-3.26904	1.38328e-07	1.24311e-06
Downregulation	ENSG00000207197	SNORD116-12	-3.26792	0.000162201	0.000700363
Downregulation	ENSG00000168477	TNXB	-3.26662	3.18278e-17	1.70375e-15
Downregulation	ENSG00000224090	AC097468	-3.26452	1.9602e-07	1.7021e-06
Downregulation	ENSG00000183036	PCP4	-3.26132	1.8902e-05	0.000104257
Downregulation	ENSG00000229380	AC147651	-3.26023	8.83785e-08	8.28811e-07
Downregulation	ENSG00000158445	KCNB1	-3.25677	1.10993e-14	3.84973e-13
Downregulation	ENSG00000162873	KLHDC8A	-3.25396	8.06563e-17	4.0375e-15
Downregulation	ENSG00000158458	NRG2	-3.25304	3.32864e-22	4.25182e-20
Downregulation	ENSG00000281097	LINC01395	-3.24908	1.5236e-17	8.65627e-16
Downregulation	ENSG00000128849	CGNL1	-3.24569	1.3837e-24	2.69771e-22
Downregulation	ENSG00000174611	KY	-3.24448	4.01875e-13	1.05955e-11
Downregulation	ENSG00000276409	CCL14	-3.24191	4.51832e-16	2.02385e-14
Downregulation	ENSG00000138615	CILP	-3.24094	1.71419e-12	4.02399e-11
Downregulation	ENSG00000092529	CAPN3	-3.24061	6.87647e-18	4.11511e-16
Downregulation	ENSG00000163884	KLF15	-3.23881	5.27582e-22	6.53619e-20
Downregulation	ENSG00000257588	AC025154	-3.2349	5.36673e-05	0.000263625
Downregulation	ENSG00000080493	SLC4A4	-3.23007	2.65709e-18	1.7088e-16
Downregulation	ENSG00000124935	SCGB1D2	-3.229	0.000111955	0.000504644
Downregulation	ENSG00000203985	LDLRAD1	-3.22305	1.96836e-09	2.55928e-08
Downregulation	ENSG00000223561	AC005165	-3.2218	4.55998e-10	6.54456e-09
Downregulation	ENSG00000250426	FTLP10	-3.21842	6.97076e-07	5.37842e-06
Downregulation	ENSG00000259974	LINC00261	-3.21784	6.95581e-07	5.368e-06
Downregulation	ENSG00000116882	HAO2	-3.21705	1.18453e-11	2.35399e-10
Downregulation	ENSG00000136457	CHAD	-3.21574	3.97919e-18	2.48568e-16
Downregulation	ENSG00000119147	C2orf40	-3.21553	3.31503e-12	7.37184e-11
Downregulation	ENSG00000170262	MRAP	-3.21393	2.25621e-13	6.15894e-12
Downregulation	ENSG00000265369	PCAT18	-3.20921	4.52118e-05	0.000226567
Downregulation	ENSG00000213424	KRT222	-3.20204	2.24745e-15	8.86607e-14
Downregulation	ENSG00000271952	LINC01954	-3.2005	1.07598e-09	1.45625e-08
Downregulation	ENSG00000167653	PSCA	-3.19894	8.6124e-14	2.53802e-12
Downregulation	ENSG00000158022	TRIM63	-3.19521	2.44043e-07	2.07818e-06
Downregulation	ENSG00000146151	HMGCLL1	-3.19304	1.8901e-12	4.39241e-11
Downregulation	ENSG00000101306	MYLK2	-3.19024	5.73081e-12	1.21584e-10
Downregulation	ENSG00000136546	SCN7A	-3.18701	8.16752e-12	1.67803e-10
Downregulation	ENSG00000164440	TXLNB	-3.18365	7.95341e-12	1.63768e-10
Downregulation	ENSG00000185437	SH3BGR	-3.17702	3.81479e-21	4.04903e-19
Downregulation	ENSG00000101210	EEF1A2	-3.17628	4.55759e-10	6.54367e-09
Downregulation	ENSG00000162998	FRZB	-3.17505	6.33821e-22	7.74872e-20
Downregulation	ENSG00000163145	C1QTNF7	-3.1681	3.29279e-22	4.22058e-20
Downregulation	ENSG00000196482	ESRRG	-3.16652	2.50617e-11	4.67217e-10
Downregulation	ENSG00000101938	CHRDL1	-3.16612	2.23221e-09	2.8731e-08
Downregulation	ENSG00000109158	GABRA4	-3.16107	3.96099e-06	2.56292e-05
Downregulation	ENSG00000106258	CYP3A5	-3.16083	9.44209e-16	4.02027e-14
Downregulation	ENSG00000168334	XIRP1	-3.15956	1.6033e-09	2.11658e-08
Downregulation	ENSG00000158528	PPP1R9A	-3.15842	1.3405e-12	3.21192e-11
Downregulation	ENSG00000187550	SBK2	-3.15716	2.82527e-06	1.88911e-05
Downregulation	ENSG00000261863	LINC01996	-3.15333	1.15912e-06	8.53285e-06
Downregulation	ENSG00000150672	DLG2	-3.14965	1.0093e-24	2.03192e-22
Downregulation	ENSG00000188257	PLA2G2A	-3.14834	2.70543e-08	2.81905e-07
Downregulation	ENSG00000177354	C10orf71	-3.14811	0.00012084	0.000539701
Downregulation	ENSG00000266964	FXYD1	-3.14805	9.89139e-14	2.87153e-12
Downregulation	ENSG00000119938	PPP1R3C	-3.14638	3.4521e-15	1.30753e-13
Downregulation	ENSG00000280409	LINC01101	-3.14405	0.000301804	0.00120757
Downregulation	ENSG00000171476	HOPX	-3.14258	4.6065e-20	4.07252e-18
Downregulation	ENSG00000110195	FOLR1	-3.1417	9.56879e-09	1.09164e-07
Downregulation	ENSG00000172382	PRSS27	-3.13811	1.32995e-16	6.4568e-15
Downregulation	ENSG00000250958	LINC00492	-3.13798	4.72329e-11	8.29639e-10
Downregulation	ENSG00000156219	ART3	-3.13679	6.67669e-12	1.40207e-10
Downregulation	ENSG00000184650	ODF4	-3.13568	9.98392e-12	2.01325e-10
Downregulation	ENSG00000010282	HHATL	-3.13027	8.30531e-06	4.98305e-05
Downregulation	ENSG00000104371	DKK4	-3.12643	4.67333e-11	8.22004e-10
Downregulation	ENSG00000175161	CADM2	-3.12408	1.96716e-11	3.71974e-10
Downregulation	ENSG00000138347	MYPN	-3.12016	7.4844e-07	5.73768e-06
Downregulation	ENSG00000188176	SMTNL2	-3.11491	5.87589e-09	6.98525e-08
Downregulation	ENSG00000157087	ATP2B2	-3.11475	9.35863e-16	3.99392e-14
Downregulation	ENSG00000077522	ACTN2	-3.11269	7.30315e-06	4.44075e-05
Downregulation	ENSG00000187758	ADH1A	-3.10995	2.85618e-11	5.26375e-10
Downregulation	ENSG00000108823	SGCA	-3.10734	1.24185e-09	1.66252e-08
Downregulation	ENSG00000205678	TECRL	-3.10685	2.44465e-05	0.000130996
Downregulation	ENSG00000100373	UPK3A	-3.10103	9.8293e-19	6.86994e-17
Downregulation	ENSG00000189129	PLAC9	-3.09982	7.84105e-28	2.71454e-25
Downregulation	ENSG00000185942	NKAIN3	-3.09778	1.58184e-06	1.12447e-05
Downregulation	ENSG00000204071	TCEAL6	-3.09563	6.21862e-12	1.31257e-10
Downregulation	ENSG00000170011	MYRIP	-3.09407	2.04347e-18	1.33739e-16
Downregulation	ENSG00000130595	TNNT3	-3.09252	5.60107e-08	5.47442e-07
Downregulation	ENSG00000182836	PLCXD3	-3.08992	7.05598e-12	1.47005e-10
Downregulation	ENSG00000182533	CAV3	-3.08727	8.75981e-06	5.23793e-05
Downregulation	ENSG00000188716	DUPD1	-3.08661	2.86232e-05	0.000150802
Downregulation	ENSG00000179564	LSMEM2	-3.07856	4.42436e-14	1.37724e-12
Downregulation	ENSG00000269186	LINC01082	-3.07631	0.00116803	0.00393805
Downregulation	ENSG00000240654	C1QTNF9	-3.07577	1.95875e-07	1.70204e-06
Downregulation	ENSG00000167769	ACER1	-3.07482	5.79436e-10	8.20491e-09
Downregulation	ENSG00000197561	ELANE	-3.07301	9.86547e-13	2.40742e-11
Downregulation	ENSG00000203952	CCDC160	-3.07127	6.26239e-09	7.42091e-08
Downregulation	ENSG00000163380	LMOD3	-3.07041	7.28076e-07	5.58966e-06
Downregulation	ENSG00000154080	CHST9	-3.06553	1.6836e-05	9.41512e-05
Downregulation	ENSG00000250392	LINC02502	-3.06245	6.30581e-07	4.90933e-06
Downregulation	ENSG00000135222	CSN2	-3.05949	0.00100348	0.0034476
Downregulation	ENSG00000197769	MAP1LC3C	-3.05317	7.00188e-18	4.1834e-16
Downregulation	ENSG00000105668	UPK1A	-3.05072	1.31659e-07	1.19003e-06
Downregulation	ENSG00000126016	AMOT	-3.05071	8.18377e-14	2.41748e-12
Downregulation	ENSG00000166317	SYNPO2L	-3.04784	1.93258e-09	2.51896e-08
Downregulation	ENSG00000111404	RERGL	-3.04185	1.39545e-14	4.73367e-13
Downregulation	ENSG00000077009	NMRK2	-3.03992	4.64396e-05	0.000231998
Downregulation	ENSG00000160678	S100A1	-3.03383	8.40381e-12	1.72085e-10
Downregulation	ENSG00000206072	SERPINB11	-3.03248	5.76334e-08	5.61524e-07
Downregulation	ENSG00000108576	SLC6A4	-3.03148	3.51159e-12	7.74284e-11
Downregulation	ENSG00000163092	XIRP2	-3.02865	0.000327939	0.00129799
Downregulation	ENSG00000005981	ASB4	-3.02602	4.98097e-09	5.98762e-08
Downregulation	ENSG00000185737	NRG3	-3.02586	1.31581e-10	2.11277e-09
Downregulation	ENSG00000121769	FABP3	-3.02284	1.07661e-15	4.5319e-14
Downregulation	ENSG00000186868	MAPT	-3.0207	1.33508e-14	4.54971e-13
Downregulation	ENSG00000183273	CCDC60	-3.01474	9.26998e-07	6.97659e-06
Downregulation	ENSG00000172987	HPSE2	-3.01187	1.00259e-10	1.64988e-09
Downregulation	ENSG00000005381	MPO	-3.01182	4.3251e-19	3.22363e-17
Downregulation	ENSG00000183347	GBP6	-2.98787	1.57431e-19	1.26776e-17
Downregulation	ENSG00000140297	GCNT3	-2.98146	2.3865e-15	9.34493e-14
Downregulation	ENSG00000136155	SCEL	-2.97653	1.66635e-14	5.57101e-13
Downregulation	ENSG00000133878	DUSP26	-2.97111	2.30659e-07	1.97373e-06
Downregulation	ENSG00000224958	PGM5-AS1	-2.96149	1.61683e-09	2.13292e-08
Downregulation	ENSG00000008196	TFAP2B	-2.96087	5.38888e-05	0.000264608
Downregulation	ENSG00000215475	SIAH3	-2.95866	1.32413e-08	1.46636e-07
Downregulation	ENSG00000198491	AC007920	-2.95713	2.17708e-05	0.00011818
Downregulation	ENSG00000070193	FGF10	-2.95646	8.3628e-10	1.15247e-08
Downregulation	ENSG00000183844	FAM3B	-2.95523	1.52299e-07	1.35685e-06
Downregulation	ENSG00000189367	KIAA0408	-2.95298	2.42628e-07	2.06804e-06
Downregulation	ENSG00000184454	NCMAP	-2.95139	5.20353e-14	1.60095e-12
Downregulation	ENSG00000198574	SH2D1B	-2.95089	7.58354e-15	2.72735e-13
Downregulation	ENSG00000255794	RMST	-2.95003	0.000746289	0.0026602
Downregulation	ENSG00000230173	LINC01790	-2.94924	0.0193584	0.0440231
Downregulation	ENSG00000272414	FAM47E-STBD1	-2.94148	1.05303e-06	7.83094e-06
Downregulation	ENSG00000124743	KLHL31	-2.93997	3.22654e-14	1.02682e-12
Downregulation	ENSG00000177752	YIPF7	-2.93647	1.25944e-05	7.27596e-05
Downregulation	ENSG00000101443	WFDC2	-2.93398	1.45398e-07	1.29971e-06
Downregulation	ENSG00000152642	GPD1L	-2.93239	2.96551e-45	9.1543e-42
Downregulation	ENSG00000258766	DIO2-AS1	-2.92855	4.77448e-08	4.7163e-07
Downregulation	ENSG00000162771	FAM71A	-2.92819	6.66195e-05	0.000320118
Downregulation	ENSG00000117115	PADI2	-2.92477	7.19066e-11	1.21516e-09
Downregulation	ENSG00000130528	HRC	-2.92452	1.30164e-07	1.17774e-06
Downregulation	ENSG00000112936	C7	-2.92146	6.72523e-09	7.89612e-08
Downregulation	ENSG00000179796	LRRC3B	-2.91812	1.0532e-06	7.83094e-06
Downregulation	ENSG00000204323	SMIM5	-2.91717	1.00853e-19	8.28355e-18
Downregulation	ENSG00000172399	MYOZ2	-2.91654	2.58388e-05	0.00013758
Downregulation	ENSG00000105048	TNNT1	-2.91583	4.58073e-12	9.92305e-11
Downregulation	ENSG00000144712	CAND2	-2.91506	4.62723e-15	1.71235e-13
Downregulation	ENSG00000116299	KIAA1324	-2.91373	9.73246e-13	2.37653e-11
Downregulation	ENSG00000186479	RGS7BP	-2.91362	2.84951e-09	3.59518e-08
Downregulation	ENSG00000149260	CAPN5	-2.91349	1.03179e-36	1.52882e-33
Downregulation	ENSG00000171033	PKIA	-2.9133	1.12752e-14	3.89978e-13
Downregulation	ENSG00000138722	MMRN1	-2.91274	9.07408e-14	2.65716e-12
Downregulation	ENSG00000134827	TCN1	-2.90777	2.19494e-09	2.83103e-08
Downregulation	ENSG00000280350	LINC01726	-2.90507	2.83937e-05	0.000149764
Downregulation	ENSG00000165028	NIPSNAP3B	-2.9025	1.51507e-20	1.45396e-18
Downregulation	ENSG00000261713	SSTR5-AS1	-2.89885	1.22871e-06	8.9986e-06
Downregulation	ENSG00000172508	CARNS1	-2.89811	3.8308e-18	2.39703e-16
Downregulation	ENSG00000148826	NKX6-2	-2.89432	2.05278e-09	2.65785e-08
Downregulation	ENSG00000277494	GPIHBP1	-2.8926	9.95077e-18	5.81398e-16
Downregulation	ENSG00000162598	C1orf87	-2.88872	1.49671e-05	8.49958e-05
Downregulation	ENSG00000263155	MYZAP	-2.88855	3.0384e-23	4.61277e-21
Downregulation	ENSG00000111339	ART4	-2.88819	1.84309e-12	4.29665e-11
Downregulation	ENSG00000180871	CXCR2	-2.88631	7.8847e-17	3.95227e-15
Downregulation	ENSG00000156564	LRFN2	-2.88493	7.45748e-14	2.22601e-12
Downregulation	ENSG00000187715	KBTBD12	-2.88349	4.62725e-06	2.94717e-05
Downregulation	ENSG00000124701	APOBEC2	-2.88079	3.22249e-06	2.12441e-05
Downregulation	ENSG00000145949	MYLK4	-2.87752	4.88266e-25	1.04548e-22
Downregulation	ENSG00000112530	PACRG	-2.87157	6.90311e-15	2.48989e-13
Downregulation	ENSG00000255774	AP000439	-2.87129	6.51287e-09	7.68087e-08
Downregulation	ENSG00000154269	ENPP3	-2.86983	4.03065e-13	1.0609e-11
Downregulation	ENSG00000072954	TMEM38A	-2.86856	1.03036e-14	3.59734e-13
Downregulation	ENSG00000115474	KCNJ13	-2.8684	2.37766e-11	4.44826e-10
Downregulation	ENSG00000178796	RIIAD1	-2.86697	1.07253e-09	1.45265e-08
Downregulation	ENSG00000250456	LINC02260	-2.862	0.00727281	0.0191899
Downregulation	ENSG00000267206	LCN6	-2.85914	3.10392e-15	1.18689e-13
Downregulation	ENSG00000233760	AC004947	-2.85712	5.58785e-09	6.66208e-08
Downregulation	ENSG00000196218	RYR1	-2.85496	2.03649e-12	4.71486e-11
Downregulation	ENSG00000267690	LDLRAD4-AS1	-2.85012	3.76946e-10	5.52343e-09
Downregulation	ENSG00000077274	CAPN6	-2.84844	1.89609e-08	2.03526e-07
Downregulation	ENSG00000230442	AC006333	-2.84755	0.000151131	0.000658631
Downregulation	ENSG00000184905	TCEAL2	-2.84414	3.34787e-11	6.09412e-10
Downregulation	ENSG00000146147	MLIP	-2.84208	6.09049e-14	1.84171e-12
Downregulation	ENSG00000248464	FGF10-AS1	-2.83936	1.63796e-09	2.15848e-08
Downregulation	ENSG00000134160	TRPM1	-2.8393	1.57673e-09	2.08224e-08
Downregulation	ENSG00000122477	LRRC39	-2.83465	5.80006e-12	1.22772e-10
Downregulation	ENSG00000147573	TRIM55	-2.83044	2.94905e-08	3.05059e-07
Downregulation	ENSG00000172458	IL17D	-2.82945	1.25146e-21	1.45323e-19
Downregulation	ENSG00000211445	GPX3	-2.82892	5.54244e-22	6.84362e-20
Downregulation	ENSG00000154556	SORBS2	-2.82801	3.86231e-21	4.07612e-19
Downregulation	ENSG00000172995	ARPP21	-2.8262	9.37571e-05	0.000432455
Downregulation	ENSG00000230873	STMND1	-2.8255	5.78785e-07	4.52797e-06
Downregulation	ENSG00000036448	MYOM2	-2.82369	6.92436e-09	8.10936e-08
Downregulation	ENSG00000141338	ABCA8	-2.82307	1.09229e-10	1.7836e-09
Downregulation	ENSG00000102683	SGCG	-2.82213	2.05753e-07	1.77828e-06
Downregulation	ENSG00000136842	TMOD1	-2.82206	7.17694e-10	1.00021e-08
Downregulation	ENSG00000213088	ACKR1	-2.8215	5.14742e-14	1.58897e-12
Downregulation	ENSG00000152611	CAPSL	-2.81974	1.05413e-05	6.19026e-05
Downregulation	ENSG00000187272	KRTAP9-8	-2.81848	0.00380419	0.0109265
Downregulation	ENSG00000175564	UCP3	-2.81637	1.54569e-13	4.32782e-12
Downregulation	ENSG00000241158	ADAMTS9-AS1	-2.81339	1.85247e-17	1.03971e-15
Downregulation	ENSG00000127249	ATP13A4	-2.8122	3.0575e-10	4.57982e-09
Downregulation	ENSG00000143365	RORC	-2.81182	7.14723e-16	3.10381e-14
Downregulation	ENSG00000153531	ADPRHL1	-2.81021	2.2186e-20	2.07012e-18
Downregulation	ENSG00000205038	PKHD1L1	-2.8097	5.19592e-12	1.11127e-10
Downregulation	ENSG00000170290	SLN	-2.80894	2.02184e-05	0.000110612
Downregulation	ENSG00000108839	ALOX12	-2.80836	4.80186e-12	1.03596e-10
Downregulation	ENSG00000111241	FGF6	-2.80716	5.29931e-05	0.000260728
Downregulation	ENSG00000139874	SSTR1	-2.80667	4.07404e-11	7.26949e-10
Downregulation	ENSG00000203782	LOR	-2.80337	3.45355e-05	0.000178151
Downregulation	ENSG00000185105	MYADML2	-2.80145	2.77503e-06	1.86021e-05
Downregulation	ENSG00000198300	PEG3	-2.80139	2.88482e-11	5.31126e-10
Downregulation	ENSG00000108231	LGI1	-2.7948	9.64303e-09	1.0991e-07
Downregulation	ENSG00000006128	TAC1	-2.79078	4.42161e-07	3.54446e-06
Downregulation	ENSG00000143412	ANXA9	-2.78971	4.09433e-23	6.06665e-21
Downregulation	ENSG00000189058	APOD	-2.78597	6.61479e-14	1.98728e-12
Downregulation	ENSG00000188833	ENTPD8	-2.78451	5.664e-08	5.52718e-07
Downregulation	ENSG00000246375	AC107067	-2.78246	3.13111e-19	2.36706e-17
Downregulation	ENSG00000118094	TREH	-2.77889	2.54285e-09	3.24474e-08
Downregulation	ENSG00000178343	SHISA3	-2.77525	1.22663e-09	1.64392e-08
Downregulation	ENSG00000103316	CRYM	-2.77481	2.5202e-12	5.75561e-11
Downregulation	ENSG00000104848	KCNA7	-2.76674	3.92651e-09	4.82469e-08
Downregulation	ENSG00000269985	AL021328	-2.76479	4.44093e-09	5.39009e-08
Downregulation	ENSG00000115290	GRB14	-2.76404	1.56035e-12	3.69803e-11
Downregulation	ENSG00000156222	SLC28A1	-2.7638	2.55402e-11	4.74942e-10
Downregulation	ENSG00000152154	TMEM178A	-2.75974	4.40814e-14	1.37335e-12
Downregulation	ENSG00000145362	ANK2	-2.75929	4.44255e-15	1.65061e-13
Downregulation	ENSG00000132464	ENAM	-2.7509	1.97691e-09	2.56859e-08
Downregulation	ENSG00000114248	LRRC31	-2.74395	0.00137745	0.00454442
Downregulation	ENSG00000105679	GAPDHS	-2.74004	3.86718e-07	3.14218e-06
Downregulation	ENSG00000163050	COQ8A	-2.7376	2.04372e-21	2.30809e-19
Downregulation	ENSG00000078814	MYH7B	-2.73673	9.80752e-18	5.73933e-16
Downregulation	ENSG00000262188	LINC01978	-2.73578	1.67272e-11	3.2205e-10
Downregulation	ENSG00000198807	PAX9	-2.73571	4.64095e-18	2.87483e-16
Downregulation	ENSG00000185303	SFTPA2	-2.73489	1.93376e-07	1.68197e-06
Downregulation	ENSG00000121577	POPDC2	-2.73423	9.14171e-19	6.43795e-17
Downregulation	ENSG00000145879	SPINK7	-2.73305	3.66643e-06	2.38566e-05
Downregulation	ENSG00000152078	TMEM56	-2.72781	8.32062e-15	2.96651e-13
Downregulation	ENSG00000241479	AC074033	-2.72731	2.59149e-10	3.9359e-09
Downregulation	ENSG00000160539	PLPP7	-2.72585	4.73597e-13	1.23198e-11
Downregulation	ENSG00000146352	CLVS2	-2.72417	3.6645e-05	0.000188142
Downregulation	ENSG00000151882	CCL28	-2.72302	2.40282e-21	2.6649e-19
Downregulation	ENSG00000198842	DUSP27	-2.7226	8.44074e-05	0.000394487
Downregulation	ENSG00000197191	CYSRT1	-2.7214	1.19267e-13	3.40896e-12
Downregulation	ENSG00000184350	MRGPRE	-2.71689	9.67015e-07	7.24538e-06
Downregulation	ENSG00000198467	TPM2	-2.71483	1.84787e-13	5.11972e-12
Downregulation	ENSG00000162409	PRKAA2	-2.70855	2.03587e-08	2.17083e-07
Downregulation	ENSG00000149654	CDH22	-2.70583	6.27575e-09	7.43437e-08
Downregulation	ENSG00000173627	APOBEC4	-2.70355	3.0522e-05	0.000159513
Downregulation	ENSG00000241595	KRTAP9-4	-2.69453	0.000360386	0.00141044
Downregulation	ENSG00000103460	TOX3	-2.69253	2.71522e-05	0.000143994
Downregulation	ENSG00000170162	VGLL2	-2.69161	1.36626e-05	7.83117e-05
Downregulation	ENSG00000221880	KRTAP1-3	-2.68984	0.00117482	0.00395806
Downregulation	ENSG00000154330	PGM5	-2.68605	4.77091e-14	1.4789e-12
Downregulation	ENSG00000112981	NME5	-2.68319	6.13454e-13	1.56503e-11
Downregulation	ENSG00000186190	BPIFB3	-2.68236	0.000805038	0.00284253
Downregulation	ENSG00000272573	MUSTN1	-2.68136	7.73033e-06	4.66984e-05
Downregulation	ENSG00000188277	C15orf62	-2.68023	3.25566e-20	2.96313e-18
Downregulation	ENSG00000232656	IDI2-AS1	-2.67678	9.34031e-17	4.65044e-15
Downregulation	ENSG00000228484	AL137025	-2.67661	8.16569e-06	4.90723e-05
Downregulation	ENSG00000077063	CTTNBP2	-2.67643	4.47137e-11	7.90988e-10
Downregulation	ENSG00000122756	CNTFR	-2.67596	6.01752e-10	8.47878e-09
Downregulation	ENSG00000250073	AP000866	-2.67473	5.43728e-29	2.09805e-26
Downregulation	ENSG00000130649	CYP2E1	-2.67442	4.11944e-12	8.98683e-11
Downregulation	ENSG00000225742	LINC02036	-2.67227	1.1523e-09	1.55274e-08
Downregulation	ENSG00000079385	CEACAM1	-2.67143	6.90376e-16	3.01575e-14
Downregulation	ENSG00000165795	NDRG2	-2.67039	3.73366e-29	1.51985e-26
Downregulation	ENSG00000166840	GLYATL1	-2.66796	3.94176e-12	8.61443e-11
Downregulation	ENSG00000144339	TMEFF2	-2.66674	9.51537e-07	7.13662e-06
Downregulation	ENSG00000182389	CACNB4	-2.66135	4.87928e-12	1.05083e-10
Downregulation	ENSG00000106541	AGR2	-2.66038	5.93352e-11	1.02421e-09
Downregulation	ENSG00000168306	ACOX2	-2.65853	1.62876e-24	3.09406e-22
Downregulation	ENSG00000115353	TACR1	-2.65728	3.07726e-11	5.64032e-10
Downregulation	ENSG00000280165	PCDH20	-2.65594	8.68939e-06	5.19918e-05
Downregulation	ENSG00000070182	SPTB	-2.6556	3.01882e-08	3.1158e-07
Downregulation	ENSG00000235295	LINC01634	-2.64931	1.15958e-09	1.5614e-08
Downregulation	ENSG00000258231	AC020637	-2.64638	0.000171786	0.000737623
Downregulation	ENSG00000115361	ACADL	-2.6399	4.63973e-11	8.16871e-10
Downregulation	ENSG00000118898	PPL	-2.63922	3.29776e-20	2.99409e-18
Downregulation	ENSG00000163491	NEK10	-2.63474	1.78109e-19	1.42192e-17
Downregulation	ENSG00000218416	AC110619	-2.63415	1.14793e-11	2.29233e-10
Downregulation	ENSG00000012504	NR1H4	-2.63311	2.49868e-06	1.69583e-05
Downregulation	ENSG00000197953	AADACL2	-2.63275	2.0553e-05	0.00011226
Downregulation	ENSG00000188582	PAQR9	-2.6307	2.38681e-05	0.000128174
Downregulation	ENSG00000130988	RGN	-2.627	1.22474e-23	1.98113e-21
Downregulation	ENSG00000105650	PDE4C	-2.62619	1.20116e-11	2.38448e-10
Downregulation	ENSG00000168079	SCARA5	-2.62549	2.63855e-11	4.90115e-10
Downregulation	ENSG00000183018	SPNS2	-2.61862	2.35137e-20	2.18849e-18
Downregulation	ENSG00000243284	VSIG8	-2.61711	1.26463e-06	9.22523e-06
Downregulation	ENSG00000249082	C5orf66-AS1	-2.61396	6.51072e-09	7.68079e-08
Downregulation	ENSG00000095637	SORBS1	-2.61016	3.12978e-17	1.68513e-15
Downregulation	ENSG00000138100	TRIM54	-2.60947	3.43374e-05	0.000177288
Downregulation	ENSG00000111046	MYF6	-2.60927	0.000712235	0.00255183
Downregulation	ENSG00000183783	KCTD8	-2.60923	4.96254e-06	3.13967e-05
Downregulation	ENSG00000168447	SCNN1B	-2.60812	3.37768e-12	7.47874e-11
Downregulation	ENSG00000237515	SHISA9	-2.60455	1.3886e-07	1.24729e-06
Downregulation	ENSG00000185482	STAC3	-2.60395	9.30685e-08	8.68178e-07
Downregulation	ENSG00000164588	HCN1	-2.60127	0.000554852	0.00205148
Downregulation	ENSG00000170500	LONRF2	-2.5983	9.08558e-08	8.4882e-07
Downregulation	ENSG00000064787	BCAS1	-2.59569	1.04768e-12	2.54654e-11
Downregulation	ENSG00000139648	KRT71	-2.59522	1.58404e-08	1.72683e-07
Downregulation	ENSG00000197766	CFD	-2.59321	8.0011e-21	8.05393e-19
Downregulation	ENSG00000123560	PLP1	-2.59238	2.33706e-07	1.99843e-06
Downregulation	ENSG00000086967	MYBPC2	-2.59213	9.1321e-05	0.000423042
Downregulation	ENSG00000187642	PERM1	-2.59009	4.3895e-27	1.29048e-24
Downregulation	ENSG00000058404	CAMK2B	-2.58929	1.19308e-08	1.33239e-07
Downregulation	ENSG00000239389	PCDHA13	-2.5889	0.000335051	0.00132232
Downregulation	ENSG00000130433	CACNG6	-2.58645	4.52534e-05	0.000226683
Downregulation	ENSG00000264424	MYH4	-2.58466	3.11497e-06	2.06086e-05
Downregulation	ENSG00000105289	TJP3	-2.57523	2.00081e-11	3.77949e-10
Downregulation	ENSG00000185345	PRKN	-2.57508	4.21026e-16	1.89964e-14
Downregulation	ENSG00000091482	SMPX	-2.57244	0.000449003	0.00170747
Downregulation	ENSG00000159173	TNNI1	-2.57105	8.11426e-07	6.16859e-06
Downregulation	ENSG00000005187	ACSM3	-2.56923	7.21074e-23	1.02734e-20
Downregulation	ENSG00000120907	ADRA1A	-2.55943	1.23776e-06	9.05953e-06
Downregulation	ENSG00000151892	GFRA1	-2.55937	2.37888e-10	3.64588e-09
Downregulation	ENSG00000143520	FLG2	-2.55909	0.000174308	0.000746722
Downregulation	ENSG00000155792	DEPTOR	-2.55748	1.96556e-17	1.09654e-15
Downregulation	ENSG00000095713	CRTAC1	-2.55544	7.48344e-10	1.03824e-08
Downregulation	ENSG00000166960	CCDC178	-2.55446	6.5312e-14	1.96695e-12
Downregulation	ENSG00000163431	LMOD1	-2.55262	1.0695e-15	4.50712e-14
Downregulation	ENSG00000158571	PFKFB1	-2.54868	2.18144e-25	4.83874e-23
Downregulation	ENSG00000143839	REN	-2.54817	2.79918e-07	2.35124e-06
Downregulation	ENSG00000182591	KRTAP11-1	-2.54766	0.00838728	0.0216433
Downregulation	ENSG00000169509	CRCT1	-2.54522	8.0528e-08	7.61941e-07
Downregulation	ENSG00000174473	GALNTL6	-2.54474	1.85116e-10	2.89947e-09
Downregulation	ENSG00000141750	STAC2	-2.54461	6.587e-11	1.12392e-09
Downregulation	ENSG00000163687	DNASE1L3	-2.54461	5.15606e-12	1.10402e-10
Downregulation	ENSG00000177363	LRRN4CL	-2.54245	1.08849e-17	6.29031e-16
Downregulation	ENSG00000107147	KCNT1	-2.54127	9.56153e-10	1.306e-08
Downregulation	ENSG00000132554	RGS22	-2.54076	2.50286e-12	5.71951e-11
Downregulation	ENSG00000108932	SLC16A6	-2.54039	9.48366e-21	9.31838e-19
Downregulation	ENSG00000149926	FAM57B	-2.5378	5.97073e-09	7.09572e-08
Downregulation	ENSG00000147166	ITGB1BP2	-2.53775	1.01974e-14	3.56361e-13
Downregulation	ENSG00000092607	TBX15	-2.53482	2.81663e-11	5.19604e-10
Downregulation	ENSG00000253368	TRNP1	-2.53181	2.43639e-21	2.69406e-19
Downregulation	ENSG00000122121	XPNPEP2	-2.5282	1.73561e-10	2.73003e-09
Downregulation	ENSG00000133317	LGALS12	-2.52811	1.26366e-10	2.04142e-09
Downregulation	ENSG00000170417	TMEM182	-2.52673	2.47406e-21	2.72757e-19
Downregulation	ENSG00000109846	CRYAB	-2.52523	3.48666e-12	7.69246e-11
Downregulation	ENSG00000128591	FLNC	-2.52499	4.77388e-08	4.7163e-07
Downregulation	ENSG00000126218	F10	-2.52472	1.47066e-21	1.68662e-19
Downregulation	ENSG00000258689	LINC01269	-2.52446	6.54471e-13	1.65485e-11
Downregulation	ENSG00000265345	MIR5188	-2.52308	2.84486e-12	6.4101e-11
Downregulation	ENSG00000144908	ALDH1L1	-2.52003	3.96965e-08	3.98611e-07
Downregulation	ENSG00000257542	OR7E47P	-2.51645	1.14801e-09	1.54751e-08
Downregulation	ENSG00000145358	DDIT4L	-2.51466	2.14801e-06	1.4816e-05
Downregulation	ENSG00000138136	LBX1	-2.51297	1.90875e-05	0.000105123
Downregulation	ENSG00000183631	PRR32	-2.51115	0.00010891	0.000492838
Downregulation	ENSG00000182253	SYNM	-2.50391	1.90759e-14	6.30919e-13
Downregulation	ENSG00000106078	COBL	-2.50082	1.81798e-12	4.24345e-11
Downregulation	ENSG00000162398	LEXM	-2.50052	3.81172e-11	6.85092e-10
Downregulation	ENSG00000187486	KCNJ11	-2.4927	1.39189e-10	2.22432e-09
Downregulation	ENSG00000070526	ST6GALNAC1	-2.48877	5.14985e-13	1.33124e-11
Downregulation	ENSG00000170381	SEMA3E	-2.4858	1.42841e-06	1.02723e-05
Downregulation	ENSG00000108878	CACNG1	-2.48364	0.000306361	0.00122356
Downregulation	ENSG00000076555	ACACB	-2.48298	2.0836e-19	1.62833e-17
Downregulation	ENSG00000187054	TMPRSS11A	-2.48221	6.78944e-07	5.24835e-06
Downregulation	ENSG00000175084	DES	-2.48159	0.000153417	0.000666943
Downregulation	ENSG00000021300	PLEKHB1	-2.48138	1.32405e-16	6.43656e-15
Downregulation	ENSG00000166292	TMEM100	-2.47733	5.19614e-11	9.06645e-10
Downregulation	ENSG00000100678	SLC8A3	-2.47601	3.36672e-07	2.77882e-06
Downregulation	ENSG00000163126	ANKRD23	-2.47461	8.71389e-11	1.45335e-09
Downregulation	ENSG00000127325	BEST3	-2.47459	2.64246e-05	0.000140457
Downregulation	ENSG00000126878	AIF1L	-2.47446	2.01149e-17	1.12048e-15
Downregulation	ENSG00000230910	AL391807	-2.47406	1.0881e-08	1.2266e-07
Downregulation	ENSG00000229444	AL451062	-2.47327	3.22499e-06	2.12568e-05
Downregulation	ENSG00000108924	HLF	-2.46944	3.91049e-11	7.00128e-10
Downregulation	ENSG00000149021	SCGB1A1	-2.46936	0.00149011	0.00486758
Downregulation	ENSG00000169862	CTNND2	-2.46757	2.27764e-07	1.95121e-06
Downregulation	ENSG00000143416	SELENBP1	-2.46748	6.83893e-15	2.46915e-13
Downregulation	ENSG00000237975	FLG-AS1	-2.46708	5.48153e-14	1.67535e-12
Downregulation	ENSG00000266729	DSG1-AS1	-2.46502	7.0753e-11	1.19731e-09
Downregulation	ENSG00000143171	RXRG	-2.46484	5.51492e-10	7.83318e-09
Downregulation	ENSG00000095321	CRAT	-2.46354	1.56064e-16	7.4911e-15
Downregulation	ENSG00000137571	SLCO5A1	-2.46236	1.3865e-10	2.21667e-09
Downregulation	ENSG00000135773	CAPN9	-2.46073	2.00672e-06	1.39439e-05
Downregulation	ENSG00000166535	A2ML1	-2.45972	1.24803e-10	2.01881e-09
Downregulation	ENSG00000188037	CLCN1	-2.458	4.52184e-12	9.81844e-11
Downregulation	ENSG00000112183	RBM24	-2.45693	9.69294e-07	7.25952e-06
Downregulation	ENSG00000162399	BSND	-2.45556	2.28542e-06	1.56717e-05
Downregulation	ENSG00000172348	RCAN2	-2.45441	1.23496e-15	5.14008e-14
Downregulation	ENSG00000169218	RSPO1	-2.45141	3.78148e-09	4.65837e-08
Downregulation	ENSG00000148357	HMCN2	-2.45097	1.60889e-10	2.54583e-09
Downregulation	ENSG00000120885	CLU	-2.4478	1.52492e-14	5.12593e-13
Downregulation	ENSG00000133454	MYO18B	-2.44448	1.58093e-05	8.9172e-05
Downregulation	ENSG00000143196	DPT	-2.43618	3.04646e-10	4.56513e-09
Downregulation	ENSG00000173641	HSPB7	-2.4286	4.17328e-05	0.000211594
Downregulation	ENSG00000237413	AC096531	-2.42729	4.04877e-07	3.27107e-06
Downregulation	ENSG00000129749	CHRNA10	-2.42429	3.7165e-21	3.96745e-19
Downregulation	ENSG00000155897	ADCY8	-2.42111	3.31379e-05	0.000171778
Downregulation	ENSG00000173930	SLCO4C1	-2.41838	6.42699e-07	4.99947e-06
Downregulation	ENSG00000165495	PKNOX2	-2.41667	8.33031e-11	1.39629e-09
Downregulation	ENSG00000185915	KLHL34	-2.4164	1.01907e-05	6.00531e-05
Downregulation	ENSG00000070808	CAMK2A	-2.41555	5.70641e-09	6.79468e-08
Downregulation	ENSG00000153820	SPHKAP	-2.41542	0.000681881	0.00245614
Downregulation	ENSG00000137878	GCOM1	-2.41522	4.7259e-11	8.29675e-10
Downregulation	ENSG00000242366	UGT1A8	-2.41495	0.00741379	0.0195035
Downregulation	ENSG00000231943	PGM5P4-AS1	-2.41474	1.40071e-05	8.01212e-05
Downregulation	ENSG00000233198	RNF224	-2.41066	3.8128e-14	1.20407e-12
Downregulation	ENSG00000172482	AGXT	-2.40693	6.74763e-06	4.14034e-05
Downregulation	ENSG00000188761	BCL2L15	-2.39979	2.27729e-10	3.50031e-09
Downregulation	ENSG00000147576	ADHFE1	-2.39519	5.53799e-16	2.45976e-14
Downregulation	ENSG00000168356	SCN11A	-2.39454	2.99213e-14	9.57973e-13
Downregulation	ENSG00000134193	REG4	-2.39348	4.4608e-06	2.85145e-05
Downregulation	ENSG00000186204	CYP4F12	-2.38558	1.08751e-07	9.9838e-07
Downregulation	ENSG00000147256	ARHGAP36	-2.38495	0.000141897	0.000622636
Downregulation	ENSG00000257771	LINC02395	-2.38333	1.58133e-05	8.9172e-05
Downregulation	ENSG00000181778	TMEM252	-2.38247	2.89643e-06	1.93076e-05
Downregulation	ENSG00000149575	SCN2B	-2.38072	8.66764e-11	1.44694e-09
Downregulation	ENSG00000111961	SASH1	-2.38048	8.25655e-24	1.38393e-21
Downregulation	ENSG00000205592	MUC19	-2.37747	0.000348324	0.00136756
Downregulation	ENSG00000136383	ALPK3	-2.37485	4.02429e-11	7.18765e-10
Downregulation	ENSG00000177182	CLVS1	-2.37475	6.62366e-13	1.67253e-11
Downregulation	ENSG00000182333	LIPF	-2.37126	0.000567471	0.00209183
Downregulation	ENSG00000143627	PKLR	-2.37032	5.7686e-07	4.51481e-06
Downregulation	ENSG00000158887	MPZ	-2.36747	9.23263e-14	2.69507e-12
Downregulation	ENSG00000167759	KLK13	-2.36591	1.38224e-07	1.24247e-06
Downregulation	ENSG00000164089	ETNPPL	-2.36533	0.000373275	0.0014529
Downregulation	ENSG00000124215	CDH26	-2.36198	1.70298e-11	3.27026e-10
Downregulation	ENSG00000151623	NR3C2	-2.3592	1.10931e-09	1.49753e-08
Downregulation	ENSG00000065717	TLE2	-2.35891	6.59969e-18	3.97516e-16
Downregulation	ENSG00000109205	ODAM	-2.3587	0.00213783	0.00664581
Downregulation	ENSG00000175262	C1orf127	-2.35662	1.91732e-10	2.99549e-09
Downregulation	ENSG00000188039	NWD1	-2.35585	6.97958e-09	8.16887e-08
Downregulation	ENSG00000122420	PTGFR	-2.3514	6.80928e-10	9.51116e-09
Downregulation	ENSG00000244094	SPRR2F	-2.35055	3.00945e-05	0.000157635
Downregulation	ENSG00000135063	FAM189A2	-2.34586	3.89107e-11	6.96988e-10
Downregulation	ENSG00000223392	CLDN10-AS1	-2.34561	0.000311731	0.00124126
Downregulation	ENSG00000185046	ANKS1B	-2.34178	9.40737e-18	5.52262e-16
Downregulation	ENSG00000149596	JPH2	-2.3387	8.61745e-09	9.91971e-08
Downregulation	ENSG00000092009	CMA1	-2.33843	4.15739e-07	3.35224e-06
Downregulation	ENSG00000100626	GALNT16	-2.3379	1.96383e-10	3.06299e-09
Downregulation	ENSG00000197353	LYPD2	-2.33746	4.23928e-06	2.72516e-05
Downregulation	ENSG00000116039	ATP6V1B1	-2.33537	2.74336e-07	2.30802e-06
Downregulation	ENSG00000170276	HSPB2	-2.33537	1.68925e-10	2.66616e-09
Downregulation	ENSG00000204099	NEU4	-2.32257	5.29726e-07	4.17148e-06
Downregulation	ENSG00000188488	SERPINA5	-2.3203	3.94448e-07	3.19867e-06
Downregulation	ENSG00000078579	FGF20	-2.31453	7.29434e-06	4.43612e-05
Downregulation	ENSG00000145309	CABS1	-2.31242	0.0188446	0.0430104
Downregulation	ENSG00000087085	ACHE	-2.31001	2.775e-09	3.50475e-08
Downregulation	ENSG00000143434	SEMA6C	-2.30902	1.45065e-13	4.09263e-12
Downregulation	ENSG00000205221	VIT	-2.30349	3.49755e-08	3.55056e-07
Downregulation	ENSG00000186766	FOXI2	-2.30321	5.27123e-05	0.000259519
Downregulation	ENSG00000188505	NCCRP1	-2.30244	2.48679e-10	3.79244e-09
Downregulation	ENSG00000134398	ERN2	-2.30107	8.05386e-05	0.00037855
Downregulation	ENSG00000135046	ANXA1	-2.30024	8.50469e-19	6.02369e-17
Downregulation	ENSG00000163873	GRIK3	-2.29925	9.50624e-07	7.13411e-06
Downregulation	ENSG00000153292	ADGRF1	-2.29915	1.65177e-07	1.461e-06
Downregulation	ENSG00000145287	PLAC8	-2.298	5.45396e-07	4.28577e-06
Downregulation	ENSG00000043039	BARX2	-2.29774	1.04506e-14	3.6418e-13
Downregulation	ENSG00000132677	RHBG	-2.29763	3.89493e-10	5.68312e-09
Downregulation	ENSG00000089101	CFAP61	-2.29665	5.88986e-11	1.01762e-09
Downregulation	ENSG00000178055	PRSS42	-2.29561	2.06464e-06	1.43061e-05
Downregulation	ENSG00000009950	MLXIPL	-2.29517	9.32412e-07	7.01449e-06
Downregulation	ENSG00000182255	KCNA4	-2.29516	0.000414465	0.00159347
Downregulation	ENSG00000204001	LCN8	-2.29359	0.00146994	0.004814
Downregulation	ENSG00000250508	AP000808	-2.29244	4.68489e-10	6.71084e-09
Downregulation	ENSG00000166816	LDHD	-2.29182	7.24e-18	4.30483e-16
Downregulation	ENSG00000188001	TPRG1	-2.29046	2.12827e-16	9.99999e-15
Downregulation	ENSG00000172014	ANKRD20A4	-2.28965	2.12633e-06	1.46868e-05
Downregulation	ENSG00000178104	PDE4DIP	-2.28907	2.29482e-15	9.02357e-14
Downregulation	ENSG00000140459	CYP11A1	-2.28897	2.46483e-06	1.67532e-05
Downregulation	ENSG00000148735	PLEKHS1	-2.28821	4.24204e-05	0.000214523
Downregulation	ENSG00000029534	ANK1	-2.28725	6.05048e-09	7.18358e-08
Downregulation	ENSG00000025039	RRAGD	-2.28096	7.22474e-18	4.30267e-16
Downregulation	ENSG00000156076	WIF1	-2.28094	0.00173428	0.00554678
Downregulation	ENSG00000143369	ECM1	-2.27911	5.84476e-15	2.12888e-13
Downregulation	ENSG00000094755	GABRP	-2.27848	8.31217e-05	0.000389166
Downregulation	ENSG00000189134	NKAPL	-2.27798	2.2426e-14	7.34506e-13
Downregulation	ENSG00000141576	RNF157	-2.27194	3.61285e-12	7.95665e-11
Downregulation	ENSG00000078596	ITM2A	-2.2674	1.89938e-18	1.25865e-16
Downregulation	ENSG00000204136	GGTA1P	-2.26631	2.14222e-18	1.39462e-16
Downregulation	ENSG00000259291	ZNF710-AS1	-2.26405	5.66478e-21	5.7967e-19
Downregulation	ENSG00000156049	GNA14	-2.26333	1.13128e-20	1.10279e-18
Downregulation	ENSG00000124664	SPDEF	-2.25715	7.14174e-05	0.000340084
Downregulation	ENSG00000105711	SCN1B	-2.24823	1.14075e-10	1.8558e-09
Downregulation	ENSG00000013297	CLDN11	-2.24639	1.44896e-16	6.99788e-15
Downregulation	ENSG00000214313	AZGP1P1	-2.24485	0.000444158	0.00169165
Downregulation	ENSG00000183571	PGPEP1L	-2.24445	8.48025e-06	5.08308e-05
Downregulation	ENSG00000102547	CAB39L	-2.24356	7.49784e-54	6.94356e-50
Downregulation	ENSG00000137198	GMPR	-2.24253	4.48054e-14	1.39356e-12
Downregulation	ENSG00000134962	KLB	-2.23953	5.91344e-15	2.15178e-13
Downregulation	ENSG00000106436	MYL10	-2.23884	8.35079e-05	0.000390776
Downregulation	ENSG00000154175	ABI3BP	-2.23878	2.62506e-09	3.34158e-08
Downregulation	ENSG00000170681	CAVIN4	-2.23555	4.6132e-06	2.93923e-05
Downregulation	ENSG00000203867	RBM20	-2.23167	1.28802e-10	2.07625e-09
Downregulation	ENSG00000245466	AL357153	-2.22988	5.68202e-10	8.05199e-09
Downregulation	ENSG00000110484	SCGB2A2	-2.22874	0.00810233	0.0210267
Downregulation	ENSG00000136689	IL1RN	-2.22561	1.72055e-12	4.03637e-11
Downregulation	ENSG00000074416	MGLL	-2.22512	5.0391e-25	1.06665e-22
Downregulation	ENSG00000164707	SLC13A4	-2.22442	1.71207e-13	4.76844e-12
Downregulation	ENSG00000187699	C2orf88	-2.22218	3.99915e-17	2.08943e-15
Downregulation	ENSG00000069702	TGFBR3	-2.21959	6.40397e-16	2.81069e-14
Downregulation	ENSG00000161664	ASB16	-2.21871	2.90672e-12	6.54551e-11
Downregulation	ENSG00000106018	VIPR2	-2.21585	2.56733e-07	2.17375e-06
Downregulation	ENSG00000228723	SRGAP3-AS2	-2.20726	7.63369e-05	0.000360912
Downregulation	ENSG00000106351	AGFG2	-2.20692	3.93096e-39	7.66392e-36
Downregulation	ENSG00000204687	MAS1L	-2.20597	0.000101537	0.000463318
Downregulation	ENSG00000184012	TMPRSS2	-2.20552	9.06343e-06	5.39843e-05
Downregulation	ENSG00000160339	FCN2	-2.20302	0.00456313	0.0128084
Downregulation	ENSG00000142661	MYOM3	-2.20194	3.5257e-08	3.57619e-07
Downregulation	ENSG00000176402	GJC3	-2.19703	2.60315e-10	3.95199e-09
Downregulation	ENSG00000177238	TRIM72	-2.19552	4.25347e-05	0.000214992
Downregulation	ENSG00000112186	CAP2	-2.19493	4.94088e-13	1.279e-11
Downregulation	ENSG00000107954	NEURL1	-2.19277	2.51654e-09	3.21448e-08
Downregulation	ENSG00000064205	WISP2	-2.19174	3.04662e-07	2.54409e-06
Downregulation	ENSG00000185100	ADSSL1	-2.18974	9.87174e-14	2.86807e-12
Downregulation	ENSG00000198739	LRRTM3	-2.18642	0.00175848	0.00561208
Downregulation	ENSG00000133985	TTC9	-2.18476	9.74408e-16	4.13459e-14
Downregulation	ENSG00000107317	PTGDS	-2.18396	9.58808e-11	1.58559e-09
Downregulation	ENSG00000143631	FLG	-2.18391	1.19678e-05	6.94319e-05
Downregulation	ENSG00000140538	NTRK3	-2.18237	3.90811e-08	3.93391e-07
Downregulation	ENSG00000172900	AP002387	-2.18214	1.66746e-05	9.33754e-05
Downregulation	ENSG00000215187	FAM166B	-2.18184	4.59074e-16	2.05133e-14
Downregulation	ENSG00000162383	SLC1A7	-2.17524	7.9398e-08	7.52159e-07
Downregulation	ENSG00000171124	FUT3	-2.17403	1.09409e-11	2.18955e-10
Downregulation	ENSG00000188784	PLA2G2E	-2.17142	0.0125692	0.0305513
Downregulation	ENSG00000169550	MUC15	-2.16409	8.93143e-09	1.02461e-07
Downregulation	ENSG00000073464	CLCN4	-2.16265	5.41905e-11	9.41989e-10
Downregulation	ENSG00000118407	FILIP1	-2.162	3.7556e-09	4.63574e-08
Downregulation	ENSG00000130005	GAMT	-2.16183	5.73635e-15	2.09972e-13
Downregulation	ENSG00000214708	AC116407	-2.15602	7.12962e-16	3.0998e-14
Downregulation	ENSG00000183549	ACSM5	-2.15521	4.90394e-10	7.00836e-09
Downregulation	ENSG00000129159	KCNC1	-2.15361	3.41342e-08	3.47371e-07
Downregulation	ENSG00000133800	LYVE1	-2.15342	1.22921e-10	1.98923e-09
Downregulation	ENSG00000185267	CDNF	-2.1445	1.13587e-21	1.32732e-19
Downregulation	ENSG00000135469	COQ10A	-2.14334	2.71111e-22	3.53618e-20
Downregulation	ENSG00000248485	PCP4L1	-2.12966	1.10193e-06	8.15398e-06
Downregulation	ENSG00000189056	RELN	-2.12883	8.88208e-09	1.01958e-07
Downregulation	ENSG00000145113	MUC4	-2.12838	7.65053e-05	0.000361662
Downregulation	ENSG00000105427	CNFN	-2.12122	3.24002e-07	2.68742e-06
Downregulation	ENSG00000087128	TMPRSS11E	-2.11738	1.07091e-06	7.95302e-06
Downregulation	ENSG00000187098	MITF	-2.11506	9.86358e-16	4.18051e-14
Downregulation	ENSG00000108018	SORCS1	-2.11066	2.70669e-06	1.82099e-05
Downregulation	ENSG00000224982	TMEM233	-2.10821	1.25607e-08	1.39935e-07
Downregulation	ENSG00000106809	OGN	-2.09941	9.97548e-06	5.89255e-05
Downregulation	ENSG00000169583	CLIC3	-2.09864	9.85129e-11	1.62548e-09
Downregulation	ENSG00000130653	PNPLA7	-2.09646	3.12319e-22	4.0171e-20
Downregulation	ENSG00000115226	FNDC4	-2.09639	4.51185e-18	2.80424e-16
Downregulation	ENSG00000168490	PHYHIP	-2.09483	1.57367e-11	3.05041e-10
Downregulation	ENSG00000198221	AFDN-DT	-2.09166	9.27286e-21	9.13549e-19
Downregulation	ENSG00000249464	LINC01091	-2.08805	2.63958e-11	4.90115e-10
Downregulation	ENSG00000268654	MIMT1	-2.08452	0.0182694	0.0419198
Downregulation	ENSG00000261701	HPR	-2.07683	0.000382854	0.00148628
Downregulation	ENSG00000048540	LMO3	-2.07592	7.85654e-08	7.45084e-07
Downregulation	ENSG00000171234	UGT2B7	-2.07442	0.000269369	0.00109291
Downregulation	ENSG00000164106	SCRG1	-2.0737	3.0691e-06	2.03379e-05
Downregulation	ENSG00000179813	FAM216B	-2.06956	0.000247273	0.00101493
Downregulation	ENSG00000199990	VTRNA1-1	-2.06863	0.000262975	0.00107118
Downregulation	ENSG00000078295	ADCY2	-2.06198	6.46017e-06	3.98375e-05
Downregulation	ENSG00000179673	RPRML	-2.05653	0.00665298	0.0177645
Downregulation	ENSG00000150625	GPM6A	-2.05505	4.34564e-07	3.48809e-06
Downregulation	ENSG00000233639	LINC01158	-2.05479	0.000672301	0.00242614
Downregulation	ENSG00000123358	NR4A1	-2.05386	8.86632e-12	1.81056e-10
Downregulation	ENSG00000239388	ASB14	-2.0538	1.24234e-18	8.46748e-17
Downregulation	ENSG00000143850	PLEKHA6	-2.04811	8.74956e-14	2.57434e-12
Downregulation	ENSG00000184343	SRPK3	-2.04544	7.42268e-07	5.6939e-06
Downregulation	ENSG00000186912	P2RY4	-2.04446	2.46393e-08	2.59147e-07
Downregulation	ENSG00000260228	AC009119	-2.03225	8.09881e-15	2.9014e-13
Downregulation	ENSG00000137727	ARHGAP20	-2.02594	2.38616e-11	4.46191e-10
Downregulation	ENSG00000072195	SPEG	-2.02447	4.65473e-10	6.67022e-09
Downregulation	ENSG00000165125	TRPV6	-2.02335	1.55909e-06	1.11064e-05
Downregulation	ENSG00000154553	PDLIM3	-2.01697	8.97759e-06	5.3526e-05
Downregulation	ENSG00000168811	IL12A	-2.01391	3.29848e-09	4.11815e-08
Downregulation	ENSG00000112175	BMP5	-2.01088	8.31921e-05	0.000389446
Downregulation	ENSG00000168350	DEGS2	-2.00916	1.67555e-08	1.81643e-07
Downregulation	ENSG00000274736	CCL23	-2.00895	7.02353e-09	8.21512e-08
Downregulation	ENSG00000072133	RPS6KA6	-2.00766	2.99322e-05	0.000156917
Downregulation	ENSG00000177291	GJD4	-2.00548	9.7696e-07	7.31249e-06
Downregulation	ENSG00000140285	FGF7	-2.0003	3.02779e-08	3.12419e-07
Upregulation	ENSG00000176692	FOXC2	2.00271	1.93545e-08	2.0739e-07
Upregulation	ENSG00000075340	ADD2	2.012	9.80933e-06	5.80551e-05
Upregulation	ENSG00000237152	DLEU7-AS1	2.01257	4.3067e-11	7.65148e-10
Upregulation	ENSG00000169432	SCN9A	2.01365	8.36351e-06	5.01553e-05
Upregulation	ENSG00000171310	CHST11	2.01463	4.53446e-21	4.71826e-19
Upregulation	ENSG00000229563	LINC01204	2.01527	0.000101281	0.000462495
Upregulation	ENSG00000115844	DLX2	2.01576	1.01832e-07	9.42333e-07
Upregulation	ENSG00000189420	ZFP92	2.01585	4.31203e-14	1.34453e-12
Upregulation	ENSG00000166349	RAG1	2.01795	1.84741e-11	3.51843e-10
Upregulation	ENSG00000144488	ESPNL	2.02404	3.64801e-07	2.98107e-06
Upregulation	ENSG00000154277	UCHL1	2.02686	2.1174e-06	1.46334e-05
Upregulation	ENSG00000086300	SNX10	2.0276	9.74379e-22	1.17188e-19
Upregulation	ENSG00000218336	TENM3	2.03236	2.21134e-11	4.15599e-10
Upregulation	ENSG00000117385	P3H1	2.03494	4.52364e-27	1.30913e-24
Upregulation	ENSG00000182379	NXPH4	2.03927	2.79371e-11	5.15632e-10
Upregulation	ENSG00000204644	ZFP57	2.0446	4.70437e-06	2.99165e-05
Upregulation	ENSG00000257138	TAS2R38	2.04713	0.000185235	0.000788698
Upregulation	ENSG00000041982	TNC	2.04893	1.35115e-11	2.65943e-10
Upregulation	ENSG00000167771	RCOR2	2.05413	1.52751e-11	2.97027e-10
Upregulation	ENSG00000176406	RIMS2	2.05679	4.97361e-08	4.90646e-07
Upregulation	ENSG00000260941	LINC00622	2.05762	5.23051e-11	9.12211e-10
Upregulation	ENSG00000060982	BCAT1	2.06396	1.92771e-11	3.65632e-10
Upregulation	ENSG00000101463	SYNDIG1	2.0676	2.3482e-07	2.00656e-06
Upregulation	ENSG00000157168	NRG1	2.06868	9.76513e-11	1.61271e-09
Upregulation	ENSG00000213996	TM6SF2	2.07149	3.80914e-09	4.68933e-08
Upregulation	ENSG00000139344	AMDHD1	2.07919	4.22773e-07	3.40452e-06
Upregulation	ENSG00000137573	SULF1	2.08392	7.61381e-12	1.57563e-10
Upregulation	ENSG00000188153	COL4A5	2.08632	7.8138e-21	7.88682e-19
Upregulation	ENSG00000150630	VEGFC	2.089	1.8197e-10	2.85141e-09
Upregulation	ENSG00000243710	CFAP57	2.08901	9.23962e-09	1.05735e-07
Upregulation	ENSG00000087303	NID2	2.08966	3.0846e-11	5.64818e-10
Upregulation	ENSG00000103855	CD276	2.09011	5.34214e-32	3.53373e-29
Upregulation	ENSG00000109705	NKX3-2	2.09036	5.3952e-08	5.29416e-07
Upregulation	ENSG00000255484	AP003063	2.09137	0.000759854	0.00270387
Upregulation	ENSG00000185972	CCIN	2.09279	6.60574e-08	6.35576e-07
Upregulation	ENSG00000224017	LINC01449	2.09487	9.92892e-05	0.000454643
Upregulation	ENSG00000175600	SUGCT	2.09752	1.47763e-15	6.00833e-14
Upregulation	ENSG00000184697	CLDN6	2.09758	1.23654e-06	9.05237e-06
Upregulation	ENSG00000153233	PTPRR	2.09862	5.12264e-09	6.147e-08
Upregulation	ENSG00000231107	LINC01508	2.09865	8.36308e-05	0.000391252
Upregulation	ENSG00000235118	FAM237A	2.10265	0.000741559	0.00264461
Upregulation	ENSG00000114124	GRK7	2.10847	3.37302e-10	5.00589e-09
Upregulation	ENSG00000141756	FKBP10	2.10972	2.06084e-12	4.7623e-11
Upregulation	ENSG00000145451	GLRA3	2.11035	1.58492e-05	8.93069e-05
Upregulation	ENSG00000196932	TMEM26	2.1124	7.40266e-14	2.21142e-12
Upregulation	ENSG00000187902	SHISA7	2.11411	6.90607e-06	4.22566e-05
Upregulation	ENSG00000140107	SLC25A47	2.11453	4.69301e-06	2.98494e-05
Upregulation	ENSG00000164411	GJB7	2.1162	4.81856e-05	0.00023975
Upregulation	ENSG00000258947	TUBB3	2.11632	1.80078e-14	5.97727e-13
Upregulation	ENSG00000145536	ADAMTS16	2.11682	5.84906e-06	3.64084e-05
Upregulation	ENSG00000158516	CPA2	2.11804	1.64595e-05	9.23943e-05
Upregulation	ENSG00000140937	CDH11	2.12369	1.69863e-11	3.2653e-10
Upregulation	ENSG00000184368	MAP7D2	2.12718	3.51086e-05	0.000180755
Upregulation	ENSG00000178752	ERFE	2.12952	6.24946e-13	1.58669e-11
Upregulation	ENSG00000116962	NID1	2.13268	2.33883e-13	6.37977e-12
Upregulation	ENSG00000149557	FEZ1	2.13755	2.18375e-15	8.65163e-14
Upregulation	ENSG00000116544	DLGAP3	2.13984	3.38723e-10	5.02294e-09
Upregulation	ENSG00000164220	F2RL2	2.14337	1.54983e-11	3.01209e-10
Upregulation	ENSG00000135454	B4GALNT1	2.14497	1.91741e-11	3.63867e-10
Upregulation	ENSG00000231638	LUARIS	2.15068	3.38016e-09	4.20737e-08
Upregulation	ENSG00000164778	EN2	2.15343	2.82419e-08	2.93043e-07
Upregulation	ENSG00000274997	HIST1H2AH	2.15383	6.3838e-07	4.96692e-06
Upregulation	ENSG00000258609	LINC-ROR	2.15686	8.85873e-05	0.000411892
Upregulation	ENSG00000239649	MYADML	2.15716	0.00351807	0.0102276
Upregulation	ENSG00000177699	AC011944	2.15888	6.30482e-09	7.46642e-08
Upregulation	ENSG00000188056	TREML4	2.1618	0.000216061	0.000903639
Upregulation	ENSG00000264006	AKR1C8P	2.16889	0.00125872	0.0042058
Upregulation	ENSG00000183840	GPR39	2.17636	1.13635e-13	3.25553e-12
Upregulation	ENSG00000132854	KANK4	2.17815	2.02757e-06	1.40729e-05
Upregulation	ENSG00000169174	PCSK9	2.17922	3.5382e-11	6.41849e-10
Upregulation	ENSG00000120075	HOXB5	2.17937	7.08304e-10	9.87865e-09
Upregulation	ENSG00000224897	POT1-AS1	2.17969	2.24152e-11	4.20845e-10
Upregulation	ENSG00000142156	COL6A1	2.18112	8.16469e-15	2.91935e-13
Upregulation	ENSG00000182612	TSPAN10	2.18759	1.00083e-15	4.23701e-14
Upregulation	ENSG00000087495	PHACTR3	2.19266	1.03672e-07	9.56733e-07
Upregulation	ENSG00000088305	DNMT3B	2.19482	1.14866e-23	1.86622e-21
Upregulation	ENSG00000278828	HIST1H3H	2.19753	5.00455e-14	1.54744e-12
Upregulation	ENSG00000084453	SLCO1A2	2.19883	7.02436e-05	0.000335184
Upregulation	ENSG00000103546	SLC6A2	2.20176	5.00288e-08	4.93008e-07
Upregulation	ENSG00000135119	RNFT2	2.20302	8.61366e-11	1.43858e-09
Upregulation	ENSG00000168062	BATF2	2.20318	9.89122e-09	1.12565e-07
Upregulation	ENSG00000143199	ADCY10	2.20396	2.23124e-09	2.87285e-08
Upregulation	ENSG00000175877	TMEM270	2.20485	0.000129341	0.000572901
Upregulation	ENSG00000163359	COL6A3	2.20657	2.68725e-11	4.97719e-10
Upregulation	ENSG00000106089	STX1A	2.20755	2.95599e-31	1.6846e-28
Upregulation	ENSG00000268686	AC010643	2.21087	2.92882e-06	1.94814e-05
Upregulation	ENSG00000140323	DISP2	2.21282	2.67472e-10	4.05233e-09
Upregulation	ENSG00000181577	C6orf223	2.21484	5.61648e-08	5.48803e-07
Upregulation	ENSG00000174469	CNTNAP2	2.21783	6.97923e-07	5.38271e-06
Upregulation	ENSG00000171049	FPR2	2.21925	1.47006e-09	1.94901e-08
Upregulation	ENSG00000112038	OPRM1	2.22255	0.000788243	0.00279228
Upregulation	ENSG00000143595	AQP10	2.23232	5.94616e-08	5.77211e-07
Upregulation	ENSG00000117586	TNFSF4	2.23327	2.63454e-15	1.02297e-13
Upregulation	ENSG00000176678	FOXL1	2.24313	4.57782e-12	9.92255e-11
Upregulation	ENSG00000058335	RASGRF1	2.24641	8.25761e-13	2.0406e-11
Upregulation	ENSG00000185615	PDIA2	2.24878	3.36822e-07	2.77944e-06
Upregulation	ENSG00000164556	FAM183BP	2.2519	4.4388e-06	2.83934e-05
Upregulation	ENSG00000225684	FAM225B	2.2551	3.4742e-11	6.31167e-10
Upregulation	ENSG00000250274	AC034199	2.25602	3.31036e-08	3.38371e-07
Upregulation	ENSG00000104321	TRPA1	2.25729	7.36056e-10	1.02272e-08
Upregulation	ENSG00000205116	TMEM88B	2.25799	2.71825e-06	1.82744e-05
Upregulation	ENSG00000138944	SHISAL1	2.26093	4.52346e-11	7.98677e-10
Upregulation	ENSG00000155886	SLC24A2	2.26093	3.6917e-11	6.66106e-10
Upregulation	ENSG00000233101	HOXB-AS3	2.26682	9.54176e-07	7.15352e-06
Upregulation	ENSG00000238266	LINC00707	2.27104	5.34614e-07	4.20639e-06
Upregulation	ENSG00000034053	APBA2	2.27345	4.56391e-17	2.35134e-15
Upregulation	ENSG00000230390	LINC01048	2.27405	0.00026895	0.00109169
Upregulation	ENSG00000113140	SPARC	2.27512	6.96423e-16	3.03859e-14
Upregulation	ENSG00000152034	MCHR2	2.27541	0.00434021	0.012256
Upregulation	ENSG00000008300	CELSR3	2.27577	1.5576e-14	5.22629e-13
Upregulation	ENSG00000151651	ADAM8	2.27872	1.31547e-19	1.06862e-17
Upregulation	ENSG00000167123	CERCAM	2.27981	7.1262e-20	6.10281e-18
Upregulation	ENSG00000253658	LINC01592	2.28146	0.00047465	0.00179066
Upregulation	ENSG00000261039	LINC02544	2.2852	7.02998e-09	8.22006e-08
Upregulation	ENSG00000171388	APLN	2.28636	2.81962e-17	1.52748e-15
Upregulation	ENSG00000182459	TEX19	2.28754	2.32553e-06	1.59173e-05
Upregulation	ENSG00000196747	HIST1H2AI	2.28762	3.62299e-12	7.97424e-11
Upregulation	ENSG00000130508	PXDN	2.29136	3.78506e-14	1.19735e-12
Upregulation	ENSG00000273983	HIST1H3G	2.29438	4.87419e-15	1.80014e-13
Upregulation	ENSG00000158023	WDR66	2.29548	2.13457e-26	5.49104e-24
Upregulation	ENSG00000233746	LINC00656	2.29623	2.70748e-06	1.8212e-05
Upregulation	ENSG00000105928	GSDME	2.29793	2.0813e-24	3.87426e-22
Upregulation	ENSG00000134321	RSAD2	2.29901	1.06765e-11	2.14358e-10
Upregulation	ENSG00000228290	TBX18-AS1	2.2991	7.79002e-06	4.70206e-05
Upregulation	ENSG00000196876	SCN8A	2.30202	4.06846e-13	1.06885e-11
Upregulation	ENSG00000146678	IGFBP1	2.30369	1.82985e-06	1.28372e-05
Upregulation	ENSG00000130303	BST2	2.30545	1.48649e-15	6.03112e-14
Upregulation	ENSG00000237575	PYY2	2.30593	1.27443e-06	9.28759e-06
Upregulation	ENSG00000173546	CSPG4	2.30722	1.53184e-13	4.29638e-12
Upregulation	ENSG00000244791	AC087667	2.3074	5.3501e-05	0.000262948
Upregulation	ENSG00000131620	ANO1	2.30836	9.59646e-12	1.94571e-10
Upregulation	ENSG00000160326	SLC2A6	2.30859	1.98125e-23	3.12305e-21
Upregulation	ENSG00000166897	ELFN2	2.3091	5.61788e-07	4.40244e-06
Upregulation	ENSG00000248329	APELA	2.31595	4.41412e-08	4.39359e-07
Upregulation	ENSG00000172061	LRRC15	2.32163	1.65121e-08	1.79197e-07
Upregulation	ENSG00000104760	FGL1	2.32283	1.94786e-06	1.35858e-05
Upregulation	ENSG00000230922	AL079301	2.3247	0.000720639	0.00257944
Upregulation	ENSG00000151790	TDO2	2.34455	1.38941e-13	3.93486e-12
Upregulation	ENSG00000172322	CLEC12A	2.34666	1.01926e-13	2.94973e-12
Upregulation	ENSG00000136378	ADAMTS7	2.3485	3.3227e-21	3.58842e-19
Upregulation	ENSG00000153404	PLEKHG4B	2.35107	9.65428e-12	1.9553e-10
Upregulation	ENSG00000163736	PPBP	2.3522	8.8925e-07	6.71844e-06
Upregulation	ENSG00000124575	HIST1H1D	2.35252	3.67715e-11	6.64776e-10
Upregulation	ENSG00000137809	ITGA11	2.35912	1.7979e-11	3.43828e-10
Upregulation	ENSG00000189108	IL1RAPL2	2.36239	2.43873e-05	0.000130697
Upregulation	ENSG00000176659	C20orf197	2.36406	7.5152e-07	5.75772e-06
Upregulation	ENSG00000253603	CERNA3	2.36441	8.27071e-07	6.28069e-06
Upregulation	ENSG00000090530	P3H2	2.36601	1.76264e-12	4.12466e-11
Upregulation	ENSG00000165164	CFAP47	2.36634	3.31617e-05	0.000171878
Upregulation	ENSG00000228705	LINC00659	2.36766	5.97876e-06	3.71347e-05
Upregulation	ENSG00000197467	COL13A1	2.36801	5.59631e-28	1.99331e-25
Upregulation	ENSG00000149257	SERPINH1	2.372	3.6257e-32	2.48716e-29
Upregulation	ENSG00000142619	PADI3	2.37336	1.60408e-07	1.42358e-06
Upregulation	ENSG00000250548	LINC01303	2.37684	7.55682e-17	3.7982e-15
Upregulation	ENSG00000167105	TMEM92	2.37884	2.97516e-16	1.36906e-14
Upregulation	ENSG00000229243	LINC01981	2.3796	1.93964e-05	0.000106666
Upregulation	ENSG00000108511	HOXB6	2.38714	1.17045e-12	2.82825e-11
Upregulation	ENSG00000138316	ADAMTS14	2.39138	1.39708e-20	1.34421e-18
Upregulation	ENSG00000168779	SHOX2	2.39673	1.26745e-17	7.26783e-16
Upregulation	ENSG00000139211	AMIGO2	2.40019	1.06023e-18	7.35469e-17
Upregulation	ENSG00000073792	IGF2BP2	2.40042	1.47072e-24	2.85234e-22
Upregulation	ENSG00000226758	DISC1-IT1	2.40135	0.000383226	0.0014871
Upregulation	ENSG00000168065	SLC22A11	2.40196	2.33147e-07	1.9941e-06
Upregulation	ENSG00000148680	HTR7	2.40226	3.8421e-14	1.21126e-12
Upregulation	ENSG00000156234	CXCL13	2.40654	9.87201e-12	1.99612e-10
Upregulation	ENSG00000256597	LINC02393	2.40721	0.00515835	0.0142566
Upregulation	ENSG00000237424	FOXD2-AS1	2.40823	2.72939e-34	2.59243e-31
Upregulation	ENSG00000143469	SYT14	2.40864	2.58357e-08	2.70654e-07
Upregulation	ENSG00000154118	JPH3	2.41777	3.70561e-09	4.57793e-08
Upregulation	ENSG00000203663	OR2L2	2.41887	0.000793273	0.00280634
Upregulation	ENSG00000154451	GBP5	2.42464	5.08938e-09	6.10907e-08
Upregulation	ENSG00000134871	COL4A2	2.42488	1.55048e-27	5.12807e-25
Upregulation	ENSG00000281756	C2-AS1	2.42515	1.95074e-06	1.36034e-05
Upregulation	ENSG00000105467	SYNGR4	2.42789	7.13277e-09	8.32974e-08
Upregulation	ENSG00000169213	RAB3B	2.4314	3.76015e-10	5.51196e-09
Upregulation	ENSG00000101194	SLC17A9	2.43756	1.66245e-16	7.95635e-15
Upregulation	ENSG00000246130	AC107959	2.44241	4.60511e-12	9.96421e-11
Upregulation	ENSG00000267147	LINC01842	2.443	3.77123e-11	6.78144e-10
Upregulation	ENSG00000164458	TBXT	2.44935	0.000338769	0.00133529
Upregulation	ENSG00000250451	HOXC-AS1	2.44943	7.03966e-12	1.46747e-10
Upregulation	ENSG00000234380	LINC01426	2.46047	6.31162e-13	1.59919e-11
Upregulation	ENSG00000161133	USP41	2.46295	1.32112e-07	1.19304e-06
Upregulation	ENSG00000189068	VSTM1	2.47215	4.11853e-06	2.65742e-05
Upregulation	ENSG00000070404	FSTL3	2.4734	1.34951e-19	1.09148e-17
Upregulation	ENSG00000141485	SLC13A5	2.4744	3.19203e-07	2.65296e-06
Upregulation	ENSG00000124493	GRM4	2.47731	1.18092e-10	1.91948e-09
Upregulation	ENSG00000095970	TREM2	2.4796	4.93608e-20	4.32263e-18
Upregulation	ENSG00000250748	AC025419	2.48402	3.60955e-11	6.53513e-10
Upregulation	ENSG00000174827	PDZK1	2.48622	5.75194e-12	1.21963e-10
Upregulation	ENSG00000187258	NPSR1	2.48799	3.32833e-08	3.39832e-07
Upregulation	ENSG00000228135	LINC01494	2.49295	1.84433e-06	1.2932e-05
Upregulation	ENSG00000162849	KIF26B	2.49359	3.30878e-24	6.00819e-22
Upregulation	ENSG00000169676	DRD5	2.49372	8.05581e-08	7.62031e-07
Upregulation	ENSG00000163064	EN1	2.49504	1.19802e-09	1.6085e-08
Upregulation	ENSG00000182261	NLRP10	2.49749	2.13481e-06	1.47345e-05
Upregulation	ENSG00000169495	HTRA4	2.50338	1.28726e-10	2.07593e-09
Upregulation	ENSG00000121075	TBX4	2.50411	1.63161e-09	2.15088e-08
Upregulation	ENSG00000111012	CYP27B1	2.50508	6.66067e-18	3.99889e-16
Upregulation	ENSG00000205035	AC136759	2.51344	0.00717126	0.0189539
Upregulation	ENSG00000135638	EMX1	2.51348	1.32869e-10	2.13068e-09
Upregulation	ENSG00000236039	AC019117	2.51612	1.95067e-10	3.04375e-09
Upregulation	ENSG00000169245	CXCL10	2.52073	6.72501e-08	6.46211e-07
Upregulation	ENSG00000100302	RASD2	2.52226	5.59991e-12	1.19012e-10
Upregulation	ENSG00000174482	LINGO2	2.52764	1.65374e-05	9.27613e-05
Upregulation	ENSG00000102021	LUZP4	2.53244	0.00220351	0.0068174
Upregulation	ENSG00000197565	COL4A6	2.53857	3.64818e-15	1.37337e-13
Upregulation	ENSG00000213420	GPC2	2.53873	3.61121e-17	1.90556e-15
Upregulation	ENSG00000231298	LINC00704	2.54445	6.17549e-13	1.57115e-11
Upregulation	ENSG00000237686	AL109615	2.54728	6.64195e-13	1.67487e-11
Upregulation	ENSG00000231666	LINC01704	2.54869	2.13623e-08	2.26935e-07
Upregulation	ENSG00000273703	HIST1H2BM	2.55036	7.2685e-07	5.5814e-06
Upregulation	ENSG00000169894	MUC3A	2.55092	3.24673e-12	7.23638e-11
Upregulation	ENSG00000230392	AC004835	2.55533	1.46751e-05	8.35038e-05
Upregulation	ENSG00000161638	ITGA5	2.56305	2.19613e-23	3.38963e-21
Upregulation	ENSG00000198358	AL354714	2.56373	2.47232e-05	0.000132268
Upregulation	ENSG00000115363	EVA1A	2.56586	3.89339e-15	1.45533e-13
Upregulation	ENSG00000187775	DNAH17	2.57182	3.01939e-12	6.77861e-11
Upregulation	ENSG00000132297	HHLA1	2.5721	1.69411e-06	1.19624e-05
Upregulation	ENSG00000182583	VCX	2.57469	0.000259177	0.00105758
Upregulation	ENSG00000133216	EPHB2	2.57583	1.2372e-20	1.19973e-18
Upregulation	ENSG00000179528	LBX2	2.57731	4.89394e-29	1.90827e-26
Upregulation	ENSG00000171509	RXFP1	2.57802	4.37826e-10	6.31311e-09
Upregulation	ENSG00000137251	TINAG	2.57916	2.2537e-05	0.000121856
Upregulation	ENSG00000081051	AFP	2.58185	2.33848e-06	1.59912e-05
Upregulation	ENSG00000249345	LINC02405	2.58623	0.000160868	0.000694929
Upregulation	ENSG00000184613	NELL2	2.58776	1.98044e-11	3.74292e-10
Upregulation	ENSG00000146666	LINC00525	2.58831	3.42013e-07	2.81475e-06
Upregulation	ENSG00000174945	AMZ1	2.58885	1.51933e-13	4.26692e-12
Upregulation	ENSG00000106819	ASPN	2.5913	1.08104e-13	3.10666e-12
Upregulation	ENSG00000205277	MUC12	2.59443	1.58085e-17	8.96774e-16
Upregulation	ENSG00000175352	NRIP3	2.59501	1.59835e-24	3.06068e-22
Upregulation	ENSG00000175728	C11orf44	2.59517	1.01514e-08	1.15032e-07
Upregulation	ENSG00000166073	GPR176	2.5971	9.87269e-21	9.67498e-19
Upregulation	ENSG00000135094	SDS	2.60759	1.35258e-17	7.73204e-16
Upregulation	ENSG00000175040	CHST2	2.61246	1.68002e-17	9.47231e-16
Upregulation	ENSG00000124134	KCNS1	2.61283	2.11648e-07	1.8237e-06
Upregulation	ENSG00000163623	NKX6-1	2.61391	3.849e-10	5.62661e-09
Upregulation	ENSG00000232212	LINC01701	2.61815	0.000562131	0.00207463
Upregulation	ENSG00000053747	LAMA3	2.62085	1.91978e-18	1.26313e-16
Upregulation	ENSG00000233975	LINC02574	2.62089	3.45717e-08	3.51248e-07
Upregulation	ENSG00000226004	AL591468	2.62902	2.17189e-05	0.000117932
Upregulation	ENSG00000189410	SH2D5	2.63111	7.71905e-13	1.92033e-11
Upregulation	ENSG00000183682	BMP8A	2.63616	4.22561e-17	2.18922e-15
Upregulation	ENSG00000228278	ORM2	2.63685	3.17883e-06	2.09974e-05
Upregulation	ENSG00000278709	NKILA	2.63755	6.29284e-16	2.76848e-14
Upregulation	ENSG00000111799	COL12A1	2.64399	1.41819e-22	1.9314e-20
Upregulation	ENSG00000109511	ANXA10	2.64653	2.59802e-08	2.72014e-07
Upregulation	ENSG00000250546	AC079160	2.64702	6.14402e-08	5.94753e-07
Upregulation	ENSG00000163515	RETNLB	2.64891	1.82339e-06	1.27997e-05
Upregulation	ENSG00000174450	GOLGA6L2	2.6495	2.89557e-10	4.36018e-09
Upregulation	ENSG00000189127	ANKRD34B	2.67319	5.94944e-05	0.000289257
Upregulation	ENSG00000124225	PMEPA1	2.67364	1.92386e-25	4.29311e-23
Upregulation	ENSG00000006377	DLX6	2.67733	3.03303e-12	6.79688e-11
Upregulation	ENSG00000163915	IGF2BP2-AS1	2.68144	8.38422e-12	1.71779e-10
Upregulation	ENSG00000162782	TDRD5	2.68364	5.94238e-06	3.69273e-05
Upregulation	ENSG00000048545	GUCA1A	2.68378	3.73178e-12	8.17966e-11
Upregulation	ENSG00000111674	ENO2	2.68705	1.81061e-22	2.39537e-20
Upregulation	ENSG00000249069	LINC01033	2.68733	9.72915e-06	5.7599e-05
Upregulation	ENSG00000152192	POU4F1	2.69073	1.03845e-05	6.10981e-05
Upregulation	ENSG00000119915	ELOVL3	2.69511	1.21729e-17	6.99099e-16
Upregulation	ENSG00000170927	PKHD1	2.69513	5.62739e-08	5.4958e-07
Upregulation	ENSG00000163825	RTP3	2.69569	1.88595e-05	0.000104084
Upregulation	ENSG00000121207	LRAT	2.69691	3.67764e-07	3.002e-06
Upregulation	ENSG00000215866	LINC01356	2.70038	4.29218e-13	1.12444e-11
Upregulation	ENSG00000125675	GRIA3	2.70501	3.69098e-11	6.66106e-10
Upregulation	ENSG00000186862	PDZD7	2.70665	1.14287e-17	6.58405e-16
Upregulation	ENSG00000268606	MAGEA2	2.70699	0.00413877	0.0117607
Upregulation	ENSG00000101115	SALL4	2.70842	2.67426e-15	1.0373e-13
Upregulation	ENSG00000233844	KCNQ5-IT1	2.71083	4.96115e-06	3.13932e-05
Upregulation	ENSG00000234155	LINC02535	2.71234	4.75711e-12	1.02751e-10
Upregulation	ENSG00000187498	COL4A1	2.71762	3.35917e-30	1.70457e-27
Upregulation	ENSG00000151572	ANO4	2.72141	1.15853e-09	1.56056e-08
Upregulation	ENSG00000174837	ADGRE1	2.73232	3.38296e-12	7.48595e-11
Upregulation	ENSG00000171877	FRMD5	2.73324	1.84702e-13	5.11972e-12
Upregulation	ENSG00000130675	MNX1	2.73433	2.25793e-10	3.47344e-09
Upregulation	ENSG00000267151	MIR2117HG	2.73451	3.29733e-13	8.7495e-12
Upregulation	ENSG00000134363	FST	2.73593	1.35688e-22	1.86852e-20
Upregulation	ENSG00000204296	C6orf10	2.73829	3.91245e-09	4.81012e-08
Upregulation	ENSG00000240922	LSAMP-AS1	2.74068	7.39339e-06	4.48532e-05
Upregulation	ENSG00000170289	CNGB3	2.74147	8.88446e-12	1.81326e-10
Upregulation	ENSG00000137868	STRA6	2.74254	3.58451e-15	1.35258e-13
Upregulation	ENSG00000133466	C1QTNF6	2.744	2.9291e-28	1.05342e-25
Upregulation	ENSG00000236651	DLX2-AS1	2.74497	8.03668e-10	1.11249e-08
Upregulation	ENSG00000260944	FOXC2-AS1	2.7463	8.11123e-06	4.87959e-05
Upregulation	ENSG00000183019	MCEMP1	2.7512	3.31547e-12	7.37184e-11
Upregulation	ENSG00000122584	NXPH1	2.75217	0.00035776	0.00140046
Upregulation	ENSG00000233080	LINC01399	2.75251	0.000442352	0.0016865
Upregulation	ENSG00000049192	ADAMTS6	2.75478	4.19943e-19	3.14898e-17
Upregulation	ENSG00000253633	AP002852	2.758	3.15716e-09	3.95772e-08
Upregulation	ENSG00000182963	GJC1	2.76056	7.1477e-30	3.35155e-27
Upregulation	ENSG00000165682	CLEC1B	2.76095	1.47519e-10	2.35136e-09
Upregulation	ENSG00000198353	HOXC4	2.76276	4.78169e-21	4.93393e-19
Upregulation	ENSG00000228376	GAS2L1P2	2.76555	3.02701e-07	2.52829e-06
Upregulation	ENSG00000178217	SH2D4B	2.76799	3.22017e-16	1.47447e-14
Upregulation	ENSG00000262874	C19orf84	2.77114	1.85592e-10	2.90569e-09
Upregulation	ENSG00000119698	PPP4R4	2.77825	2.2293e-16	1.04267e-14
Upregulation	ENSG00000145681	HAPLN1	2.77828	2.44064e-18	1.58057e-16
Upregulation	ENSG00000113739	STC2	2.78198	7.42216e-23	1.05341e-20
Upregulation	ENSG00000197251	LINC00336	2.80113	6.60897e-07	5.12167e-06
Upregulation	ENSG00000225614	ZNF469	2.80461	9.34624e-19	6.5695e-17
Upregulation	ENSG00000163888	CAMK2N2	2.80943	2.96554e-24	5.41145e-22
Upregulation	ENSG00000105889	STEAP1B	2.80968	1.52205e-11	2.9612e-10
Upregulation	ENSG00000128683	GAD1	2.81054	8.66481e-16	3.71494e-14
Upregulation	ENSG00000122861	PLAU	2.81125	6.35093e-29	2.40059e-26
Upregulation	ENSG00000251179	TMEM92-AS1	2.81635	2.035e-15	8.08826e-14
Upregulation	ENSG00000241104	CEACAMP10	2.81962	6.9976e-07	5.39575e-06
Upregulation	ENSG00000111218	PRMT8	2.82061	4.96858e-07	3.93201e-06
Upregulation	ENSG00000130950	NUTM2F	2.82201	1.78035e-08	1.92049e-07
Upregulation	ENSG00000255282	WTAPP1	2.82308	2.04868e-14	6.7457e-13
Upregulation	ENSG00000078098	FAP	2.82926	1.29378e-18	8.76152e-17
Upregulation	ENSG00000229647	MYOSLID	2.82977	1.66641e-19	1.33902e-17
Upregulation	ENSG00000160200	CBS	2.8301	6.53909e-09	7.70737e-08
Upregulation	ENSG00000145107	TM4SF19	2.83064	8.83132e-21	8.81775e-19
Upregulation	ENSG00000132031	MATN3	2.83647	3.68319e-17	1.94077e-15
Upregulation	ENSG00000185186	LINC00313	2.84047	1.2936e-08	1.43684e-07
Upregulation	ENSG00000164256	PRDM9	2.84266	0.00334485	0.00978081
Upregulation	ENSG00000250584	LINC01511	2.84468	0.00018071	0.000771204
Upregulation	ENSG00000204876	AC021218	2.8464	2.83502e-07	2.3792e-06
Upregulation	ENSG00000261241	LINC02128	2.84802	1.7158e-05	9.57063e-05
Upregulation	ENSG00000204960	BLACE	2.8494	7.10328e-07	5.46246e-06
Upregulation	ENSG00000047936	ROS1	2.85238	5.4795e-08	5.36834e-07
Upregulation	ENSG00000130829	DUSP9	2.85375	5.77908e-19	4.14873e-17
Upregulation	ENSG00000225383	SFTA1P	2.85568	3.70775e-11	6.68351e-10
Upregulation	ENSG00000232458	LINC01450	2.85739	1.76531e-06	1.24155e-05
Upregulation	ENSG00000253563	NKX2-1-AS1	2.87043	0.00109481	0.00372098
Upregulation	ENSG00000261156	LINC01989	2.87401	0.000461522	0.00174897
Upregulation	ENSG00000234695	AC002076	2.87407	2.91919e-08	3.02392e-07
Upregulation	ENSG00000161609	CCDC155	2.8796	1.26971e-05	7.33187e-05
Upregulation	ENSG00000113722	CDX1	2.89646	9.37608e-16	3.99675e-14
Upregulation	ENSG00000243479	MNX1-AS1	2.89792	3.56716e-07	2.92018e-06
Upregulation	ENSG00000224116	INHBA-AS1	2.89981	4.78949e-14	1.48342e-12
Upregulation	ENSG00000171587	DSCAM	2.90633	1.6201e-09	2.13647e-08
Upregulation	ENSG00000172789	HOXC5	2.9114	1.10623e-10	1.80361e-09
Upregulation	ENSG00000264265	LINC01925	2.91455	0.000483255	0.00181868
Upregulation	ENSG00000240498	CDKN2B-AS1	2.92275	1.80974e-16	8.61676e-15
Upregulation	ENSG00000160161	CILP2	2.92275	3.22658e-14	1.02682e-12
Upregulation	ENSG00000196460	RFX8	2.92422	2.84725e-21	3.12043e-19
Upregulation	ENSG00000170848	PSG6	2.92874	1.63956e-05	9.20633e-05
Upregulation	ENSG00000230316	FEZF1-AS1	2.93081	4.6998e-07	3.7407e-06
Upregulation	ENSG00000164692	COL1A2	2.93293	5.72486e-17	2.92909e-15
Upregulation	ENSG00000186038	HTR3E	2.93425	1.81859e-07	1.59559e-06
Upregulation	ENSG00000203721	LINC00862	2.93597	1.02834e-09	1.39995e-08
Upregulation	ENSG00000171450	CDK5R2	2.93641	2.18308e-07	1.87672e-06
Upregulation	ENSG00000168124	OR1F1	2.9378	1.46885e-06	1.05243e-05
Upregulation	ENSG00000205334	LINC01460	2.94547	1.8818e-09	2.45795e-08
Upregulation	ENSG00000198443	KRTAP4-1	2.95036	6.93622e-12	1.44836e-10
Upregulation	ENSG00000169856	ONECUT1	2.95248	3.94604e-07	3.19923e-06
Upregulation	ENSG00000225764	P3H2-AS1	2.95264	3.53459e-10	5.21849e-09
Upregulation	ENSG00000105376	ICAM5	2.95792	8.97637e-28	3.07881e-25
Upregulation	ENSG00000139515	PDX1	2.96038	2.26102e-05	0.000122199
Upregulation	ENSG00000227115	LINC01630	2.96285	9.32823e-07	7.01616e-06
Upregulation	ENSG00000151025	GPR158	2.96791	6.74776e-13	1.69923e-11
Upregulation	ENSG00000256980	KHDC1L	2.96993	6.33377e-11	1.08471e-09
Upregulation	ENSG00000197753	LHFPL5	2.97261	3.83686e-10	5.61331e-09
Upregulation	ENSG00000125869	LAMP5	2.97297	1.01232e-18	7.06204e-17
Upregulation	ENSG00000166922	SCG5	2.97538	2.55644e-19	1.95657e-17
Upregulation	ENSG00000225783	MIAT	2.97883	2.02097e-22	2.6547e-20
Upregulation	ENSG00000011332	DPF1	2.98387	6.48789e-27	1.82069e-24
Upregulation	ENSG00000125872	LRRN4	2.9848	7.56706e-13	1.89013e-11
Upregulation	ENSG00000117152	RGS4	2.98785	2.56829e-18	1.65744e-16
Upregulation	ENSG00000233098	CCDC144NL-AS1	2.98876	6.53259e-10	9.15229e-09
Upregulation	ENSG00000165972	CCDC38	2.99248	2.18771e-10	3.37663e-09
Upregulation	ENSG00000103154	NECAB2	2.99347	1.20811e-11	2.39701e-10
Upregulation	ENSG00000080511	RDH8	2.99359	1.05603e-08	1.19337e-07
Upregulation	ENSG00000272259	LINC01749	2.99502	6.55766e-06	4.03581e-05
Upregulation	ENSG00000087116	ADAMTS2	2.99775	1.30641e-24	2.57411e-22
Upregulation	ENSG00000259471	LINC01169	3.00073	2.46637e-05	0.000132056
Upregulation	ENSG00000186897	C1QL4	3.00249	1.82731e-11	3.48912e-10
Upregulation	ENSG00000152595	MEPE	3.00619	1.73099e-06	1.21996e-05
Upregulation	ENSG00000246876	LINC02466	3.01196	0.000217781	0.000909651
Upregulation	ENSG00000179111	HES7	3.01548	5.01498e-15	1.8503e-13
Upregulation	ENSG00000235897	TM4SF19-AS1	3.01651	3.31997e-27	9.99852e-25
Upregulation	ENSG00000232233	LINC02043	3.02301	1.57832e-12	3.73107e-11
Upregulation	ENSG00000248740	LINC02428	3.02515	1.0811e-07	9.9323e-07
Upregulation	ENSG00000137090	DMRT1	3.03018	8.92824e-07	6.74406e-06
Upregulation	ENSG00000184788	SATL1	3.03164	1.65441e-05	9.27845e-05
Upregulation	ENSG00000126752	SSX1	3.03552	8.27076e-05	0.000387472
Upregulation	ENSG00000142621	FHAD1	3.03722	2.43839e-18	1.58057e-16
Upregulation	ENSG00000104537	ANXA13	3.04036	4.21744e-12	9.18981e-11
Upregulation	ENSG00000163568	AIM2	3.04067	3.5425e-24	6.40121e-22
Upregulation	ENSG00000011083	SLC6A7	3.04375	2.98258e-15	1.14373e-13
Upregulation	ENSG00000120708	TGFBI	3.04467	1.37811e-23	2.21954e-21
Upregulation	ENSG00000231683	AL033397	3.04567	3.42598e-05	0.000176999
Upregulation	ENSG00000144130	NT5DC4	3.04704	3.75018e-17	1.97047e-15
Upregulation	ENSG00000175874	CREG2	3.04782	1.84649e-15	7.39453e-14
Upregulation	ENSG00000139800	ZIC5	3.0511	1.29596e-12	3.11729e-11
Upregulation	ENSG00000253293	HOXA10	3.05265	1.40224e-22	1.92382e-20
Upregulation	ENSG00000117148	ACTL8	3.0534	2.82283e-08	2.93043e-07
Upregulation	ENSG00000173805	HAP1	3.05542	1.64553e-20	1.56296e-18
Upregulation	ENSG00000126467	TSKS	3.05753	1.01273e-11	2.03995e-10
Upregulation	ENSG00000224034	LINC02561	3.06688	4.15411e-10	6.01802e-09
Upregulation	ENSG00000231574	LINC02015	3.07245	8.49986e-12	1.73956e-10
Upregulation	ENSG00000163206	SMCP	3.07494	1.36708e-05	7.83251e-05
Upregulation	ENSG00000159224	GIP	3.07702	4.22576e-05	0.000213962
Upregulation	ENSG00000171658	NMRAL2P	3.08031	5.4364e-11	9.44119e-10
Upregulation	ENSG00000274641	HIST1H2BO	3.08057	1.24944e-14	4.27754e-13
Upregulation	ENSG00000149380	P4HA3	3.08335	3.37872e-22	4.30096e-20
Upregulation	ENSG00000115718	PROC	3.08682	3.54867e-19	2.67181e-17
Upregulation	ENSG00000122136	OBP2A	3.09012	1.05043e-10	1.72249e-09
Upregulation	ENSG00000266976	AC079466	3.09146	9.1328e-05	0.000423042
Upregulation	ENSG00000170044	ZPLD1	3.0917	1.83306e-11	3.49651e-10
Upregulation	ENSG00000164266	SPINK1	3.09238	6.54128e-10	9.16101e-09
Upregulation	ENSG00000121904	CSMD2	3.09422	4.70609e-19	3.45888e-17
Upregulation	ENSG00000152592	DMP1	3.10135	2.80882e-10	4.23472e-09
Upregulation	ENSG00000237870	AC073130	3.1041	2.49207e-10	3.79892e-09
Upregulation	ENSG00000237452	BHMG1	3.1094	1.34754e-10	2.15811e-09
Upregulation	ENSG00000225210	DUXAP9	3.11028	1.39845e-14	4.7395e-13
Upregulation	ENSG00000164935	DCSTAMP	3.11079	8.14998e-11	1.36854e-09
Upregulation	ENSG00000128710	HOXD10	3.11187	1.58384e-21	1.80523e-19
Upregulation	ENSG00000228203	RNF144A-AS1	3.11432	2.07865e-26	5.38458e-24
Upregulation	ENSG00000184954	OR6C70	3.11961	0.000975672	0.00336234
Upregulation	ENSG00000266278	LINC01910	3.12094	1.52658e-10	2.42597e-09
Upregulation	ENSG00000104941	RSPH6A	3.12244	1.00556e-05	5.93389e-05
Upregulation	ENSG00000183729	NPBWR1	3.1308	7.14244e-11	1.20812e-09
Upregulation	ENSG00000231560	CLEC12A-AS1	3.14151	2.75333e-14	8.89202e-13
Upregulation	ENSG00000106536	POU6F2	3.14687	2.85495e-07	2.3943e-06
Upregulation	ENSG00000147889	CDKN2A	3.14918	2.47778e-13	6.70937e-12
Upregulation	ENSG00000119547	ONECUT2	3.15022	3.80983e-21	4.04903e-19
Upregulation	ENSG00000174325	DIRC1	3.15861	1.02861e-10	1.6897e-09
Upregulation	ENSG00000182968	SOX1	3.15942	2.91594e-06	1.94167e-05
Upregulation	ENSG00000166342	NETO1	3.16677	5.68449e-11	9.84434e-10
Upregulation	ENSG00000043355	ZIC2	3.16898	1.9824e-20	1.86381e-18
Upregulation	ENSG00000261787	TCF24	3.17761	9.50433e-19	6.66797e-17
Upregulation	ENSG00000231749	ABCA9-AS1	3.17853	2.60019e-07	2.20057e-06
Upregulation	ENSG00000127928	GNGT1	3.18544	8.35509e-16	3.59463e-14
Upregulation	ENSG00000225826	LINC00626	3.18638	1.12988e-07	1.03369e-06
Upregulation	ENSG00000257114	LINC02450	3.18796	3.78794e-13	1.00012e-11
Upregulation	ENSG00000223485	LINC01615	3.1931	2.96283e-19	2.24442e-17
Upregulation	ENSG00000090932	DLL3	3.20124	1.10391e-13	3.16501e-12
Upregulation	ENSG00000253394	LINC00534	3.20236	5.90651e-06	3.67352e-05
Upregulation	ENSG00000260027	HOXB7	3.20378	7.05869e-20	6.08082e-18
Upregulation	ENSG00000240893	LINC02042	3.20442	6.80571e-06	4.17183e-05
Upregulation	ENSG00000261742	LINC00922	3.21054	2.47387e-09	3.16544e-08
Upregulation	ENSG00000254521	SIGLEC12	3.21273	3.55522e-15	1.34384e-13
Upregulation	ENSG00000123569	H2BFWT	3.2145	3.57597e-05	0.000183775
Upregulation	ENSG00000164932	CTHRC1	3.21604	1.20121e-25	2.79211e-23
Upregulation	ENSG00000117122	MFAP2	3.21626	2.13048e-38	3.94597e-35
Upregulation	ENSG00000130487	KLHDC7B	3.22892	2.49288e-14	8.11457e-13
Upregulation	ENSG00000164283	ESM1	3.23298	7.80293e-34	6.72196e-31
Upregulation	ENSG00000146839	ZAN	3.23731	2.93264e-15	1.12574e-13
Upregulation	ENSG00000180176	TH	3.23906	1.06537e-09	1.44506e-08
Upregulation	ENSG00000206195	DUXAP8	3.24164	2.32664e-19	1.80305e-17
Upregulation	ENSG00000169427	KCNK9	3.25278	3.26265e-15	1.2434e-13
Upregulation	ENSG00000133063	CHIT1	3.25523	2.27196e-11	4.26344e-10
Upregulation	ENSG00000186790	FOXE3	3.25748	2.20585e-09	2.84214e-08
Upregulation	ENSG00000168542	COL3A1	3.25814	4.07936e-21	4.28078e-19
Upregulation	ENSG00000133101	CCNA1	3.25854	5.59993e-12	1.19012e-10
Upregulation	ENSG00000162344	FGF19	3.26027	1.39367e-06	1.00596e-05
Upregulation	ENSG00000128713	HOXD11	3.26572	3.21549e-17	1.7163e-15
Upregulation	ENSG00000104826	LHB	3.26653	2.90973e-17	1.56892e-15
Upregulation	ENSG00000188624	IGFL3	3.26745	1.33392e-08	1.47587e-07
Upregulation	ENSG00000131203	IDO1	3.26897	4.44287e-13	1.16063e-11
Upregulation	ENSG00000258791	LINC00520	3.2746	2.37674e-18	1.54459e-16
Upregulation	ENSG00000126709	IFI6	3.27503	3.12657e-26	7.93271e-24
Upregulation	ENSG00000112238	PRDM13	3.28384	3.69504e-08	3.72958e-07
Upregulation	ENSG00000213468	FIRRE	3.28386	4.71522e-20	4.139e-18
Upregulation	ENSG00000204262	COL5A2	3.28567	1.74661e-27	5.5299e-25
Upregulation	ENSG00000188984	AADACL3	3.29046	3.18748e-05	0.000165951
Upregulation	ENSG00000058085	LAMC2	3.29825	1.43114e-27	4.81944e-25
Upregulation	ENSG00000223749	MIR503HG	3.29864	1.60643e-22	2.14054e-20
Upregulation	ENSG00000187475	HIST1H1T	3.3032	1.64117e-08	1.78176e-07
Upregulation	ENSG00000146857	STRA8	3.30564	8.46692e-09	9.75249e-08
Upregulation	ENSG00000130055	GDPD2	3.30734	3.29031e-13	8.73714e-12
Upregulation	ENSG00000218358	RAET1K	3.31264	2.84354e-20	2.61373e-18
Upregulation	ENSG00000256546	AC156455	3.31312	2.88085e-13	7.72181e-12
Upregulation	ENSG00000228630	HOTAIR	3.32172	8.51914e-16	3.66096e-14
Upregulation	ENSG00000205359	SLCO6A1	3.32342	2.7501e-10	4.15126e-09
Upregulation	ENSG00000083782	EPYC	3.32954	4.4867e-09	5.43673e-08
Upregulation	ENSG00000253187	HOXA10-AS	3.33165	5.91896e-21	6.04011e-19
Upregulation	ENSG00000120068	HOXB8	3.33201	3.39118e-10	5.02679e-09
Upregulation	ENSG00000243742	RPLP0P2	3.3338	2.92583e-35	3.18769e-32
Upregulation	ENSG00000214336	FOXI3	3.33596	1.89567e-07	1.6546e-06
Upregulation	ENSG00000205837	LINC00487	3.3404	1.37799e-10	2.204e-09
Upregulation	ENSG00000105219	CNTD2	3.34816	4.13106e-18	2.57621e-16
Upregulation	ENSG00000159261	CLDN14	3.34994	3.70028e-17	1.94701e-15
Upregulation	ENSG00000134365	CFHR4	3.35143	6.33086e-06	3.90987e-05
Upregulation	ENSG00000138472	GUCA1C	3.36386	5.59791e-08	5.47278e-07
Upregulation	ENSG00000182631	RXFP3	3.36393	1.13834e-08	1.27703e-07
Upregulation	ENSG00000260220	CCDC187	3.37416	6.41505e-09	7.5824e-08
Upregulation	ENSG00000146166	LGSN	3.38127	7.91961e-07	6.0351e-06
Upregulation	ENSG00000225362	CT62	3.38902	5.46645e-13	1.40914e-11
Upregulation	ENSG00000101188	NTSR1	3.39001	4.49369e-10	6.46445e-09
Upregulation	ENSG00000151388	ADAMTS12	3.39859	5.3897e-26	1.331e-23
Upregulation	ENSG00000125726	CD70	3.40088	3.18163e-17	1.70375e-15
Upregulation	ENSG00000281327	LINC01338	3.40399	1.4126e-09	1.87954e-08
Upregulation	ENSG00000273129	PACERR	3.4121	1.32507e-10	2.12579e-09
Upregulation	ENSG00000210741	MIR196A1	3.41315	1.14729e-07	1.04859e-06
Upregulation	ENSG00000134013	LOXL2	3.41582	3.33454e-33	2.51445e-30
Upregulation	ENSG00000089225	TBX5	3.4169	2.1948e-07	1.88592e-06
Upregulation	ENSG00000131094	C1QL1	3.42454	2.68272e-21	2.94885e-19
Upregulation	ENSG00000259107	LINC00911	3.42539	3.45874e-10	5.11669e-09
Upregulation	ENSG00000136352	NKX2-1	3.42782	1.78781e-07	1.57157e-06
Upregulation	ENSG00000234352	AC009264	3.43184	4.60304e-08	4.56277e-07
Upregulation	ENSG00000165685	TMEM52B	3.43441	8.89142e-16	3.7989e-14
Upregulation	ENSG00000197757	HOXC6	3.43665	3.65069e-29	1.50259e-26
Upregulation	ENSG00000105143	SLC1A6	3.43746	5.17437e-08	5.08959e-07
Upregulation	ENSG00000133110	POSTN	3.4387	1.54314e-21	1.76428e-19
Upregulation	ENSG00000261949	GFY	3.44266	3.31661e-08	3.38823e-07
Upregulation	ENSG00000162892	IL24	3.44709	3.42371e-18	2.16055e-16
Upregulation	ENSG00000233922	LINC01694	3.44888	2.73044e-13	7.34521e-12
Upregulation	ENSG00000164796	CSMD3	3.45304	4.58204e-10	6.57368e-09
Upregulation	ENSG00000148704	VAX1	3.45603	2.49128e-11	4.64718e-10
Upregulation	ENSG00000054356	PTPRN	3.46101	1.34034e-15	5.52283e-14
Upregulation	ENSG00000204610	TRIM15	3.46435	2.65628e-11	4.92969e-10
Upregulation	ENSG00000180210	F2	3.46605	6.76859e-08	6.49894e-07
Upregulation	ENSG00000180806	HOXC9	3.46687	6.72993e-29	2.51815e-26
Upregulation	ENSG00000205634	LINC00898	3.4742	5.57096e-14	1.69791e-12
Upregulation	ENSG00000258806	OR11H7	3.47433	7.16207e-12	1.48964e-10
Upregulation	ENSG00000106366	SERPINE1	3.47966	5.66635e-26	1.38091e-23
Upregulation	ENSG00000162723	SLAMF9	3.47988	4.52175e-17	2.33286e-15
Upregulation	ENSG00000134443	GRP	3.48297	3.42516e-13	9.07568e-12
Upregulation	ENSG00000231948	HS1BP3-IT1	3.49115	1.01601e-15	4.29634e-14
Upregulation	ENSG00000086717	PPEF1	3.49581	1.27495e-26	3.3495e-24
Upregulation	ENSG00000204941	PSG5	3.49673	7.49245e-11	1.26386e-09
Upregulation	ENSG00000185742	C11orf87	3.49685	7.98493e-09	9.24909e-08
Upregulation	ENSG00000130635	COL5A1	3.4999	1.14645e-31	7.32206e-29
Upregulation	ENSG00000261807	LINC02141	3.50159	3.95904e-06	2.5621e-05
Upregulation	ENSG00000104415	WISP1	3.50501	4.97465e-34	4.49454e-31
Upregulation	ENSG00000259527	LINC00052	3.51291	2.15975e-06	1.48844e-05
Upregulation	ENSG00000206262	FOXL2NB	3.51299	8.45796e-14	2.49449e-12
Upregulation	ENSG00000235180	LINC00601	3.51631	5.37079e-09	6.41982e-08
Upregulation	ENSG00000261122	LINC02167	3.52671	2.93968e-06	1.95467e-05
Upregulation	ENSG00000240764	PCDHGC5	3.52887	5.66894e-16	2.5119e-14
Upregulation	ENSG00000182393	IFNL1	3.52957	1.35331e-10	2.16641e-09
Upregulation	ENSG00000117407	ARTN	3.5319	8.11368e-38	1.36616e-34
Upregulation	ENSG00000124657	OR2B6	3.53726	1.43406e-14	4.84688e-13
Upregulation	ENSG00000138829	FBN2	3.53917	8.17952e-19	5.80449e-17
Upregulation	ENSG00000234948	LINC01524	3.53957	1.31221e-10	2.10881e-09
Upregulation	ENSG00000166670	MMP10	3.5565	1.0379e-13	2.99663e-12
Upregulation	ENSG00000268916	CSAG3	3.55732	4.55892e-11	8.04172e-10
Upregulation	ENSG00000169548	ZNF280A	3.55949	2.16216e-05	0.000117438
Upregulation	ENSG00000148408	CACNA1B	3.56226	1.62617e-12	3.83564e-11
Upregulation	ENSG00000180818	HOXC10	3.5672	1.51049e-16	7.27606e-15
Upregulation	ENSG00000176887	SOX11	3.5757	6.45394e-24	1.11717e-21
Upregulation	ENSG00000182352	C17orf77	3.57591	7.13358e-06	4.3505e-05
Upregulation	ENSG00000171872	KLF17	3.5776	1.47964e-09	1.96101e-08
Upregulation	ENSG00000271216	LINC01050	3.57843	7.9732e-11	1.34007e-09
Upregulation	ENSG00000241697	TMEFF1	3.58746	7.29789e-12	1.51364e-10
Upregulation	ENSG00000178150	ZNF114	3.59674	1.84748e-29	7.85162e-27
Upregulation	ENSG00000250133	HOXC-AS2	3.6148	2.94389e-34	2.72626e-31
Upregulation	ENSG00000170178	HOXD12	3.61974	2.51265e-11	4.68189e-10
Upregulation	ENSG00000147246	HTR2C	3.64098	5.16242e-07	4.07396e-06
Upregulation	ENSG00000235643	LINC01647	3.64963	6.40184e-09	7.56921e-08
Upregulation	ENSG00000277322	GOLGA6L6	3.65091	1.25524e-07	1.13993e-06
Upregulation	ENSG00000166961	MS4A15	3.65743	1.7306e-10	2.72563e-09
Upregulation	ENSG00000156510	HKDC1	3.65907	5.09765e-18	3.13675e-16
Upregulation	ENSG00000244215	LINC02016	3.66385	7.10818e-06	4.33787e-05
Upregulation	ENSG00000258713	C20orf141	3.66423	2.14224e-10	3.31612e-09
Upregulation	ENSG00000168505	GBX2	3.66516	4.89226e-22	6.10182e-20
Upregulation	ENSG00000229876	CASC20	3.66579	9.19871e-07	6.92962e-06
Upregulation	ENSG00000135248	FAM71F1	3.66833	5.44941e-10	7.7464e-09
Upregulation	ENSG00000101680	LAMA1	3.67446	4.02868e-20	3.6047e-18
Upregulation	ENSG00000234828	IQCM	3.67528	2.01301e-08	2.15017e-07
Upregulation	ENSG00000204044	SLC12A5-AS1	3.67555	2.04006e-23	3.1752e-21
Upregulation	ENSG00000187608	ISG15	3.677	1.77557e-29	7.73791e-27
Upregulation	ENSG00000148942	SLC5A12	3.67781	8.19985e-15	2.9291e-13
Upregulation	ENSG00000227906	SNAP25-AS1	3.67983	2.01483e-12	4.67056e-11
Upregulation	ENSG00000179059	ZFP42	3.68385	1.1052e-09	1.49276e-08
Upregulation	ENSG00000116745	RPE65	3.6868	2.39998e-11	4.48549e-10
Upregulation	ENSG00000227964	LINC01429	3.68948	5.09306e-10	7.26742e-09
Upregulation	ENSG00000115297	TLX2	3.71297	2.58373e-16	1.19786e-14
Upregulation	ENSG00000115414	FN1	3.71402	1.78616e-19	1.4229e-17
Upregulation	ENSG00000123388	HOXC11	3.72732	9.89954e-23	1.38381e-20
Upregulation	ENSG00000167634	NLRP7	3.7328	2.48402e-16	1.15452e-14
Upregulation	ENSG00000124731	TREM1	3.73538	1.60537e-27	5.21645e-25
Upregulation	ENSG00000171560	FGA	3.73968	4.54906e-07	3.63405e-06
Upregulation	ENSG00000251350	LINC02475	3.7404	1.08484e-07	9.96377e-07
Upregulation	ENSG00000184108	TRIML1	3.74514	7.9348e-12	1.63566e-10
Upregulation	ENSG00000149968	MMP3	3.75908	4.04066e-17	2.10222e-15
Upregulation	ENSG00000205293	LINC01602	3.77079	1.31616e-05	7.56707e-05
Upregulation	ENSG00000243321	LINC01998	3.77788	4.8069e-12	1.03645e-10
Upregulation	ENSG00000225206	MIR137HG	3.78166	1.07855e-07	9.91624e-07
Upregulation	ENSG00000169248	CXCL11	3.78601	5.39872e-14	1.65277e-12
Upregulation	ENSG00000179546	HTR1D	3.79383	4.2751e-23	6.28422e-21
Upregulation	ENSG00000092067	CEBPE	3.82218	5.69097e-18	3.45916e-16
Upregulation	ENSG00000256268	LINC02454	3.83593	2.94848e-20	2.6968e-18
Upregulation	ENSG00000108821	COL1A1	3.83657	1.67011e-27	5.37964e-25
Upregulation	ENSG00000253554	AC022639	3.83978	2.20328e-05	0.000119462
Upregulation	ENSG00000105464	GRIN2D	3.8591	2.43906e-31	1.41172e-28
Upregulation	ENSG00000204624	DISP3	3.86248	1.09576e-17	6.32244e-16
Upregulation	ENSG00000128610	FEZF1	3.86651	8.10834e-10	1.12115e-08
Upregulation	ENSG00000205212	CCDC144NL	3.87387	1.07304e-06	7.96726e-06
Upregulation	ENSG00000100985	MMP9	3.87719	2.232e-29	9.28987e-27
Upregulation	ENSG00000187689	AMTN	3.87862	1.72115e-11	3.29661e-10
Upregulation	ENSG00000244578	LINC01391	3.88174	1.16601e-09	1.56835e-08
Upregulation	ENSG00000229261	AL596223	3.90207	7.78722e-12	1.60972e-10
Upregulation	ENSG00000174948	GPR149	3.92146	7.65232e-06	4.62875e-05
Upregulation	ENSG00000122641	INHBA	3.92396	1.86524e-29	7.85162e-27
Upregulation	ENSG00000183709	IFNL2	3.93677	1.73943e-08	1.88018e-07
Upregulation	ENSG00000266560	MAGEA10-MAGEA5	3.94826	8.7937e-09	1.01038e-07
Upregulation	ENSG00000139219	COL2A1	3.94947	2.31339e-24	4.26343e-22
Upregulation	ENSG00000182545	RNASE10	3.95822	4.43149e-16	1.98736e-14
Upregulation	ENSG00000184937	WT1	3.96661	1.09798e-09	1.4844e-08
Upregulation	ENSG00000167941	SOST	3.97523	9.89158e-15	3.46655e-13
Upregulation	ENSG00000118785	SPP1	3.9794	5.80183e-20	5.05687e-18
Upregulation	ENSG00000169876	MUC17	3.98027	9.56645e-09	1.09164e-07
Upregulation	ENSG00000184351	KRTAP19-1	3.98102	1.10485e-06	8.17235e-06
Upregulation	ENSG00000134668	SPOCD1	3.98339	1.75222e-37	2.70447e-34
Upregulation	ENSG00000262406	MMP12	3.98981	5.76423e-26	1.39558e-23
Upregulation	ENSG00000130822	PNCK	3.99201	3.13148e-21	3.40175e-19
Upregulation	ENSG00000159184	HOXB13	4.01279	4.4839e-10	6.45288e-09
Upregulation	ENSG00000242599	CSAG4	4.02183	3.0165e-05	0.000157959
Upregulation	ENSG00000087494	PTHLH	4.02361	9.68225e-36	1.19553e-32
Upregulation	ENSG00000196979	AL360004	4.02364	2.83062e-15	1.0911e-13
Upregulation	ENSG00000143355	LHX9	4.03485	2.88521e-15	1.10868e-13
Upregulation	ENSG00000229637	PRAC2	4.04108	4.22695e-07	3.40452e-06
Upregulation	ENSG00000229373	LINC00452	4.06123	2.15809e-10	3.33509e-09
Upregulation	ENSG00000248837	AC097512	4.07149	0.00180525	0.0057391
Upregulation	ENSG00000089116	LHX5	4.07529	9.2155e-21	9.1032e-19
Upregulation	ENSG00000259518	LINC01583	4.08716	1.57776e-11	3.05675e-10
Upregulation	ENSG00000267123	LINC02081	4.09321	1.61959e-30	8.69484e-28
Upregulation	ENSG00000070729	CNGB1	4.09905	9.72543e-22	1.17188e-19
Upregulation	ENSG00000102195	GPR50	4.10552	9.40158e-09	1.07422e-07
Upregulation	ENSG00000263201	DPEP2NB	4.11514	4.54377e-10	6.52636e-09
Upregulation	ENSG00000149948	HMGA2	4.12896	5.81965e-29	2.22245e-26
Upregulation	ENSG00000037965	HOXC8	4.1314	1.11409e-29	5.09499e-27
Upregulation	ENSG00000165553	NGB	4.13709	2.11374e-11	3.98268e-10
Upregulation	ENSG00000130720	FIBCD1	4.1426	4.25345e-19	3.17662e-17
Upregulation	ENSG00000183770	FOXL2	4.14829	2.10264e-23	3.25892e-21
Upregulation	ENSG00000105989	WNT2	4.15179	4.01532e-27	1.18992e-24
Upregulation	ENSG00000229404	LINC00858	4.18624	1.0628e-08	1.19992e-07
Upregulation	ENSG00000269526	ERVV-1	4.21816	1.95062e-09	2.53978e-08
Upregulation	ENSG00000268902	CSAG2	4.21907	5.79698e-13	1.48917e-11
Upregulation	ENSG00000268941	LINC01711	4.23776	3.59566e-18	2.25753e-16
Upregulation	ENSG00000250564	AC109454	4.24243	4.44294e-10	6.39642e-09
Upregulation	ENSG00000164744	SUN3	4.24412	1.12323e-18	7.74822e-17
Upregulation	ENSG00000136574	GATA4	4.24435	1.83296e-07	1.60668e-06
Upregulation	ENSG00000172156	CCL11	4.25542	2.184e-27	6.79849e-25
Upregulation	ENSG00000170627	GTSF1	4.27054	1.10256e-16	5.41671e-15
Upregulation	ENSG00000148848	ADAM12	4.28796	3.8485e-41	9.504e-38
Upregulation	ENSG00000171564	FGB	4.29841	3.25334e-07	2.69619e-06
Upregulation	ENSG00000111700	SLCO1B3	4.31714	2.36239e-15	9.26032e-14
Upregulation	ENSG00000236081	ELFN1-AS1	4.32241	2.61038e-12	5.93229e-11
Upregulation	ENSG00000198573	SPANXC	4.32646	2.42537e-05	0.000130056
Upregulation	ENSG00000261649	GOLGA6L7	4.32908	4.42736e-09	5.37537e-08
Upregulation	ENSG00000265933	LINC00668	4.34506	7.83594e-18	4.62208e-16
Upregulation	ENSG00000077935	SMC1B	4.34622	1.20562e-15	5.02925e-14
Upregulation	ENSG00000273706	LHX1	4.34742	6.06043e-18	3.66226e-16
Upregulation	ENSG00000277268	LHX1-DT	4.34868	9.62764e-18	5.64298e-16
Upregulation	ENSG00000060718	COL11A1	4.35349	1.29525e-21	1.49471e-19
Upregulation	ENSG00000112273	HDGFL1	4.35964	9.29961e-09	1.06361e-07
Upregulation	ENSG00000241749	RPSAP52	4.39138	7.37535e-27	2.03884e-24
Upregulation	ENSG00000264464	AC091170	4.40147	2.53317e-12	5.77802e-11
Upregulation	ENSG00000203805	PLPP4	4.40428	7.6965e-29	2.85101e-26
Upregulation	ENSG00000196611	MMP1	4.41834	9.44532e-26	2.25731e-23
Upregulation	ENSG00000169436	COL22A1	4.44675	5.11342e-22	6.35625e-20
Upregulation	ENSG00000227234	SPANXB1	4.45699	1.25616e-06	9.17426e-06
Upregulation	ENSG00000142700	DMRTA2	4.45794	1.95378e-11	3.7001e-10
Upregulation	ENSG00000164400	CSF2	4.4792	3.82117e-24	6.87124e-22
Upregulation	ENSG00000189052	CGB5	4.49449	1.09232e-11	2.18717e-10
Upregulation	ENSG00000225882	LINC01456	4.49465	9.42941e-06	5.603e-05
Upregulation	ENSG00000167355	OR51B5	4.49816	6.94581e-08	6.65702e-07
Upregulation	ENSG00000100253	MIOX	4.50774	2.71433e-15	1.05175e-13
Upregulation	ENSG00000165556	CDX2	4.53305	6.03535e-09	7.17023e-08
Upregulation	ENSG00000170965	PLAC1	4.54692	7.40966e-32	4.81537e-29
Upregulation	ENSG00000147896	IFNK	4.56361	3.14819e-10	4.70616e-09
Upregulation	ENSG00000106031	HOXA13	4.57129	6.08971e-22	7.49439e-20
Upregulation	ENSG00000124092	CTCFL	4.59435	1.16598e-07	1.06462e-06
Upregulation	ENSG00000177234	LINC01561	4.59981	5.69632e-18	3.45916e-16
Upregulation	ENSG00000259823	LYPD8	4.61131	3.3482e-12	7.42794e-11
Upregulation	ENSG00000203740	METTL11B	4.65588	2.35164e-19	1.81862e-17
Upregulation	ENSG00000205922	ONECUT3	4.65872	9.48814e-20	7.88047e-18
Upregulation	ENSG00000128714	HOXD13	4.66683	1.1258e-21	1.31971e-19
Upregulation	ENSG00000118113	MMP8	4.67478	7.45847e-18	4.41348e-16
Upregulation	ENSG00000260976	LINC01633	4.69458	9.78152e-22	1.17261e-19
Upregulation	ENSG00000029559	IBSP	4.70813	1.05726e-25	2.47875e-23
Upregulation	ENSG00000231131	LINC01468	4.71892	1.22642e-18	8.38199e-17
Upregulation	ENSG00000095752	IL11	4.72532	1.69059e-44	4.81727e-41
Upregulation	ENSG00000213931	HBE1	4.72764	4.66836e-09	5.63841e-08
Upregulation	ENSG00000251151	HOXC-AS3	4.72826	8.11509e-15	2.90442e-13
Upregulation	ENSG00000005073	HOXA11	4.76514	3.95037e-27	1.18011e-24
Upregulation	ENSG00000250337	PURPL	4.76692	1.82693e-12	4.26165e-11
Upregulation	ENSG00000259439	LINC01833	4.82255	2.6149e-10	3.9682e-09
Upregulation	ENSG00000110203	FOLR3	4.83304	1.34597e-24	2.63803e-22
Upregulation	ENSG00000231532	LINC01249	4.83562	8.80361e-07	6.66079e-06
Upregulation	ENSG00000240990	HOXA11-AS	4.83593	1.24571e-19	1.01641e-17
Upregulation	ENSG00000125820	NKX2-2	4.85027	1.96688e-07	1.7075e-06
Upregulation	ENSG00000198930	CSAG1	4.87267	6.56519e-14	1.97558e-12
Upregulation	ENSG00000239620	AC133681	4.98757	2.87808e-15	1.10709e-13
Upregulation	ENSG00000184502	GAST	4.9948	5.90341e-27	1.68215e-24
Upregulation	ENSG00000249500	LINC01179	5.14974	3.58566e-15	1.35258e-13
Upregulation	ENSG00000182632	CCNYL2	5.15091	9.90314e-12	2.00132e-10
Upregulation	ENSG00000122133	PAEP	5.29395	8.44806e-25	1.71946e-22
Upregulation	ENSG00000106410	NOBOX	5.29968	8.68444e-05	0.000404448
Upregulation	ENSG00000099953	MMP11	5.30183	4.68694e-55	5.78728e-51
Upregulation	ENSG00000268964	ERVV-2	5.38064	1.41631e-11	2.77736e-10
Upregulation	ENSG00000113327	GABRG2	5.42718	2.26443e-07	1.94138e-06
Upregulation	ENSG00000267013	LINC01929	5.53458	1.32246e-31	8.30302e-29
Upregulation	ENSG00000163283	ALPP	5.56772	3.13121e-18	1.99637e-16
Upregulation	ENSG00000107159	CA9	5.56944	3.88477e-46	1.30821e-42
Upregulation	ENSG00000232023	LINC01807	5.60294	3.55535e-12	7.83467e-11
Upregulation	ENSG00000123500	COL10A1	5.60678	2.64887e-46	1.09025e-42
Upregulation	ENSG00000221867	MAGEA3	5.6294	1.68803e-12	3.97013e-11
Upregulation	ENSG00000176746	MAGEB6	5.66145	3.84864e-11	6.90389e-10
Upregulation	ENSG00000213030	CGB8	5.96245	1.54739e-16	7.44414e-15
Upregulation	ENSG00000179046	TRIML2	5.98327	3.53853e-22	4.45843e-20
Upregulation	ENSG00000272620	AFAP1-AS1	6.02709	9.38156e-29	3.4408e-26
Upregulation	ENSG00000170689	HOXB9	6.07129	2.46663e-27	7.55135e-25
Upregulation	ENSG00000137745	MMP13	6.14929	2.08374e-31	1.22521e-28
Upregulation	ENSG00000185686	PRAME	6.18453	7.14734e-23	1.02224e-20
Upregulation	ENSG00000198681	MAGEA1	6.29872	7.00464e-09	8.1956e-08
Upregulation	ENSG00000147381	MAGEA4	6.33529	2.61547e-15	1.01663e-13
Upregulation	ENSG00000249550	LINC01234	6.40114	9.96197e-22	1.19039e-19
Upregulation	ENSG00000204710	SPDYC	6.41251	1.70509e-17	9.58449e-16
Upregulation	ENSG00000173157	ADAMTS20	6.41587	3.25027e-26	8.19046e-24
Upregulation	ENSG00000159217	IGF2BP1	6.42231	1.19344e-34	1.19483e-31
Upregulation	ENSG00000197172	MAGEA6	6.45668	6.8709e-16	3.00494e-14
Upregulation	ENSG00000185247	MAGEA11	6.4823	3.33562e-18	2.11578e-16
Upregulation	ENSG00000267978	MAGEA9B	6.71596	2.41805e-08	2.55046e-07
Upregulation	ENSG00000165643	SOHLH1	6.82855	3.65583e-11	6.61569e-10
Upregulation	ENSG00000187772	LIN28B	6.8994	3.07802e-10	4.60497e-09
Upregulation	ENSG00000227674	LINC00355	7.07808	1.19067e-14	4.08767e-13
Upregulation	ENSG00000249196	TMEM132D-AS1	7.183	1.28526e-10	2.0736e-09
Upregulation	ENSG00000261780	LINC02582	7.27174	4.62057e-19	3.40956e-17
Upregulation	ENSG00000124260	MAGEA10	7.348	4.23416e-14	1.32136e-12
Upregulation	ENSG00000104327	CALB1	7.69976	2.11262e-33	1.73906e-30
Upregulation	ENSG00000137948	BRDT	7.80109	3.74365e-16	1.70573e-14
Upregulation	ENSG00000213401	MAGEA12	8.23231	1.68604e-17	9.49179e-16
Upregulation	ENSG00000099399	MAGEB2	8.35707	4.14761e-17	2.15182e-15
Upregulation	ENSG00000046774	MAGEC2	8.48682	3.87398e-17	2.02689e-15
Upregulation	ENSG00000231431	FAR2P4	8.76334	1.29931e-17	7.43899e-16
Upregulation	ENSG00000155495	MAGEC1	9.19906	1.45948e-14	4.91682e-13
Upregulation	ENSG00000269586	CT45A10	10.0833	7.50403e-13	1.87565e-11
Downregulation	ENSG00000278445	AL137246	-7.12479	1.10702e-16	5.43146e-15
Downregulation	ENSG00000258616	LINC02303	-6.97552	9.37801e-14	2.7332e-12
Downregulation	ENSG00000267653	AC002546	-5.97318	8.71108e-20	7.31711e-18
Downregulation	ENSG00000266145	RHOT1P1	-5.08991	1.97002e-18	1.29389e-16
Downregulation	ENSG00000259675	AC018618	-5.0185	9.98541e-07	7.45444e-06
Downregulation	ENSG00000226070	AL139275	-4.96837	5.82843e-13	1.49621e-11
Downregulation	ENSG00000238102	AL080248	-4.93916	0.000451921	0.0017175
Downregulation	ENSG00000186481	ANKRD20A5P	-4.85258	1.41749e-22	1.9314e-20
Downregulation	ENSG00000225050	AL355592	-4.8479	8.37538e-08	7.89438e-07
Downregulation	ENSG00000267038	AC105094	-4.75954	0.000138721	0.000609929
Downregulation	ENSG00000274214	AP005212	-4.70326	1.73169e-18	1.15789e-16
Downregulation	ENSG00000159450	TCHH	-4.66098	1.59315e-17	9.00994e-16
Downregulation	ENSG00000258444	AL132855	-4.61586	2.28707e-07	1.95884e-06
Downregulation	ENSG00000264384	RN7SL431P	-4.55907	2.85551e-16	1.31717e-14
Downregulation	ENSG00000235263	AL928921	-4.51499	4.96418e-07	3.93007e-06
Downregulation	ENSG00000230825	AC005532	-4.50317	2.32162e-33	1.86956e-30
Downregulation	ENSG00000265158	LRRC37A7P	-4.47712	1.8612e-24	3.48205e-22
Downregulation	ENSG00000235491	LINC01889	-4.47668	5.70794e-05	0.000278686
Downregulation	ENSG00000200201	RF00019	-4.47645	1.4293e-06	1.02767e-05
Downregulation	ENSG00000242317	AC121764	-4.45808	3.75411e-09	4.63544e-08
Downregulation	ENSG00000259616	AC104574	-4.41393	4.2916e-11	7.62829e-10
Downregulation	ENSG00000279127	AL121950	-4.41235	4.13843e-08	4.13877e-07
Downregulation	ENSG00000253115	AC087672	-4.40219	1.46918e-09	1.94854e-08
Downregulation	ENSG00000230965	SNX18P13	-4.35895	2.70045e-14	8.75178e-13
Downregulation	ENSG00000236208	C10orf71-AS1	-4.34524	7.79852e-08	7.40456e-07
Downregulation	ENSG00000223914	LINC02471	-4.31319	3.08074e-11	5.6439e-10
Downregulation	ENSG00000253389	AC113133	-4.31296	1.41156e-07	1.26667e-06
Downregulation	ENSG00000231062	AC103563	-4.27351	8.51432e-11	1.42391e-09
Downregulation	ENSG00000197585	AC068051	-4.24719	4.0311e-14	1.26225e-12
Downregulation	ENSG00000214970	AC005323	-4.19514	9.32856e-12	1.89451e-10
Downregulation	ENSG00000267328	AC002398	-4.14635	1.17601e-11	2.33831e-10
Downregulation	ENSG00000260866	AC138915	-4.138	4.23079e-05	0.000214141
Downregulation	ENSG00000242107	LINC01100	-4.13546	7.02708e-07	5.41286e-06
Downregulation	ENSG00000255039	LINC02553	-4.10033	0.000673516	0.00242932
Downregulation	ENSG00000251665	AC005920	-4.0485	5.29504e-09	6.33541e-08
Downregulation	ENSG00000281386	AP003500	-4.03034	3.83445e-21	4.05827e-19
Downregulation	ENSG00000263489	AC127029	-3.99757	0.0001472	0.000643163
Downregulation	ENSG00000237949	LINC00844	-3.98366	3.63016e-09	4.49589e-08
Downregulation	ENSG00000250511	AC098798	-3.9792	1.0554e-07	9.72723e-07
Downregulation	ENSG00000214614	AC142086	-3.96565	3.42478e-10	5.07051e-09
Downregulation	ENSG00000272975	MYHAS	-3.95855	7.75327e-17	3.89166e-15
Downregulation	ENSG00000114771	AADAC	-3.95578	4.01344e-17	2.09394e-15
Downregulation	ENSG00000267417	AC138474	-3.92111	1.75692e-10	2.75887e-09
Downregulation	ENSG00000280362	AC084759	-3.90201	1.98718e-10	3.09811e-09
Downregulation	ENSG00000260402	AC133485	-3.89758	1.69242e-08	1.83311e-07
Downregulation	ENSG00000265751	AC015878	-3.86036	2.46961e-05	0.000132142
Downregulation	ENSG00000203616	RHOT1P2	-3.83334	4.06894e-14	1.27302e-12
Downregulation	ENSG00000274642	AC244669	-3.83134	2.85886e-16	1.31717e-14
Downregulation	ENSG00000251628	AC106789	-3.81096	0.000109029	0.000493315
Downregulation	ENSG00000264345	LINC01894	-3.72893	5.18798e-14	1.59749e-12
Downregulation	ENSG00000238087	FMO8P	-3.71613	4.84417e-07	3.8474e-06
Downregulation	ENSG00000236712	AC079448	-3.66184	3.67253e-09	4.54381e-08
Downregulation	ENSG00000244699	AC139453	-3.65203	1.01421e-07	9.39117e-07
Downregulation	ENSG00000260466	AC126696	-3.63716	1.5101e-22	2.03413e-20
Downregulation	ENSG00000204092	LINC00951	-3.60736	1.0223e-06	7.61798e-06
Downregulation	ENSG00000272274	LINC00551	-3.60059	2.01143e-14	6.63486e-13
Downregulation	ENSG00000259420	AC046168	-3.58198	4.24305e-11	7.54561e-10
Downregulation	ENSG00000249743	AC116345	-3.54136	1.02262e-15	4.31937e-14
Downregulation	ENSG00000234262	AL356867	-3.53602	5.7608e-12	1.22081e-10
Downregulation	ENSG00000250282	AC002401	-3.50659	3.56952e-11	6.46897e-10
Downregulation	ENSG00000259459	LINC02568	-3.47135	8.12311e-20	6.86996e-18
Downregulation	ENSG00000252051	RN7SKP276	-3.45647	3.15534e-06	2.08534e-05
Downregulation	ENSG00000250266	LINC01612	-3.441	1.61807e-06	1.14758e-05
Downregulation	ENSG00000258604	AL161668	-3.43246	1.58367e-14	5.30894e-13
Downregulation	ENSG00000237530	AL136140	-3.43149	1.66119e-05	9.30947e-05
Downregulation	ENSG00000257017	HP	-3.42534	4.11057e-10	5.96194e-09
Downregulation	ENSG00000250978	AC079467	-3.41211	2.05412e-09	2.65866e-08
Downregulation	ENSG00000237361	TUSC8	-3.41169	5.60924e-05	0.000274446
Downregulation	ENSG00000137634	NXPE4	-3.40452	3.44758e-09	4.28409e-08
Downregulation	ENSG00000275320	Z95327	-3.40047	0.000403753	0.00155745
Downregulation	ENSG00000254529	AC023078	-3.40007	0.00285572	0.008531
Downregulation	ENSG00000228639	ROCR	-3.39667	1.52988e-08	1.67172e-07
Downregulation	ENSG00000223678	AL356218	-3.37876	1.1033e-05	6.4524e-05
Downregulation	ENSG00000280339	AP001528	-3.36797	2.96277e-33	2.28646e-30
Downregulation	ENSG00000267423	AC005616	-3.34449	0.000109662	0.000495692
Downregulation	ENSG00000260542	AL499627	-3.31616	2.33879e-05	0.000125943
Downregulation	ENSG00000228541	AC093159	-3.29604	4.11184e-13	1.07948e-11
Downregulation	ENSG00000223783	LINC01983	-3.29453	4.06704e-08	4.07397e-07
Downregulation	ENSG00000196800	SPINK14	-3.28037	0.00140881	0.00463716
Downregulation	ENSG00000227243	SLAMF6P1	-3.27816	4.82884e-09	5.82085e-08
Downregulation	ENSG00000265374	LINC01908	-3.22843	2.53587e-05	0.000135394
Downregulation	ENSG00000230790	AC012456	-3.21907	1.28092e-21	1.48278e-19
Downregulation	ENSG00000261434	AC021087	-3.19597	2.44527e-08	2.5755e-07
Downregulation	ENSG00000276445	AC005393	-3.18828	1.4077e-15	5.76191e-14
Downregulation	ENSG00000260951	AC003985	-3.18307	0.00394562	0.0112776
Downregulation	ENSG00000262801	U91319	-3.17896	1.44706e-06	1.03923e-05
Downregulation	ENSG00000250538	AC104407	-3.17581	0.000263692	0.00107334
Downregulation	ENSG00000258933	LINC02279	-3.16522	2.23738e-05	0.000121063
Downregulation	ENSG00000270112	AC090241	-3.14936	2.35231e-06	1.60739e-05
Downregulation	ENSG00000271850	LINC02343	-3.14188	0.000175916	0.000752653
Downregulation	ENSG00000253474	AC022568	-3.1386	2.4936e-06	1.69269e-05
Downregulation	ENSG00000230635	CYP4F60P	-3.12724	1.8978e-09	2.47797e-08
Downregulation	ENSG00000253177	AC104211	-3.12695	5.62029e-13	1.44578e-11
Downregulation	ENSG00000268555	AC123912	-3.12633	1.28539e-08	1.42944e-07
Downregulation	ENSG00000261472	AC084064	-3.12305	0.000127382	0.000565373
Downregulation	ENSG00000226330	AL606489	-3.11009	4.21389e-20	3.75229e-18
Downregulation	ENSG00000260398	AC068700	-3.10618	4.50146e-13	1.17511e-11
Downregulation	ENSG00000263508	AC015908	-3.10086	9.62769e-16	4.08989e-14
Downregulation	ENSG00000264564	AC090897	-3.09118	0.00164759	0.00530074
Downregulation	ENSG00000263429	TMEM238L	-3.07767	3.30999e-10	4.92023e-09
Downregulation	ENSG00000203727	SAMD5	-3.06819	4.81904e-19	3.5279e-17
Downregulation	ENSG00000250026	TMPRSS11BNL	-3.06018	4.16412e-06	2.6831e-05
Downregulation	ENSG00000261168	AL592424	-3.05708	1.56289e-12	3.70167e-11
Downregulation	ENSG00000140465	CYP1A1	-3.05584	5.83717e-06	3.63528e-05
Downregulation	ENSG00000277893	SRD5A2	-3.03304	6.63843e-13	1.67487e-11
Downregulation	ENSG00000251616	AC113410	-3.0028	0.000108386	0.000491066
Downregulation	ENSG00000164451	CALHM4	-2.99751	5.07794e-07	4.01156e-06
Downregulation	ENSG00000235269	LINC02331	-2.99515	0.000118117	0.000529583
Downregulation	ENSG00000099721	AMELY	-2.99155	0.000816335	0.00287502
Downregulation	ENSG00000249601	LINC01187	-2.98967	0.000448615	0.00170669
Downregulation	ENSG00000278100	RF00017	-2.98307	0.00379281	0.0108988
Downregulation	ENSG00000278408	AC108861	-2.96908	2.54974e-13	6.88412e-12
Downregulation	ENSG00000249203	LINC02224	-2.96605	8.6535e-05	0.000403172
Downregulation	ENSG00000198312	BMS1P9	-2.95329	0.000103135	0.000469866
Downregulation	ENSG00000233670	PIRT	-2.94125	5.84561e-06	3.63931e-05
Downregulation	ENSG00000258776	AL161757	-2.94043	2.81376e-05	0.000148561
Downregulation	ENSG00000260372	AQP4-AS1	-2.93705	2.15015e-07	1.8497e-06
Downregulation	ENSG00000227509	LINC01839	-2.92616	0.000174159	0.000746343
Downregulation	ENSG00000254988	AP002498	-2.92562	8.9883e-12	1.83143e-10
Downregulation	ENSG00000274002	AL135999	-2.9253	4.9261e-07	3.90326e-06
Downregulation	ENSG00000258603	AC005225	-2.9127	6.16203e-12	1.30137e-10
Downregulation	ENSG00000250961	AC025470	-2.90322	1.76725e-05	9.82062e-05
Downregulation	ENSG00000241151	LINC02066	-2.89223	5.57962e-05	0.000273105
Downregulation	ENSG00000234281	LANCL1-AS1	-2.88726	1.43323e-12	3.42522e-11
Downregulation	ENSG00000227621	PHBP11	-2.88606	3.9105e-16	1.7752e-14
Downregulation	ENSG00000254343	AC091563	-2.8832	5.14992e-18	3.16366e-16
Downregulation	ENSG00000224513	AC109309	-2.85978	4.22204e-06	2.7157e-05
Downregulation	ENSG00000006788	MYH13	-2.85626	1.0483e-14	3.64962e-13
Downregulation	ENSG00000263639	MSMB	-2.84971	3.56794e-08	3.61557e-07
Downregulation	ENSG00000240063	AC069431	-2.84644	1.27254e-14	4.35262e-13
Downregulation	ENSG00000244998	AC100803	-2.83942	2.57263e-09	3.27597e-08
Downregulation	ENSG00000231412	AC005392	-2.83723	2.40277e-10	3.67641e-09
Downregulation	ENSG00000215861	AC245297	-2.82523	3.20678e-10	4.786e-09
Downregulation	ENSG00000232226	ARSFP1	-2.81383	0.000733331	0.00261956
Downregulation	ENSG00000232451	AC018467	-2.81255	0.000202403	0.00085326
Downregulation	ENSG00000237642	HMGB3P5	-2.8015	7.20301e-05	0.000342614
Downregulation	ENSG00000236816	ANKRD20A7P	-2.79368	2.26458e-07	1.94138e-06
Downregulation	ENSG00000154198	CYP4Z2P	-2.79312	5.30712e-07	4.17836e-06
Downregulation	ENSG00000273252	OR7E39P	-2.77863	5.43393e-10	7.73297e-09
Downregulation	ENSG00000156282	CLDN17	-2.77798	1.10159e-05	6.44447e-05
Downregulation	ENSG00000105388	CEACAM5	-2.77386	8.05958e-10	1.11483e-08
Downregulation	ENSG00000255027	AP000842	-2.77309	0.00128336	0.00427553
Downregulation	ENSG00000240871	KRTAP4-7	-2.77185	0.00504015	0.0139726
Downregulation	ENSG00000213065	AL009178	-2.76987	4.59999e-10	6.59689e-09
Downregulation	ENSG00000240665	LSP1P2	-2.76749	0.00019256	0.000816041
Downregulation	ENSG00000260653	AC237221	-2.76463	9.25442e-05	0.000427659
Downregulation	ENSG00000262921	AC118754	-2.76234	7.81625e-11	1.31429e-09
Downregulation	ENSG00000225549	SELENOKP3	-2.76021	3.43807e-08	3.49496e-07
Downregulation	ENSG00000259840	Z97653	-2.74447	2.12996e-16	9.99999e-15
Downregulation	ENSG00000229108	MEOX2-AS1	-2.74307	6.91972e-07	5.34126e-06
Downregulation	ENSG00000234132	AL358473	-2.7321	2.08183e-05	0.000113475
Downregulation	ENSG00000224568	LINC01886	-2.72843	4.28029e-07	3.4416e-06
Downregulation	ENSG00000251664	PCDHA12	-2.72133	4.36359e-06	2.7951e-05
Downregulation	ENSG00000261600	AC233266	-2.71667	1.87287e-08	2.01267e-07
Downregulation	ENSG00000142224	IL19	-2.71412	6.95125e-10	9.70215e-09
Downregulation	ENSG00000251152	AC025539	-2.7128	1.03691e-11	2.08752e-10
Downregulation	ENSG00000278518	AL161645	-2.71005	2.3901e-10	3.66005e-09
Downregulation	ENSG00000224957	LINC01266	-2.70398	4.46232e-09	5.41039e-08
Downregulation	ENSG00000170165	CR848007	-2.70084	5.45876e-08	5.35086e-07
Downregulation	ENSG00000161905	ALOX15	-2.68446	5.53669e-07	4.34433e-06
Downregulation	ENSG00000249797	LINC02147	-2.67928	1.48809e-11	2.8997e-10
Downregulation	ENSG00000260592	AC130456	-2.67279	1.86206e-10	2.91408e-09
Downregulation	ENSG00000078725	BRINP1	-2.67222	1.70989e-11	3.27843e-10
Downregulation	ENSG00000225386	AC099754	-2.66612	0.00716505	0.018942
Downregulation	ENSG00000225472	AL136366	-2.65166	2.0234e-08	2.16003e-07
Downregulation	ENSG00000258489	AC027013	-2.64452	0.000288543	0.00115965
Downregulation	ENSG00000230970	HHATL-AS1	-2.64262	2.82752e-06	1.89027e-05
Downregulation	ENSG00000280148	AL049844	-2.63153	0.000369775	0.00144215
Downregulation	ENSG00000231170	AC002451	-2.62658	8.82094e-12	1.80328e-10
Downregulation	ENSG00000232328	AC084030	-2.6262	1.35745e-11	2.669e-10
Downregulation	ENSG00000236508	ATP13A5-AS1	-2.62462	3.52266e-08	3.57408e-07
Downregulation	ENSG00000210049	MT-TF	-2.62422	3.94475e-14	1.24045e-12
Downregulation	ENSG00000257683	LINC02463	-2.61739	1.82853e-06	1.28333e-05
Downregulation	ENSG00000185156	MFSD6L	-2.60085	1.70357e-10	2.68647e-09
Downregulation	ENSG00000233967	AL359715	-2.60074	2.8205e-17	1.52748e-15
Downregulation	ENSG00000258249	AC125603	-2.58182	1.69329e-05	9.46502e-05
Downregulation	ENSG00000233342	AL391361	-2.57725	2.69684e-11	4.99246e-10
Downregulation	ENSG00000144821	MYH15	-2.57654	1.02177e-10	1.67921e-09
Downregulation	ENSG00000257002	AP000438	-2.57431	5.87862e-06	3.65679e-05
Downregulation	ENSG00000240095	AC055758	-2.57424	0.000410499	0.00158081
Downregulation	ENSG00000179639	FCER1A	-2.57	4.41131e-13	1.1532e-11
Downregulation	ENSG00000236473	KRT43P	-2.56859	3.43395e-05	0.000177288
Downregulation	ENSG00000224106	CYP4F25P	-2.56708	2.47548e-07	2.10367e-06
Downregulation	ENSG00000132170	PPARG	-2.5659	3.93291e-15	1.46714e-13
Downregulation	ENSG00000183346	CABCOCO1	-2.56502	2.78472e-10	4.20009e-09
Downregulation	ENSG00000236915	AL356270	-2.56128	3.90814e-09	4.80641e-08
Downregulation	ENSG00000239715	AC093627	-2.56013	0.00539336	0.0148242
Downregulation	ENSG00000204880	KRTAP4-8	-2.55103	0.000124298	0.000553985
Downregulation	ENSG00000253632	AC084026	-2.54718	8.48733e-08	7.98973e-07
Downregulation	ENSG00000109819	PPARGC1A	-2.53864	3.00317e-10	4.50939e-09
Downregulation	ENSG00000224905	AP001347	-2.53273	7.55541e-20	6.43846e-18
Downregulation	ENSG00000254799	SLC25A47P1	-2.52785	0.000658618	0.002383
Downregulation	ENSG00000274560	AC010205	-2.52647	4.71168e-05	0.000234811
Downregulation	ENSG00000248290	TNXA	-2.52603	4.48144e-08	4.45653e-07
Downregulation	ENSG00000102886	GDPD3	-2.50926	4.08964e-14	1.27842e-12
Downregulation	ENSG00000266573	AC018697	-2.50503	0.000180196	0.000769451
Downregulation	ENSG00000261664	TTC39A-AS1	-2.50409	1.54814e-12	3.67378e-11
Downregulation	ENSG00000267428	AC091135	-2.50243	0.0152146	0.0359573
Downregulation	ENSG00000164871	SPAG11B	-2.49777	0.0191469	0.0435958
Downregulation	ENSG00000248332	TUB-AS1	-2.49183	0.0155045	0.0365306
Downregulation	ENSG00000014257	ACPP	-2.48524	5.28698e-19	3.81765e-17
Downregulation	ENSG00000166391	MOGAT2	-2.48425	8.63453e-06	5.17053e-05
Downregulation	ENSG00000269445	AC067969	-2.48396	0.0113582	0.0280039
Downregulation	ENSG00000261489	AC025271	-2.47735	6.37573e-05	0.000307823
Downregulation	ENSG00000250366	TUNAR	-2.47338	4.00924e-05	0.000204267
Downregulation	ENSG00000264151	AC090403	-2.47242	0.000346022	0.00135968
Downregulation	ENSG00000084674	APOB	-2.47012	1.11959e-08	1.25828e-07
Downregulation	ENSG00000167916	KRT24	-2.46501	0.000476251	0.00179542
Downregulation	ENSG00000272823	AL445423	-2.46454	8.98403e-12	1.83143e-10
Downregulation	ENSG00000062282	DGAT2	-2.46131	8.53941e-16	3.66541e-14
Downregulation	ENSG00000234638	AC053503	-2.45763	0.00424845	0.0120262
Downregulation	ENSG00000250343	STK32A-AS1	-2.45588	2.71003e-07	2.28258e-06
Downregulation	ENSG00000236289	GACAT3	-2.4535	0.00107702	0.00367231
Downregulation	ENSG00000263370	AC104564	-2.45271	1.29417e-10	2.08434e-09
Downregulation	ENSG00000225028	AC096541	-2.45058	7.99949e-09	9.26016e-08
Downregulation	ENSG00000272021	AC008592	-2.44888	2.60529e-07	2.20438e-06
Downregulation	ENSG00000226900	AL451069	-2.44752	0.00033577	0.00132502
Downregulation	ENSG00000188817	SNTN	-2.44193	0.000436761	0.0016669
Downregulation	ENSG00000280285	AC108215	-2.43252	2.53826e-12	5.78258e-11
Downregulation	ENSG00000164972	C9orf24	-2.43235	1.01081e-11	2.03719e-10
Downregulation	ENSG00000184414	IRS3P	-2.42776	3.79744e-10	5.56222e-09
Downregulation	ENSG00000225398	PGM5P4	-2.42694	2.52752e-09	3.2274e-08
Downregulation	ENSG00000276317	AL357033	-2.41243	6.32134e-19	4.52049e-17
Downregulation	ENSG00000138356	AOX1	-2.41033	5.53647e-13	1.4262e-11
Downregulation	ENSG00000249780	AC093809	-2.40931	2.73611e-08	2.84781e-07
Downregulation	ENSG00000226622	AC092155	-2.40823	1.45192e-08	1.59547e-07
Downregulation	ENSG00000186806	VSIG10L	-2.40713	1.78069e-12	4.16426e-11
Downregulation	ENSG00000137675	MMP27	-2.40701	1.60401e-08	1.74449e-07
Downregulation	ENSG00000261217	BCAP31P1	-2.3977	2.74693e-10	4.14816e-09
Downregulation	ENSG00000256969	AC007207	-2.39048	7.77694e-05	0.000367216
Downregulation	ENSG00000173966	AC095040	-2.38867	2.02813e-05	0.000110923
Downregulation	ENSG00000227590	ATP5MC1P5	-2.38703	2.12372e-06	1.46716e-05
Downregulation	ENSG00000236091	LINC02243	-2.38697	3.37501e-13	8.9492e-12
Downregulation	ENSG00000236427	AL589986	-2.38509	1.97163e-09	2.56264e-08
Downregulation	ENSG00000248799	AC022118	-2.38238	0.00477101	0.0133212
Downregulation	ENSG00000173467	AGR3	-2.37961	0.00166664	0.00535773
Downregulation	ENSG00000230338	MTND4P19	-2.37103	3.29345e-05	0.000170867
Downregulation	ENSG00000250596	AC096751	-2.36749	2.17858e-07	1.87328e-06
Downregulation	ENSG00000102383	ZDHHC15	-2.36711	5.94396e-10	8.4007e-09
Downregulation	ENSG00000196228	SULT1C3	-2.35919	0.000542819	0.00201257
Downregulation	ENSG00000179270	C2orf71	-2.35843	1.51432e-10	2.40855e-09
Downregulation	ENSG00000254092	AC015468	-2.35763	3.25673e-05	0.000169128
Downregulation	ENSG00000229976	AL118523	-2.35631	6.95819e-05	0.000332412
Downregulation	ENSG00000133392	MYH11	-2.35231	6.81567e-09	7.99471e-08
Downregulation	ENSG00000254445	HSPB2-C11orf52	-2.34959	8.47678e-06	5.08182e-05
Downregulation	ENSG00000261068	AL512274	-2.34854	2.1565e-15	8.55279e-14
Downregulation	ENSG00000134769	DTNA	-2.34728	2.71715e-09	3.44461e-08
Downregulation	ENSG00000226819	MEIS1-AS3	-2.34182	3.39423e-08	3.45514e-07
Downregulation	ENSG00000235535	TRDN-AS1	-2.33016	0.000236395	0.00097743
Downregulation	ENSG00000265215	MIR4269	-2.32551	0.000857318	0.00300621
Downregulation	ENSG00000235902	AC108472	-2.32096	3.82354e-08	3.85507e-07
Downregulation	ENSG00000265356	AC004147	-2.31848	2.50189e-05	0.000133772
Downregulation	ENSG00000243384	AC119424	-2.31721	4.17733e-06	2.69021e-05
Downregulation	ENSG00000153822	KCNJ16	-2.31663	7.19285e-05	0.000342298
Downregulation	ENSG00000171811	CFAP46	-2.31267	6.66072e-11	1.13597e-09
Downregulation	ENSG00000277737	FP325317	-2.31264	4.31702e-05	0.000217809
Downregulation	ENSG00000167183	PRR15L	-2.30665	5.567e-10	7.90412e-09
Downregulation	ENSG00000230627	Z97205	-2.29754	0.000478223	0.00180193
Downregulation	ENSG00000273132	AL355312	-2.29653	3.86392e-10	5.64398e-09
Downregulation	ENSG00000229019	AL161457	-2.28996	0.00182276	0.00578729
Downregulation	ENSG00000233517	AC005162	-2.28764	3.92691e-09	4.82469e-08
Downregulation	ENSG00000231246	AL445426	-2.28115	3.20853e-08	3.29235e-07
Downregulation	ENSG00000173947	PIFO	-2.2785	2.03018e-12	4.70319e-11
Downregulation	ENSG00000278934	AC117489	-2.27655	3.88598e-10	5.67396e-09
Downregulation	ENSG00000230018	PPIAP39	-2.2763	5.17638e-09	6.20545e-08
Downregulation	ENSG00000163576	EFHB	-2.27178	4.84653e-13	1.25633e-11
Downregulation	ENSG00000130037	KCNA5	-2.27076	2.75007e-08	2.85993e-07
Downregulation	ENSG00000257817	AC026765	-2.27023	2.12135e-06	1.4658e-05
Downregulation	ENSG00000270704	AC124312	-2.26806	3.16454e-07	2.63247e-06
Downregulation	ENSG00000223382	LINC01778	-2.2679	4.90102e-06	3.10658e-05
Downregulation	ENSG00000261195	AC027130	-2.26775	3.29094e-07	2.72234e-06
Downregulation	ENSG00000277526	AC245123	-2.26448	7.6051e-05	0.000359744
Downregulation	ENSG00000133020	MYH8	-2.26411	0.000989789	0.00340624
Downregulation	ENSG00000172915	NBEA	-2.26244	9.94699e-12	2.0069e-10
Downregulation	ENSG00000231535	LINC00278	-2.26136	0.000119705	0.000535662
Downregulation	ENSG00000174403	MIR1-1HG-AS1	-2.25922	2.27491e-06	1.56084e-05
Downregulation	ENSG00000055813	CCDC85A	-2.25901	1.11883e-09	1.50983e-08
Downregulation	ENSG00000234406	AC004129	-2.25357	0.00864791	0.0222122
Downregulation	ENSG00000118596	SLC16A7	-2.25283	8.46196e-15	3.01111e-13
Downregulation	ENSG00000172782	FADS6	-2.25175	1.19225e-05	6.91803e-05
Downregulation	ENSG00000164520	RAET1E	-2.2515	5.42962e-11	9.43384e-10
Downregulation	ENSG00000238078	LINC01352	-2.24947	4.72345e-11	8.29639e-10
Downregulation	ENSG00000196344	ADH7	-2.24924	3.79856e-05	0.000194405
Downregulation	ENSG00000255007	LINC02489	-2.24271	0.00722407	0.0190789
Downregulation	ENSG00000244122	UGT1A7	-2.23712	0.00139273	0.00459045
Downregulation	ENSG00000266588	AC006441	-2.23379	4.37074e-09	5.3136e-08
Downregulation	ENSG00000225670	CADM3-AS1	-2.23216	1.10524e-07	1.01365e-06
Downregulation	ENSG00000230809	RPS6P15	-2.22858	6.9424e-05	0.000331829
Downregulation	ENSG00000149809	TM7SF2	-2.22631	1.39589e-15	5.72626e-14
Downregulation	ENSG00000173212	MAB21L3	-2.22424	9.34053e-10	1.27817e-08
Downregulation	ENSG00000234478	ACBD3-AS1	-2.22111	2.02024e-17	1.12366e-15
Downregulation	ENSG00000279427	AC007490	-2.22092	0.00140149	0.00461553
Downregulation	ENSG00000258661	AL079303	-2.21447	2.62109e-08	2.74204e-07
Downregulation	ENSG00000109794	FAM149A	-2.21254	2.74369e-14	8.86863e-13
Downregulation	ENSG00000169083	AR	-2.20927	1.57628e-09	2.08224e-08
Downregulation	ENSG00000259604	AC015712	-2.20735	0.00205802	0.00642748
Downregulation	ENSG00000267881	AC243967	-2.2072	0.000653392	0.00236733
Downregulation	ENSG00000152931	PART1	-2.20669	8.6239e-08	8.10594e-07
Downregulation	ENSG00000265460	AC015910	-2.20522	0.00182336	0.00578821
Downregulation	ENSG00000228035	AL512638	-2.2021	7.65457e-07	5.8536e-06
Downregulation	ENSG00000235830	SRGAP3-AS4	-2.20042	0.000440416	0.00167964
Downregulation	ENSG00000230371	KARSP2	-2.1992	7.07602e-05	0.000337345
Downregulation	ENSG00000188100	FAM25A	-2.19782	1.2751e-05	7.35724e-05
Downregulation	ENSG00000205186	FABP9	-2.1909	0.00114678	0.0038738
Downregulation	ENSG00000152556	PFKM	-2.18932	8.37077e-24	1.39049e-21
Downregulation	ENSG00000276241	AC243829	-2.18716	0.000279429	0.00112804
Downregulation	ENSG00000254290	AC124067	-2.18627	0.000117214	0.000525979
Downregulation	ENSG00000253711	AC023866	-2.18469	5.65748e-05	0.000276551
Downregulation	ENSG00000156284	CLDN8	-2.17899	0.000506858	0.00189422
Downregulation	ENSG00000234756	AC024597	-2.17734	5.85655e-06	3.6449e-05
Downregulation	ENSG00000250641	LY6G6F-LY6G6D	-2.17718	1.64911e-07	1.45969e-06
Downregulation	ENSG00000269855	RNF225	-2.16963	6.42923e-09	7.59674e-08
Downregulation	ENSG00000264490	BX640514	-2.16692	0.00230487	0.00709366
Downregulation	ENSG00000182053	TRIM49B	-2.16616	0.0117847	0.0289176
Downregulation	ENSG00000205312	KRT17P4	-2.16567	9.95878e-07	7.43607e-06
Downregulation	ENSG00000108242	CYP2C18	-2.16391	6.30172e-08	6.08695e-07
Downregulation	ENSG00000236882	LINC01554	-2.16076	1.55979e-06	1.11071e-05
Downregulation	ENSG00000241644	INMT	-2.15805	4.56647e-14	1.41909e-12
Downregulation	ENSG00000143869	GDF7	-2.15498	7.59245e-13	1.89392e-11
Downregulation	ENSG00000225969	ABHD11-AS1	-2.1544	1.07252e-10	1.7556e-09
Downregulation	ENSG00000261175	LINC02188	-2.15296	3.16705e-08	3.25338e-07
Downregulation	ENSG00000004848	ARX	-2.15196	2.42618e-06	1.65299e-05
Downregulation	ENSG00000260047	BCAP31P2	-2.15112	1.02247e-05	6.02346e-05
Downregulation	ENSG00000144366	GULP1	-2.15093	2.42384e-12	5.55609e-11
Downregulation	ENSG00000101892	ATP1B4	-2.15024	0.00214902	0.0066739
Downregulation	ENSG00000225731	AP001627	-2.14538	2.01382e-07	1.74376e-06
Downregulation	ENSG00000253807	LINC01170	-2.13642	1.41279e-08	1.55524e-07
Downregulation	ENSG00000243566	UPK3B	-2.13579	9.36322e-08	8.72777e-07
Downregulation	ENSG00000205363	C15orf59	-2.13511	4.08998e-10	5.94371e-09
Downregulation	ENSG00000089250	NOS1	-2.13229	1.42147e-06	1.02343e-05
Downregulation	ENSG00000148935	GAS2	-2.13165	6.55758e-13	1.65697e-11
Downregulation	ENSG00000143867	OSR1	-2.13148	3.72053e-11	6.70002e-10
Downregulation	ENSG00000261040	WFDC21P	-2.1269	4.21255e-08	4.20721e-07
Downregulation	ENSG00000138771	SHROOM3	-2.12566	1.52172e-20	1.45657e-18
Downregulation	ENSG00000224185	SNX18P9	-2.12507	0.0114821	0.0282651
Downregulation	ENSG00000258274	AC012085	-2.12479	1.03801e-07	9.57686e-07
Downregulation	ENSG00000233313	HMGA1P5	-2.12205	0.00195682	0.00615493
Downregulation	ENSG00000229028	KRT223P	-2.12096	1.48812e-06	1.06541e-05
Downregulation	ENSG00000178538	CA8	-2.1189	3.17041e-08	3.25594e-07
Downregulation	ENSG00000224361	AC011239	-2.11293	0.0002681	0.00108871
Downregulation	ENSG00000229155	LINC02038	-2.11138	0.00026279	0.00107055
Downregulation	ENSG00000030419	IKZF2	-2.11119	5.84311e-19	4.18658e-17
Downregulation	ENSG00000232680	AC002511	-2.11101	3.71284e-07	3.0274e-06
Downregulation	ENSG00000268416	AC010329	-2.10838	0.00210959	0.00656404
Downregulation	ENSG00000276591	GXYLT1P5	-2.10748	0.000717608	0.00257033
Downregulation	ENSG00000231863	AL139393	-2.10411	4.23622e-06	2.72387e-05
Downregulation	ENSG00000226051	ZNF503-AS1	-2.10315	2.56524e-07	2.17297e-06
Downregulation	ENSG00000141052	MYOCD	-2.10308	1.27935e-09	1.71086e-08
Downregulation	ENSG00000075673	ATP12A	-2.10088	5.29368e-05	0.000260486
Downregulation	ENSG00000165092	ALDH1A1	-2.0972	1.87269e-06	1.31159e-05
Downregulation	ENSG00000241684	ADAMTS9-AS2	-2.09236	3.11677e-12	6.9761e-11
Downregulation	ENSG00000150201	FXYD4	-2.09173	9.94062e-05	0.000455111
Downregulation	ENSG00000186474	KLK12	-2.09098	1.2102e-05	7.01336e-05
Downregulation	ENSG00000086548	CEACAM6	-2.08763	2.26227e-08	2.39706e-07
Downregulation	ENSG00000160213	CSTB	-2.08535	3.95317e-13	1.043e-11
[truncated: 6,802 more rows]
